# Supplementary material for: Transcriptional profiling of eosinophil subsets in interleukin‐5 transgenic mice
Source: J Leukoc Biol. 2018 May 14;104(1):195–204. doi: 10.1002/JLB.6MA1117-451R (PMC6749942; doi:10.1002/JLB.6MA1117-451R)
Supplement: Supplementary file 2 — tableS1 [file JLB-104-195-s002.xlsx]

## Sheet: CdG180201allDEGenes.csv
		Average expression of probe in that cell type on Log2 scale (lowest value is 4.4). This has been batch corrected
		LogFC of contrast
		p value of contrast - raw p value - not corrected for multiple testing (Benjamini Hochberg applied to determine cutoffs in paper)
ILMN_ID	EnsemblId	EntrezId	GeneSymbol	Synonyms	Description	MedianTranscriptLength	Human Orthologue	C57CMP	BALBcCMP	IL5CMP	C57GMP	BALBcGMP	IL5GMP	C57EoP	BALBcEoP	IL5EoP	C57EoBM	IL5SigFmedBMEo	IL5SigFhiBMEo	IL5SigFhiBldEo	IL5SigFmedBMEo - IL5EoP	IL5SigFmedBMEo - IL5EoP	IL5SigFhiBMEo - IL5SigFmedBMEo	IL5SigFhiBMEo - IL5SigFmedBMEo	IL5SigFhiBldEo - IL5SigFhiBMEo	IL5SigFhiBldEo - IL5SigFhiBMEo	IL5SigFhiBMEo - IL5EoP	IL5SigFhiBMEo - IL5EoP	IL5SigFhiBldEo - IL5SigFmedBMEo	IL5SigFhiBldEo - IL5SigFmedBMEo	IL5CMP - BALBcCMP	IL5CMP - BALBcCMP	IL5GMP - BALBcGMP	IL5GMP - BALBcGMP	IL5EoP - BALBcEoP	IL5EoP - BALBcEoP	IL5SigFmedBMEo - C57EoBM	IL5SigFmedBMEo - C57EoBM	C57EoP - C57EoBM	C57EoP - C57EoBM
ILMN_1212602	ENSMUSG00000037418	24115	Best1	Bmd|Vmd2|mBest1	bestrophin 1	1190.5	ENSG00000167995:BEST1	4.85277	4.59382	4.56418	4.86961	4.60133	4.51973	5.04577	4.61914	4.5616	4.67494	4.57024	4.66244	4.41346	0.00863567	0.97107	0.0921979	0.662922	-0.248976	0.240803	0.100834	0.65325	-0.156778	0.488476	-0.029637	0.886208	-0.081602	0.693681	-0.057537	0.799077	-0.1047	0.651222	0.370834	0.105578
ILMN_1212605	ENSMUSG00000051319	67885	1500011K16Rik	-	RIKEN cDNA 1500011K16 gene	800		9.9971	9.83318	9.72167	10.1897	10.1751	10.0915	9.92278	9.68832	9.77305	8.23882	7.70643	8.14617	9.01862	-2.06662	4.03584e-07	0.43974	0.191719	0.872445	0.0106653	-1.62688	1.51947e-05	1.31219	0.000416705	-0.111512	0.734205	-0.083578	0.799093	0.0847348	0.813077	-0.53239	0.149308	1.68396	1.04466e-05
ILMN_1212607	ENSMUSG00000045867	12905	Cradd	RAIDD	CASP2 and RIPK1 domain containing adaptor with death domain	1650	ENSG00000169372:CRADD	4.66177	4.74851	4.77604	4.68413	4.56109	4.89982	4.48698	4.46227	4.73321	5.3132	4.76231	4.74788	4.82091	0.0290945	0.901483	-0.0144284	0.944871	0.0730274	0.726436	0.0146661	0.947185	0.058599	0.792817	0.0275264	0.892876	0.338728	0.100157	0.270948	0.226478	-0.550888	0.0177081	-0.826212	0.000390417
ILMN_1212612	ENSMUSG00000039601	53901	Rcan2	Csp2|Dscr1l1|MCIP2|ZAKI-4	regulator of calcineurin 2	3237	ENSG00000172348:RCAN2	4.91942	5.50543	5.65534	4.62143	4.72892	4.76721	4.57055	4.67287	4.64155	4.62397	4.53419	4.77968	4.54857	-0.107355	0.584485	0.245485	0.161031	-0.231115	0.186694	0.13813	0.455457	0.0143705	0.93847	0.149905	0.380594	0.0382967	0.82239	-0.0313171	0.866415	-0.0897783	0.637946	-0.0534235	0.775514
ILMN_1212614	ENSMUSG00000056476	329650	Med12l	A130035F20|A630079M02|AU044581|TRALPUSH	mediator complex subunit 12-like	6227	ENSG00000144893:MED12L	4.58569	4.50056	4.54503	4.56076	4.56342	4.61023	4.52895	4.50765	4.57813	4.58759	4.65056	4.55856	4.55698	0.0724393	0.718876	-0.0920026	0.606727	-0.00158024	0.99294	-0.0195633	0.917779	-0.0935828	0.624267	0.0444689	0.799392	0.0468127	0.789067	0.0704776	0.712134	0.0629795	0.747469	-0.058638	0.760228
ILMN_1212619	ENSMUSG00000031647	71306	Mfap3l	4933428A15Rik|5430405D20Rik|AI461995|AW125052|NYD-sp9|mKIAA0626	microfibrillar-associated protein 3-like	3178.5	ENSG00000198948:MFAP3L	4.91374	4.81863	4.86413	6.25691	5.55822	5.59637	4.61687	5.06201	4.83038	4.79587	4.6836	4.60346	4.51313	-0.146784	0.394362	-0.0801364	0.599953	-0.0903291	0.554489	-0.22692	0.163683	-0.170466	0.297824	0.0454973	0.761028	0.0381478	0.798705	-0.231626	0.158282	-0.112272	0.502379	-0.179005	0.277335
ILMN_1212623	ENSMUSG00000020014	380654	Cfap54	4930485B16Rik|Gm872	cilia and flagella associated protein 54	1937	ENSG00000188596:CFAP54	4.64783	4.61621	4.7544	4.6043	4.55489	4.60381	4.63716	4.68832	4.66799	4.61121	4.68341	4.65177	4.73507	0.0154154	0.915076	-0.0316432	0.805275	0.0833088	0.516753	-0.0162278	0.905144	0.0516656	0.706597	0.138187	0.273366	0.0489237	0.697282	-0.0203244	0.882237	0.0721974	0.60766	0.0259458	0.850915
ILMN_1212625	ENSMUSG00000033918	381038	Parl	D16Ertd607e|PRO2207|PSARL1|PSENIP2|Psarl	presenilin associated, rhomboid-like	752	ENSG00000175193:PARL	9.64867	9.88399	10.0076	11.0129	10.6132	10.563	10.0226	10.5495	10.8974	10.4069	9.73624	10.012	9.93527	-1.16115	0.012124	0.275709	0.494879	-0.0766807	0.849248	-0.885439	0.0410124	0.199028	0.644619	0.123634	0.754439	-0.050204	0.898904	0.347866	0.420731	-0.670664	0.131456	-0.384332	0.376794
ILMN_1212626	ENSMUSG00000078238	100502897	Gm12854	OTTMUSG00000008752	predicted gene 12854	297		6.78102	7.46782	7.67002	7.67681	8.87302	9.40633	7.81883	9.77317	9.22092	11.035	9.67338	9.09479	9.0415	0.452458	0.534111	-0.578591	0.371072	-0.0532929	0.934186	-0.126133	0.85387	-0.631883	0.36089	0.202199	0.749155	0.533311	0.399862	-0.552247	0.424301	-1.36159	0.0565873	-3.21614	1.21073e-05
ILMN_1212628	ENSMUSG00000091002	70571	Tcerg1l	5730476P14Rik	transcription elongation regulator 1-like	2489	ENSG00000176769:TCERG1L	4.54586	4.79114	4.51416	4.54771	4.63664	4.65603	4.47605	4.55437	4.65557	4.6092	4.63121	4.56492	4.50738	-0.0243598	0.863442	-0.0662867	0.598338	-0.0575409	0.647398	-0.0906465	0.497424	-0.123828	0.358101	-0.276989	0.0266506	0.0193929	0.874894	0.101198	0.452255	0.0220136	0.87296	-0.133145	0.326199
ILMN_1212632	ENSMUSG00000051065	239796	Mb21d2	1600021P15Rik|A430031N04|C87006	Mab-21 domain containing 2	3080	ENSG00000180611:MB21D2	4.54713	4.63953	4.6498	4.58727	4.71942	4.52954	4.85936	4.58912	4.5692	4.50084	4.44859	4.51025	4.59779	-0.120613	0.457825	0.0616601	0.668663	0.0875404	0.54366	-0.0589524	0.699739	0.1492	0.333753	0.010273	0.941943	-0.18988	0.180553	-0.0199153	0.897066	-0.0522557	0.740387	0.358512	0.0226301
ILMN_1212636	ENSMUSG00000030224	20901	Strap	AW557906|C78091|C79202|Unrip	serine/threonine kinase receptor associated protein	505	ENSG00000023734:STRAP	11.9214	12.1053	11.9938	12.0983	12.1702	11.9519	11.4784	11.5675	12.0843	10.8534	10.926	11.1608	11.2068	-1.15838	9.72757e-09	0.234869	0.150327	0.0460105	0.776847	-0.923508	6.4353e-07	0.280879	0.108136	-0.111497	0.483742	-0.218285	0.172102	0.516826	0.00366921	0.0725446	0.68324	0.624971	0.000549274
ILMN_1212637	ENSMUSG00000041891	70361	Lman1	2610020P13Rik|AI326273|AU043785|C730041J05|ERGIC53|F5F8D|MCFD1|MR60|P58|gp58	lectin, mannose-binding, 1	1549.5	ENSG00000074695:LMAN1	9.71778	10.6156	10.5257	10.1015	11.3262	11.3214	10.3822	11.7486	11.8658	9.62044	8.70406	8.75198	8.92183	-3.16175	7.17539e-15	0.0479162	0.872623	0.169847	0.570162	-3.11384	9.71772e-16	0.217763	0.496061	-0.0898632	0.758932	-0.00479355	0.986936	0.11722	0.713791	-0.91638	0.00615916	0.761714	0.019697
ILMN_1212639	ENSMUSG00000020541	71943	Tom1l1	2310045L10Rik|C80573|Srcasm	target of myb1-like 1 (chicken)	1959.5	ENSG00000141198:TOM1L1	6.72248	6.45123	5.675	5.67205	5.36115	5.3479	5.50516	5.61164	5.93255	4.79542	4.69964	4.70898	4.60209	-1.23291	0.000189444	0.00934151	0.973511	-0.106888	0.704109	-1.22357	9.01009e-05	-0.0975464	0.745755	-0.776232	0.00588443	-0.0132529	0.961645	0.320911	0.287561	-0.0957789	0.755911	0.709741	0.0209459
ILMN_1212644	ENSMUSG00000030465	234353	Psd3	4931420C21Rik|AI661273|BC003498|D430018P08|EFA6D	pleckstrin and Sec7 domain containing 3	2876	ENSG00000156011:PSD3	4.80934	4.66677	4.6189	4.57766	4.77667	4.6241	4.54723	4.61171	4.68027	4.52971	4.57328	4.64425	4.7008	-0.106993	0.543499	0.0709728	0.649719	0.056554	0.717377	-0.03602	0.827956	0.127527	0.445765	-0.0478735	0.754416	-0.152568	0.320065	0.0685649	0.681474	0.0435627	0.798955	0.0175108	0.91698
ILMN_1212645	ENSMUSG00000030108	14412	Slc6a13	GAT3|Gabt3|Gat2	solute carrier family 6 (neurotransmitter transporter, GABA), member 13	967.5	ENSG00000010379:SLC6A13	9.88965	8.84072	8.26896	9.89096	9.37193	8.97628	11.3971	10.5181	10.7449	9.99539	10.2886	10.6597	10.3695	-0.456321	0.278355	0.371161	0.320366	-0.290183	0.436699	-0.0851605	0.829401	0.0809773	0.838852	-0.571765	0.119689	-0.395655	0.279797	0.226799	0.569288	0.293167	0.472845	1.40175	0.000718279
ILMN_1212646	ENSMUSG00000055991	22757	Zkscan5	AI132486|AI326970|Zfp95|hKraba1	zinc finger with KRAB and SCAN domains 5	924.5	ENSG00000196652:ZKSCAN5	9.63149	9.27256	9.26371	9.34883	9.2327	9.17324	9.86659	9.27889	8.9362	9.1226	9.6785	9.6165	9.74013	0.742298	0.00555424	-0.0619969	0.789608	0.123627	0.594912	0.680301	0.00691347	0.0616304	0.804043	-0.00885786	0.968951	-0.0594557	0.793927	-0.342685	0.169987	0.555897	0.0311007	0.743993	0.00368196
ILMN_1212648	ENSMUSG00000046862	242736	Pramef8	4732496O08Rik|AU023234	PRAME family member 8	778	ENSG00000204510:PRAMEF7,ENSG00000182330:PRAMEF8	8.60156	8.15452	8.29848	8.55209	8.46063	8.3573	8.79156	8.06936	8.35679	8.83538	9.44699	9.13821	9.10887	1.0902	0.000608026	-0.308785	0.259208	-0.029338	0.914316	0.781414	0.00815421	-0.338123	0.247903	0.143952	0.590235	-0.103325	0.698995	0.287436	0.325453	0.61161	0.0429587	-0.0438215	0.881224
ILMN_1212649	ENSMUSG00000038039	70297	Gcc2	0610043A03Rik|2210420P05Rik|2600014C01Rik|AW112121|mKIAA0336	GRIP and coiled-coil domain containing 2	1394	ENSG00000135968:GCC2	5.89331	5.30618	5.92297	6.3614	5.92343	5.7798	6.55589	6.15188	5.0649	5.03511	6.2859	6.9016	6.63663	1.22099	0.0291444	0.615702	0.21099	-0.26497	0.588971	1.8367	0.000643172	0.350732	0.503677	0.616795	0.200932	-0.143636	0.764801	-1.08698	0.0403988	1.25079	0.0217017	1.52078	0.00482152
ILMN_1212650	ENSMUSG00000055371	56324	Stam2	1200004O12Rik|5730456G07Rik|BB145015|Hbp	signal transducing adaptor molecule (SH3 domain and ITAM motif) 2	1078	ENSG00000115145:STAM2	4.61132	4.60174	4.55245	4.68619	4.48029	4.51657	4.78773	4.52539	4.71275	4.56846	4.54926	4.59465	4.59423	-0.163488	0.147341	0.0453885	0.648642	-0.000419628	0.996637	-0.118099	0.265302	0.0449689	0.672793	-0.049291	0.613515	0.0362847	0.709952	0.187362	0.0810218	-0.0191972	0.860211	0.219271	0.0430454
ILMN_1212653	ENSMUSG00000025978	74013	Rftn2	2700010E02Rik|3222401M22Rik	raftlin family member 2	1976		6.36111	7.51266	7.90816	6.08985	6.4083	6.62059	6.17361	6.50582	5.76528	5.58146	5.89547	6.09737	6.58447	0.130187	0.75155	0.201896	0.580467	0.487101	0.184256	0.332083	0.392169	0.688997	0.0801043	0.395506	0.270321	0.212297	0.553047	-0.740537	0.0603253	0.314011	0.432804	0.592153	0.133983
ILMN_1212663	ENSMUSG00000014748	21766	Tex261	3110001O07Rik|AA409339|AI480706|AL033351|TEG-261	testis expressed gene 261	1359.5	ENSG00000144043:TEX261	9.37483	8.92812	8.88103	9.92885	9.00918	9.01427	9.60113	8.84708	9.17652	9.12874	8.61811	9.03641	8.60206	-0.558413	0.198631	0.418305	0.277413	-0.434357	0.259521	-0.140108	0.730901	-0.0160517	0.968793	-0.0470937	0.900321	0.005088	0.989202	0.329443	0.422881	-0.510631	0.226301	0.472396	0.254279
ILMN_1212670	ENSMUSG00000035476	66724	Tab3	4921526G09Rik|Map3k7ip3|mKIAA4135	TGF-beta activated kinase 1/MAP3K7 binding protein 3	546		4.82481	4.79473	4.87141	4.87858	4.72095	4.85112	4.9053	5.12327	5.06201	4.86837	5.25994	5.06084	4.86322	0.197927	0.337105	-0.199097	0.277131	-0.197616	0.280696	-0.00117065	0.995178	-0.396714	0.0445748	0.0766782	0.668268	0.130164	0.467408	-0.061256	0.753694	0.391564	0.052701	0.0369289	0.850838
ILMN_1212672	ENSMUSG00000020549	68626	Elac2	1110017O07Rik|D11Wsu80e|Hpc2	elaC homolog 2 (E. coli)	2612		9.30086	9.06239	8.98767	9.336	9.3385	9.03353	9.29853	8.95788	9.53644	8.58999	8.81526	9.12622	9.07794	-0.72118	0.00416792	0.310962	0.156372	-0.0482846	0.824815	-0.410218	0.0789911	0.262677	0.261675	-0.0747258	0.726613	-0.304969	0.155899	0.578563	0.0147591	0.225273	0.34675	0.70854	0.0032407
ILMN_1212682	ENSMUSG00000047591	378435	Mafa	RIPE3b1	v-maf musculoaponeurotic fibrosarcoma oncogene family, protein A (avian)	1080	ENSG00000182759:MAFA	5.38672	4.45351	5.09938	5.24804	5.02873	5.35411	4.72831	4.5392	5.5193	5.54824	5.48323	5.41203	5.77516	-0.036067	0.949394	-0.0711991	0.887776	0.363129	0.472334	-0.107266	0.841203	0.29193	0.588637	0.64587	0.193465	0.32538	0.510827	0.980096	0.0718653	-0.0650079	0.90632	-0.81993	0.133341
ILMN_1212683	ENSMUSG00000053111	66930	Fank1	1700007B22Rik|AI850911	fibronectin type 3 and ankyrin repeat domains 1	824	ENSG00000203780:FANK1	4.61941	4.45244	4.53206	4.47426	4.56464	4.54517	4.69771	4.59688	4.53474	4.47173	4.50911	4.5325	4.51595	-0.0256354	0.80541	0.0233922	0.80011	-0.0165463	0.857844	-0.00224315	0.98174	0.00684586	0.944729	0.0796226	0.379951	-0.0194744	0.829612	-0.0621351	0.529663	0.0373789	0.71179	0.225985	0.0250106
ILMN_1212685	ENSMUSG00000024539	19255	Ptpn2	AI325124|Ptpt|TC-PTP	protein tyrosine phosphatase, non-receptor type 2	1532.5	ENSG00000175354:PTPN2	4.6954	4.5807	4.59595	4.55559	4.47172	4.63849	4.55282	4.5974	4.51843	4.52677	4.572	4.59636	4.6067	0.0535764	0.654598	0.0243515	0.818757	0.0103461	0.922434	0.0779279	0.490057	0.0346975	0.76008	0.0152541	0.883493	0.166767	0.111766	-0.0789713	0.487532	0.0452302	0.697566	0.0260508	0.819715
ILMN_1212692	ENSMUSG00000004864	26415	Mapk13	SAPK4|Serk4	mitogen-activated protein kinase 13	1111.5		4.92138	4.80676	5.42027	6.427	6.18511	6.22126	5.09869	4.6937	5.25555	7.53799	7.11599	6.3861	5.75582	1.86044	0.00014852	-0.729889	0.0828575	-0.630287	0.133353	1.13055	0.0121671	-1.36018	0.00296399	0.613518	0.135796	0.0361467	0.929513	0.561853	0.209795	-0.422002	0.356697	-2.43931	4.72126e-07
ILMN_1212693	ENSMUSG00000032733	235406	Snx33	E130307J07Rik|Sh3px3	sorting nexin 33	4564		7.61811	7.05668	7.31498	6.57858	6.41932	6.45261	7.43547	6.5809	6.21126	6.667	7.67795	8.43772	8.71324	1.46669	0.0016058	0.759766	0.0606043	0.275522	0.49234	2.22645	1.08654e-06	1.03529	0.0174702	0.2583	0.511079	0.0332847	0.93243	-0.369641	0.389261	1.01095	0.0232485	0.768466	0.0772945
ILMN_1212695	ENSMUSG00000063234	80910	Gpr84	EX33	G protein-coupled receptor 84	1550	ENSG00000139572:GPR84	4.85281	4.69869	4.91461	6.58845	5.39432	4.91078	5.10894	4.66691	4.57593	7.85013	5.78856	5.99555	4.66128	1.21264	0.0045808	0.206985	0.577048	-1.33427	0.000517028	1.41962	0.000500307	-1.12728	0.00544393	0.215927	0.55262	-0.483544	0.185382	-0.0909872	0.818483	-2.06156	2.07475e-06	-2.74118	8.76764e-10
ILMN_1212698	ENSMUSG00000005686	11717	Ampd3	-	adenosine monophosphate deaminase 3	725	ENSG00000133805:AMPD3	4.50746	4.51637	4.51308	4.47109	4.45976	4.53056	4.46704	4.57062	4.42564	4.59971	4.55085	4.50283	4.58107	0.125214	0.305682	-0.0480265	0.657293	0.0782392	0.470257	0.0771871	0.501913	0.0302128	0.793962	-0.00329212	0.975219	0.0707967	0.504687	-0.144977	0.21212	-0.0488521	0.680194	-0.132662	0.256069
ILMN_1212702	ENSMUSG00000069919	15122	Hba-a1	Hba|Hba1|Hbat1	hemoglobin alpha, adult chain 1	596.5	ENSG00000206172:HBA1,ENSG00000188536:HBA2	9.46659	9.09632	5.69498	7.51318	8.15164	5.68131	9.13079	11.1926	6.14939	10.681	13.4674	14.5098	9.91028	7.31803	0.000223441	1.04234	0.537916	-4.59948	0.00770915	8.36037	1.08691e-05	-3.55713	0.0515779	-3.40134	0.0424202	-2.47033	0.138265	-5.04324	0.00633228	2.78644	0.13473	-1.55019	0.394852
ILMN_1212703	ENSMUSG00000040370	67636	Lyrm5	4930469P12Rik|AL022899|Ghiso	LYR motif containing 5	1152	ENSG00000205707:LYRM5	5.43688	5.06485	5.73089	5.57151	5.08588	5.32927	5.14033	5.43325	5.02755	6.06683	5.46339	5.46415	5.34388	0.435832	0.172368	0.000766124	0.997832	-0.120272	0.669903	0.436599	0.147019	-0.119506	0.691929	0.666047	0.017719	0.243393	0.379346	-0.405697	0.180671	-0.603443	0.0532302	-0.926496	0.00292365
ILMN_1212704	ENSMUSG00000043003	242505	Rasef	BC030882|RAB45	RAS and EF hand domain containing	5170.5	ENSG00000165105:RASEF	4.59029	4.58487	4.61137	4.73281	4.6336	4.64482	4.68597	4.58355	4.50995	5.28204	4.68587	4.63993	4.71641	0.175922	0.598873	-0.0459455	0.876932	0.07648	0.796605	0.129976	0.679834	0.0305345	0.923303	0.0264941	0.927363	0.0112262	0.969187	-0.0736002	0.816517	-0.59617	0.069128	-0.596072	0.0644126
ILMN_1212714	ENSMUSG00000005268	19116	Prlr	AI987712|Pr-1|Pr-3|Prlr-rs1	prolactin receptor	1243.5	ENSG00000113494:PRLR	5.08576	4.71789	4.89372	4.9981	4.92979	4.91661	5.06297	4.88046	4.76196	5.31472	5.23854	4.91952	5.28127	0.476573	0.0438617	-0.319015	0.126662	0.361745	0.0838738	0.157557	0.474757	0.04273	0.847218	0.175833	0.387904	-0.0131802	0.948284	-0.118502	0.593388	-0.0761813	0.737388	-0.251746	0.260938
ILMN_1212717	ENSMUSG00000047407	21815	Tgif1	AA959811|AI462167|Tgif	TGFB-induced factor homeobox 1	1339.5	ENSG00000177426:TGIF1	6.98647	7.60051	7.6529	7.44341	7.5207	7.39431	6.03383	7.48476	7.44159	5.31649	5.61501	4.69978	4.95135	-1.82658	0.00196522	-0.915225	0.0749712	0.251568	0.62153	-2.74181	2.1033e-06	-0.663657	0.2248	0.0523965	0.916346	-0.1264	0.799997	-0.0431747	0.936786	0.298521	0.592663	0.717341	0.192495
ILMN_1212724	ENSMUSG00000021907	17695	Msmb	PIP|PSP94|beta-MSP	beta-microseminoprotein	549.5	ENSG00000263639:MSMB	4.79185	5.00076	4.78083	5.46818	5.19018	5.20014	5.0618	4.91427	5.13045	4.87792	5.46925	4.79523	4.8822	0.338801	0.264848	-0.674022	0.0137701	0.0869729	0.746325	-0.335221	0.241724	-0.587049	0.0435191	-0.219927	0.40451	0.00995806	0.96983	0.216178	0.452585	0.591326	0.0470172	0.183881	0.52522
ILMN_1212730	ENSMUSG00000026735	19213	Ptf1a	PTF1-p48|PTF1p48|bHLHa29	pancreas specific transcription factor, 1a	1508	ENSG00000168267:PTF1A	4.78298	4.74824	4.66066	4.67592	4.59664	4.64697	4.75912	4.67082	4.87165	4.71129	4.68183	4.74544	4.9253	-0.189821	0.244103	0.0636121	0.659081	0.179859	0.214063	-0.126209	0.410077	0.243471	0.116642	-0.0875758	0.535463	0.0503284	0.721546	0.200831	0.194558	-0.0294649	0.851873	0.0478267	0.757711
ILMN_1212733	ENSMUSG00000005417	26936	Mprip	9530046C02|AA536749|AI647711|C76423|RIP3|Rhoip3|mKIAA0864|p116Rip	myosin phosphatase Rho interacting protein	4021	ENSG00000133030:MPRIP	4.6165	4.64424	4.63026	4.55933	4.59009	4.63303	4.50032	4.60985	4.58998	4.53685	4.62577	4.62474	4.72464	0.0357856	0.783769	-0.00103053	0.992897	0.099909	0.389094	0.0347551	0.777248	0.0988784	0.425118	-0.0139794	0.901884	0.0429397	0.705033	-0.0198741	0.872411	0.0889178	0.483559	-0.0365251	0.769288
ILMN_1212734	ENSMUSG00000020021	13998	Fgd6	AA123052|Etohd4|ZFYVE24	FYVE, RhoGEF and PH domain containing 6	610	ENSG00000180263:FGD6	4.88194	4.46589	4.86342	5.02109	5.1567	5.36308	4.35234	4.79007	5.07102	7.20791	8.1758	8.40385	8.99666	3.10478	2.40633e-10	0.22805	0.554166	0.592802	0.126345	3.33283	2.365e-12	0.820852	0.048723	0.397537	0.293579	0.206383	0.584681	0.280948	0.495592	0.967893	0.0237616	-2.85557	7.99229e-10
ILMN_1212739	ENSMUSG00000022821	15233	Hgd	Hgo|aku	homogentisate 1, 2-dioxygenase	1296	ENSG00000113924:HGD	4.90634	5.24866	4.86492	5.07755	5.09934	4.94164	5.09445	4.82222	4.94593	4.79717	4.81902	4.96243	5.20306	-0.126908	0.639074	0.14341	0.55069	0.240624	0.317629	0.0165026	0.948348	0.384034	0.137116	-0.38374	0.105414	-0.157699	0.503069	0.123711	0.630027	0.0218568	0.933734	0.297287	0.251442
ILMN_1212745	ENSMUSG00000028546	15572	Elavl4	Elav|Hud|PNEM	ELAV (embryonic lethal, abnormal vision, Drosophila)-like 4 (Hu antigen D)	3768	ENSG00000162374:ELAVL4	5.40091	5.34146	5.03324	5.39691	5.66226	5.42233	5.25511	5.43996	6.29964	5.51056	6.0227	5.94017	5.68709	-0.27694	0.440948	-0.0825333	0.795576	-0.253079	0.427708	-0.359473	0.289075	-0.335612	0.325674	-0.308222	0.324594	-0.23993	0.442687	0.859682	0.0131614	0.512142	0.14445	-0.255449	0.456595
ILMN_1212752	ENSMUSG00000056947	17116	Mab21l1	AW047968	mab-21-like 1 (C. elegans)	2776		4.67303	4.50722	4.61193	4.55334	4.34187	4.72914	4.61026	4.37106	4.48616	4.84112	4.77264	4.75378	4.74078	0.28648	0.218201	-0.0188572	0.926936	-0.013001	0.949589	0.267623	0.222025	-0.0318583	0.884781	0.104712	0.603476	0.387271	0.0571533	0.1151	0.600864	-0.0684755	0.761089	-0.230853	0.298133
ILMN_1212759	ENSMUSG00000026927	68112	Sdccag3	C330016H24Rik|C630038K21Rik	serologically defined colon cancer antigen 3	1150	ENSG00000165689:SDCCAG3	8.27621	8.41632	8.09367	8.60225	8.57778	8.26396	8.67922	8.47576	8.81474	8.40164	8.7654	8.57497	8.65497	-0.0493424	0.901176	-0.190428	0.589635	0.0799978	0.820623	-0.23977	0.522299	-0.11043	0.769709	-0.322651	0.351684	-0.313821	0.364955	0.338982	0.369846	0.363757	0.347544	0.277577	0.465117
ILMN_1212762	ENSMUSG00000044824	258837	Olfr545	MOR42-1|S50	olfactory receptor 545	951		4.68225	4.6254	4.53752	4.56766	4.70318	4.62134	4.65201	4.69856	4.55607	4.54594	4.58313	4.70274	4.69465	0.0270631	0.847204	0.119603	0.338708	-0.00809005	0.948264	0.146667	0.269301	0.111513	0.403756	-0.0878788	0.472488	-0.0818435	0.503349	-0.142485	0.28667	0.0371932	0.785316	0.106074	0.429783
ILMN_1212782	ENSMUSG00000024223	67645	Armc12	4930511I11Rik|AV041658	armadillo repeat containing 12	1083	ENSG00000157343:ARMC12	4.74102	4.5968	4.64562	4.6707	4.64671	4.77089	5.22129	4.73975	4.86966	5.22465	4.96259	4.83936	5.15834	0.0929321	0.804925	-0.123228	0.712273	0.318975	0.34085	-0.0302961	0.931876	0.195747	0.583868	0.0488177	0.881398	0.124172	0.704419	0.12991	0.716086	-0.262063	0.474271	-0.00336644	0.992523
ILMN_1212794	ENSMUSG00000019188	14950	H13	1200006O09Rik|4930443L17Rik|5031424B04Rik|AV020344|H-13|Hm13|PSL3|Spp	histocompatibility 13	1416.5	ENSG00000101294:HM13	10.1307	9.86321	10.1175	10.1119	10.241	9.97503	10.9783	11.0297	9.77329	9.57031	10.1828	10.7508	10.763	0.409517	0.434874	0.568004	0.223659	0.0122064	0.979047	0.977521	0.0500048	0.58021	0.244763	0.254303	0.576799	-0.265976	0.559467	-1.25638	0.0130244	0.612492	0.230689	1.40802	0.00588242
ILMN_1212796	ENSMUSG00000020695	17534	Mrc2	Endo180|mKIAA0709|uPARAP	mannose receptor, C type 2	831	ENSG00000011028:MRC2	4.75208	4.78205	4.85364	4.81083	4.72043	4.79167	5.22516	4.90006	4.92251	5.00201	4.74256	4.98136	4.83189	-0.179944	0.350319	0.238792	0.164014	-0.149461	0.382073	0.0588485	0.7452	0.0893307	0.624531	0.0715872	0.668572	0.0712343	0.670108	0.0224484	0.902048	-0.259444	0.167243	0.223156	0.225946
ILMN_1212797	ENSMUSG00000023805	20975	Synj2	AI481647|SJ2|mKIAA0348	synaptojanin 2	3691.5	ENSG00000078269:SYNJ2	6.05431	5.24134	5.398	6.55856	5.45145	5.26339	6.16373	5.05696	5.07355	5.15153	4.85141	4.81622	4.94054	-0.222143	0.535068	-0.0351844	0.911788	0.12432	0.695591	-0.257327	0.44587	0.0891356	0.792946	0.156657	0.614841	-0.188067	0.545933	0.0165931	0.961021	-0.300125	0.38911	1.0122	0.00384205
ILMN_1212799	ENSMUSG00000027115	228421	Kif18a	AU024633|B130001M12Rik	kinesin family member 18A	2070.5	ENSG00000121621:KIF18A	4.62887	4.63237	4.53793	4.58954	4.56923	4.51344	4.7232	4.50504	4.55513	4.51761	4.49584	4.55148	4.59807	-0.0592901	0.654197	0.0556338	0.635923	0.04659	0.691716	-0.00365625	0.976593	0.102224	0.416428	-0.0944375	0.412637	-0.0557951	0.627922	0.0500969	0.690014	-0.0217649	0.865601	0.205588	0.106283
ILMN_1212801	ENSMUSG00000045613	243764	Chrm2	AChR-M2|Chrm-2|M2	cholinergic receptor, muscarinic 2, cardiac	3186.5	ENSG00000181072:CHRM2	4.69212	4.65439	4.64261	4.69809	4.66047	4.66052	4.81857	4.64361	4.68318	4.69778	4.675	4.62546	4.69303	-0.00818504	0.940362	-0.0495325	0.610337	0.0675692	0.487243	-0.0577175	0.5758	0.0180367	0.862105	-0.0117778	0.901487	4.5982e-05	0.999614	0.03957	0.703253	-0.0227792	0.83041	0.120793	0.249407
ILMN_1212804	ENSMUSG00000045515	18993	Pou3f3	Brn-1|Brn1|Otf8|Skin1	POU domain, class 3, transcription factor 3	7409		4.6718	4.48722	4.64521	4.70079	4.57753	4.80213	4.74025	4.71402	4.72419	4.49747	4.65785	4.69769	4.79794	-0.0663351	0.705798	0.0398431	0.798369	0.100248	0.520812	-0.026492	0.872805	0.140091	0.401681	0.15799	0.302523	0.224605	0.143975	0.0101618	0.951394	0.160383	0.34879	0.242782	0.150223
ILMN_1212806	ENSMUSG00000037846	170799	Rtkn2	B130039D23Rik|Mbf|Plekhk1	rhotekin 2	3521		4.70229	4.56747	4.5553	4.55737	4.61626	4.54713	4.63465	4.56192	4.59519	4.61763	4.55968	4.5757	4.55404	-0.0355036	0.767221	0.0160198	0.88039	-0.0216587	0.838799	-0.0194838	0.863065	-0.00563891	0.960482	-0.0121775	0.907042	-0.0691339	0.50791	0.0332688	0.770089	-0.0579451	0.619346	0.0170231	0.881818
ILMN_1212809	ENSMUSG00000040102	232539	Klhl42	A330079N23Rik|AI450355|C230080I20Rik|Ctb9|Klhdc5|mKIAA1340	kelch-like 42	6267	ENSG00000087448:KLHL42	6.44046	6.29696	6.4374	6.65218	6.69026	6.35016	6.11527	5.99813	6.79566	5.99143	5.52243	6.14202	5.94326	-1.27323	0.000160305	0.619583	0.0331822	-0.198754	0.489274	-0.653648	0.03418	0.42083	0.172584	0.140442	0.617703	-0.3401	0.228435	0.797532	0.0107842	-0.469003	0.138153	0.123839	0.688466
ILMN_1212812	ENSMUSG00000028751	26970	Pla2g2e	-	phospholipase A2, group IIE	786		4.59061	4.5601	4.53441	4.60682	4.71158	4.58669	4.54894	4.63343	4.55673	4.72689	4.59584	4.58499	4.66546	0.0391073	0.787129	-0.0108506	0.93273	0.080468	0.531784	0.0282567	0.835898	0.0696174	0.612695	-0.0256935	0.838336	-0.124887	0.322686	-0.0766957	0.57711	-0.131054	0.352986	-0.177956	0.20021
ILMN_1212823	ENSMUSG00000035305	26563	Ror1	2810404D04Rik|Ntrkr1|mRor1	receptor tyrosine kinase-like orphan receptor 1	5762	ENSG00000185483:ROR1	4.76798	4.76368	4.80946	4.67576	4.89916	4.8178	5.1407	4.94669	5.03866	4.66617	4.78952	4.85902	5.07407	-0.249143	0.251262	0.0695025	0.717527	0.215043	0.26457	-0.179641	0.379103	0.284546	0.168132	0.045786	0.807746	-0.0813576	0.665581	0.0919705	0.654367	0.12335	0.557855	0.474526	0.0236456
ILMN_1212828	ENSMUSG00000062175	228839	Tgif2	4921501K24|5730599O09Rik|C80753|C81206	TGFB-induced factor homeobox 2	594	ENSG00000118707:TGIF2	6.70656	6.52273	6.6462	5.52811	5.7613	5.67233	5.05158	5.04848	4.85213	4.80068	4.45992	4.4279	4.5037	-0.392207	0.227994	-0.0320198	0.911354	0.0757976	0.792166	-0.424227	0.166863	0.0437777	0.886781	0.123474	0.661372	-0.0889642	0.752243	-0.196353	0.523557	-0.340762	0.280831	0.250897	0.418211
ILMN_1212836	ENSMUSG00000026395	19264	Ptprc	B220|CD45R|Cd45|L-CA|Ly-5|Lyt-4|T200|loc	protein tyrosine phosphatase, receptor type, C	3213	ENSG00000081237:PTPRC	5.16875	5.69085	5.87289	4.83703	5.66081	6.17982	4.44992	6.32513	6.13142	9.41554	8.63068	8.81424	9.10956	2.49927	0.000189133	0.183553	0.747604	0.295325	0.604803	2.68282	2.60085e-05	0.478878	0.432949	0.182031	0.744593	0.519009	0.354027	-0.193709	0.750732	-0.784858	0.210812	-4.96562	3.11738e-12
ILMN_1212840	ENSMUSG00000048911	51902	Rnf24	2810473M14Rik|4930505A13Rik|AI317164|C86507|D2Ertd504e	ring finger protein 24	5833	ENSG00000101236:RNF24	4.71114	4.7834	4.73577	4.95561	5.06281	4.89247	5.08446	4.85337	4.87862	5.02786	5.3597	5.47775	4.92532	0.481085	0.0231514	0.118043	0.524449	-0.552429	0.00363092	0.599128	0.00298127	-0.434386	0.0305005	-0.0476322	0.792975	-0.170343	0.349094	0.0252448	0.898563	0.33184	0.104474	0.0565931	0.776419
ILMN_1212842	ENSMUSG00000048612	226101	Myof	2310004N10Rik|2310051D19Rik|E030042N20Rik|Fer1l3	myoferlin	7094	ENSG00000138119:MYOF	4.75637	4.67141	4.65187	4.68409	4.70205	4.78488	4.64129	4.68038	4.84553	4.95488	4.84778	5.24348	5.22478	0.00225082	0.994229	0.395698	0.154504	-0.018704	0.946022	0.397949	0.176926	0.376994	0.20393	-0.0195421	0.942435	0.0828357	0.759602	0.165148	0.576387	-0.107092	0.723404	-0.313581	0.292845
ILMN_1212847	ENSMUSG00000086800	75283	4930556L07Rik	1700020P01Rik|4930593I08Rik	RIKEN cDNA 4930556L07 gene	1490		4.53966	4.64473	4.63639	4.5068	4.65829	4.63138	4.6462	4.59821	4.58617	4.51066	4.55664	4.57603	4.66209	-0.0295391	0.887467	0.0193995	0.916627	0.0860556	0.64258	-0.0101396	0.958874	0.105455	0.59481	-0.00833849	0.963362	-0.0269078	0.882169	-0.0120367	0.951551	0.0459774	0.820757	0.13554	0.497064
ILMN_1212848	ENSMUSG00000072872	56353	Rybp	2410018J24Rik|DEDAF|YEAF1	RING1 and YY1 binding protein	4458		8.73149	8.84929	8.97956	8.93795	8.42462	8.68021	7.51561	7.86685	7.72727	8.60096	8.08802	8.17264	8.20892	0.36075	0.444129	0.0846195	0.839518	0.0362789	0.930806	0.445369	0.316511	0.120898	0.786684	0.130269	0.750338	0.255588	0.532779	-0.139575	0.754735	-0.512936	0.263919	-1.08535	0.0175332
ILMN_1212850	ENSMUSG00000031068	30926	Glrx3	PICOT|Txnl2	glutaredoxin 3	1651	ENSG00000108010:GLRX3	5.2408	5.22437	4.95817	5.02518	4.99891	5.16877	5.31262	5.31773	5.1709	4.73888	4.8723	4.97859	5.03558	-0.298606	0.310009	0.106289	0.683222	0.0569967	0.826727	-0.192317	0.48693	0.163286	0.557807	-0.266202	0.298109	0.169863	0.505928	-0.146827	0.598106	0.133419	0.639958	0.573746	0.0429303
ILMN_1212854	ENSMUSG00000050714	320633	Zbtb26	A630026F21Rik	zinc finger and BTB domain containing 26	3657		4.93829	4.86648	4.88196	5.14509	4.96862	4.81991	5.28706	4.74016	4.68705	4.67436	4.63508	4.74466	4.9958	-0.0519742	0.847628	0.109583	0.64832	0.251144	0.297138	0.0576087	0.821143	0.360727	0.162345	0.0154815	0.947523	-0.14871	0.527723	-0.0531086	0.836113	-0.0392825	0.881231	0.612701	0.0195668
ILMN_1212856	ENSMUSG00000028138	11532	Adh5	Adh-5|Adh3|GSNOR	alcohol dehydrogenase 5 (class III), chi polypeptide	733	ENSG00000197894:ADH5	4.68368	4.57857	4.61272	4.60028	4.48753	4.61408	4.43915	4.55326	4.50163	4.6003	4.62561	4.65408	4.65276	0.123977	0.243644	0.0284633	0.762166	-0.00131424	0.988848	0.152441	0.129111	0.0271491	0.787133	0.0341486	0.710936	0.126543	0.17183	-0.0516301	0.60778	0.0253087	0.805842	-0.161152	0.113695
ILMN_1212857	ENSMUSG00000040543	327958	Pitpnm3	A330068P14Rik|AI848332|Ackr6|Gm880	PITPNM family member 3	3993	ENSG00000091622:PITPNM3	4.6607	4.62606	4.6246	4.80485	4.6105	4.64936	4.54587	4.62392	4.59762	4.60957	4.71754	4.92718	4.90482	0.119919	0.392023	0.209637	0.0938941	-0.0223606	0.857036	0.329556	0.0139636	0.187276	0.160519	-0.00145684	0.990439	0.0388533	0.749365	-0.0263017	0.842881	0.107964	0.427759	-0.0637031	0.633439
ILMN_1212875	ENSMUSG00000028919	213649	Arhgef19	6030432F23|6430573B13Rik|WGEF	Rho guanine nucleotide exchange factor (GEF) 19	747.5	ENSG00000142632:ARHGEF19	4.61504	4.66169	4.61038	4.55006	4.71727	4.55904	4.80025	4.5796	4.63617	4.53132	4.60808	4.53247	4.5122	-0.0280822	0.888645	-0.0756177	0.671212	-0.0202656	0.909382	-0.1037	0.583403	-0.0958834	0.6147	-0.0513137	0.768656	-0.158235	0.365433	0.0565699	0.766368	0.0767603	0.693892	0.268929	0.162625
ILMN_1212878	ENSMUSG00000039337	70956	Tex19.2	4921530G04Rik|Tex19b	testis expressed gene 19.2	2046	ENSG00000182459:TEX19	4.95308	4.65785	4.6072	4.61629	4.6289	4.56737	4.51144	4.43322	4.4876	4.52604	4.52667	4.57715	4.79045	0.0390618	0.90983	0.0504833	0.869054	0.213298	0.486666	0.0895451	0.782895	0.263782	0.421215	-0.0506467	0.865924	-0.0615287	0.837489	0.0543799	0.868066	0.000621536	0.998521	-0.014603	0.964633
ILMN_1212884	ENSMUSG00000034883	69706	Lrr1	2410005L11Rik|AU021780|LRR-1|Ppil5	leucine rich repeat protein 1	1501	ENSG00000165501:LRR1	4.77063	4.61079	4.61735	4.54612	4.68714	4.65813	4.57655	4.5043	4.659	4.7631	4.61675	4.57274	5.03071	-0.0422514	0.73269	-0.0440059	0.688684	0.457969	6.91762e-05	-0.0862573	0.459747	0.413963	0.000655496	0.0065569	0.951385	-0.0290154	0.787364	0.154697	0.189718	-0.146349	0.225423	-0.186546	0.116791
ILMN_1212890	ENSMUSG00000032292	23958	Nr2e3	A930035N01Rik|PNR|RNR|rd7	nuclear receptor subfamily 2, group E, member 3	1741	ENSG00000278570:NR2E3	4.63359	4.57121	4.75308	4.68104	4.69528	4.80025	4.83498	4.60916	4.61281	4.83466	4.73117	4.8116	4.77195	0.118356	0.476927	0.0804266	0.585932	-0.0396411	0.788182	0.198783	0.206219	0.0407855	0.79596	0.181876	0.210268	0.104976	0.468245	0.0036487	0.981541	-0.103489	0.522188	0.000325951	0.998361
ILMN_1212894	ENSMUSG00000031012	12361	Cask	DXPri1|DXRib1|LIN-2|Pals3|mLin-2	calcium/calmodulin-dependent serine protein kinase (MAGUK family)	795	ENSG00000147044:CASK	8.21759	7.58051	7.68361	9.36189	9.22748	9.08005	8.66314	8.04469	7.71686	8.14321	8.21122	9.68902	10.1629	0.494364	0.0431492	1.4778	8.05964e-10	0.473845	0.0293275	1.97217	2.15173e-13	1.95165	4.42948e-13	0.103101	0.623791	-0.147439	0.483368	-0.327839	0.155124	0.0680091	0.772122	0.519932	0.0262989
ILMN_1212902	ENSMUSG00000019478	19341	Rab4a	AI848268|Rab4	RAB4A, member RAS oncogene family	1249.5	ENSG00000168118:RAB4A	9.42426	9.44462	8.62959	7.30575	7.51747	7.28118	8.9692	8.58742	9.43318	6.83518	8.25883	7.32895	7.25281	-1.17435	0.00121196	-0.929878	0.00368559	-0.0761406	0.807429	-2.10423	9.18504e-09	-1.00602	0.00331339	-0.815026	0.0090336	-0.236286	0.440736	0.84576	0.0128753	1.42365	7.1301e-05	2.13403	9.05613e-09
ILMN_1212906	ENSMUSG00000031297	11989	Slc7a3	Atrc3|CAT-3|CAT3|SLC7A1|SLC7A2	solute carrier family 7 (cationic amino acid transporter, y+ system), member 3	2232	ENSG00000165349:SLC7A3	4.94052	5.25691	5.08163	5.36611	5.23732	5.01621	4.86561	5.06497	5.19999	4.77746	5.056	5.0355	4.87341	-0.143993	0.68493	-0.0204993	0.948099	-0.162084	0.607043	-0.164492	0.622773	-0.182584	0.587901	-0.17528	0.570267	-0.221115	0.474179	0.135021	0.688509	0.278535	0.420081	0.0881426	0.794725
ILMN_1212907	ENSMUSG00000048388	241520	Fam171b	D430039N05Rik	family with sequence similarity 171, member B	2983.5	ENSG00000144369:FAM171B	4.89485	6.37662	6.11137	4.70315	4.69329	4.80126	4.64068	4.57301	4.76255	4.66884	4.82167	4.70786	4.86797	0.0591221	0.82077	-0.113812	0.623446	0.160111	0.490054	-0.0546899	0.823948	0.0462989	0.851706	-0.265246	0.244321	0.107976	0.634415	0.189535	0.444834	0.152829	0.547222	-0.0281565	0.910026
ILMN_1212909	ENSMUSG00000055491	226169	Pprc1	A930018M19|BC013720|PRC|mKIAA0595	peroxisome proliferative activated receptor, gamma, coactivator-related 1	553.5	ENSG00000148840:PPRC1	4.76265	4.66237	4.66995	4.81977	4.78882	4.57703	4.55577	4.57388	4.61636	4.63215	4.66066	4.68594	4.73064	0.044305	0.834086	0.0252758	0.892919	0.0447074	0.811826	0.0695808	0.726993	0.0699832	0.72744	0.0075825	0.967116	-0.211786	0.251373	0.042472	0.832444	0.0285124	0.889698	-0.0763795	0.705388
ILMN_1212913	ENSMUSG00000012609	320244	Ttll5	1700048H13Rik|2310009M18Rik|4930556H18Rik|AI428864|D630041K24Rik|R75373|Stamp|mKIAA0998	tubulin tyrosine ligase-like family, member 5	2655	ENSG00000119685:TTLL5	5.62321	5.13218	5.11076	5.36836	4.94225	5.10059	4.68197	4.96756	4.83316	5.15293	4.78247	4.71849	4.67286	-0.0506931	0.875476	-0.0639814	0.823717	-0.0456234	0.873779	-0.114674	0.706782	-0.109605	0.721176	-0.0214158	0.939318	0.158343	0.573876	-0.134395	0.66173	-0.370461	0.240611	-0.470955	0.129898
ILMN_1212920	ENSMUSG00000030846	21843	Tial1	5330433G13Rik|AL033329|TIAR|mTIAR	Tia1 cytotoxic granule-associated RNA binding protein-like 1	1580		5.87117	6.31001	6.38894	5.42065	6.17078	6.49564	4.48685	6.46898	5.85139	6.70144	5.31687	5.26405	5.2907	-0.534523	0.342568	-0.0528204	0.915647	0.0266445	0.957389	-0.587343	0.268714	-0.0261759	0.960839	0.0789227	0.87166	0.324858	0.50659	-0.61759	0.248518	-1.38457	0.0127799	-2.21459	8.07763e-05
ILMN_1212921	ENSMUSG00000059251	258947	Olfr345	MOR136-7	olfactory receptor 345	936		4.70089	4.67556	4.66154	4.74151	4.74559	4.66819	5.43087	4.59042	4.83251	4.64211	4.68184	4.64917	4.64323	-0.150675	0.528669	-0.0326736	0.877563	-0.00593144	0.977687	-0.183349	0.416094	-0.038605	0.8648	-0.0140152	0.946213	-0.0773978	0.709585	0.242098	0.287185	0.03973	0.864152	0.788759	0.000822634
ILMN_1212935	ENSMUSG00000049791	14366	Fzd4	Fz4	frizzled homolog 4 (Drosophila)	3685	ENSG00000174804:FZD4	4.75965	4.70019	4.52826	4.64328	4.80064	4.55815	4.72126	4.63917	4.54049	4.76188	4.59633	4.63838	4.58601	0.0558317	0.710543	0.0420573	0.752811	-0.0523766	0.694951	0.097889	0.49016	-0.0103193	0.942361	-0.171927	0.190863	-0.242495	0.0663725	-0.0986794	0.489915	-0.165556	0.259167	-0.0406197	0.777319
ILMN_1212938	ENSMUSG00000024397	11629	Aif1	AI607846|AIF-1|D17H6S50E|G1|Iba1	allograft inflammatory factor 1	775	ENSG00000204472:AIF1	6.69309	6.71976	6.91956	8.20326	8.30942	8.49957	6.76062	6.08847	5.61274	7.08493	6.45594	7.66116	7.05279	0.8432	0.195881	1.20522	0.038789	-0.608374	0.2924	2.04842	0.0011598	0.596845	0.333693	0.199798	0.723338	0.190156	0.73617	-0.475721	0.440536	-0.628984	0.319961	-0.324304	0.600904
ILMN_1212939	ENSMUSG00000076438	353371	Oxct2b	Scot-t2	3-oxoacid CoA transferase 2B	1735		4.78812	4.78418	4.71763	4.84826	4.9558	4.86843	4.90948	4.80826	4.9583	4.85709	4.72068	5.07757	4.83321	-0.237623	0.385424	0.356885	0.143647	-0.244354	0.315098	0.119262	0.643249	0.112531	0.664434	-0.066552	0.779423	-0.0873729	0.713149	0.150045	0.563153	-0.136408	0.607733	0.052392	0.840831
ILMN_1212941	ENSMUSG00000008036	232910	Ap2s1	AI043088	adaptor-related protein complex 2, sigma 1 subunit	943	ENSG00000042753:AP2S1	12.0508	11.9386	11.8617	12.2523	12.024	12.039	12.184	11.7328	12.1323	12.0965	12.1338	11.8779	12.0897	0.00154088	0.994626	-0.255845	0.209912	0.211785	0.298626	-0.254305	0.239924	-0.0440608	0.839219	-0.0769331	0.699135	0.0150514	0.939701	0.399411	0.0685236	0.037278	0.866889	0.0875193	0.688843
ILMN_1212945	ENSMUSG00000081804	385383	Xlr5d-ps	EG385383|Xlr5d	X-linked lymphocyte-regulated 5D, pseudogene	782		4.55421	4.57293	4.50844	4.53316	4.53337	4.52998	4.55533	4.52042	4.52319	4.65501	4.56206	4.59225	4.51781	0.0388717	0.676024	0.0301871	0.71467	-0.0744372	0.368275	0.0690588	0.431229	-0.0442501	0.616285	-0.0644856	0.42599	-0.00338312	0.966625	0.00276693	0.974984	-0.0929527	0.305178	-0.0996842	0.263243
ILMN_1212949	ENSMUSG00000003458	59287	Ncstn	9430068N19Rik|AA727311|Aph2|D1Dau13e|Kiaa0253|Nct|mKIAA0253	nicastrin	1804	ENSG00000162736:NCSTN	5.65932	5.86595	5.31863	5.91639	6.10678	6.20095	6.35132	5.73197	5.82796	5.52761	7.953	7.10265	6.82617	2.12504	0.00106683	-0.850351	0.130452	-0.276485	0.620824	1.27469	0.0337933	-1.12684	0.061767	-0.547316	0.318548	0.094171	0.863353	0.0959884	0.872288	2.42539	0.000145077	0.823706	0.172654
ILMN_1212953	ENSMUSG00000039891	378431	Txlnb	2310001N14Rik|Mdp77	taxilin beta	3104	ENSG00000164440:TXLNB	4.58717	4.50017	4.52053	4.48175	4.60043	4.54329	4.63107	4.51861	4.43413	4.50293	4.56882	4.57777	4.56366	0.13469	0.148291	0.00895543	0.913259	-0.0141139	0.863702	0.143645	0.1023	-0.00515849	0.953196	0.0203669	0.800383	-0.0571442	0.478621	-0.0844868	0.337703	0.0658811	0.464927	0.128133	0.149792
ILMN_1212959	ENSMUSG00000044367	69309	Slc16a13	1700007D07Rik	solute carrier family 16 (monocarboxylic acid transporters), member 13	407.5	ENSG00000174327:SLC16A13	7.43007	7.22405	7.49893	7.15283	7.04307	7.39381	7.12779	7.04344	7.04595	4.95545	4.98803	5.31719	6.07755	-2.05791	1.70448e-05	0.329157	0.413807	0.760363	0.0611981	-1.72875	0.000106379	1.08952	0.0128003	0.274874	0.485786	0.350737	0.374214	0.00250104	0.995357	0.0325842	0.940987	2.17234	2.57716e-06
ILMN_1212964	ENSMUSG00000049482	66965	Ctu2	2310061F22Rik|C16orf84|Ncs2	cytosolic thiouridylase subunit 2 homolog (S. pombe)	713	ENSG00000174177:CTU2	6.09115	5.90377	5.97234	6.39992	6.02099	5.78765	6.66654	5.93436	5.86006	6.30474	6.24564	6.15662	6.00329	0.385581	0.319959	-0.0890193	0.795379	-0.153328	0.655233	0.296562	0.416334	-0.242347	0.509447	0.0685688	0.838407	-0.233342	0.48825	-0.0743019	0.839531	-0.059107	0.875019	0.361797	0.328378
ILMN_1212965	ENSMUSG00000037801	78250	Iqch	4921504K03Rik	IQ motif containing H	3357	ENSG00000103599:IQCH	4.58337	4.58892	4.55855	4.67206	4.6013	4.57342	4.71357	4.54957	4.52251	4.57048	4.60968	4.67028	4.61237	0.087165	0.613768	0.0606009	0.692581	-0.0579085	0.705576	0.147766	0.364544	0.00269248	0.986885	-0.0303701	0.839661	-0.0278803	0.852646	-0.0270572	0.868802	0.0391988	0.81527	0.143088	0.386274
ILMN_1212966	ENSMUSG00000024037	57773	Wdr4	AI415180|AI448349|D530049K22Rik	WD repeat domain 4	791	ENSG00000160193:WDR4	4.60582	4.7722	4.54099	4.55658	4.45854	4.55619	4.52076	4.53076	4.68166	4.55209	4.53134	4.56117	4.6414	-0.150327	0.115195	0.0298329	0.722905	0.0802286	0.341414	-0.120494	0.179259	0.110062	0.222933	-0.231217	0.00605894	0.0976478	0.237857	0.150901	0.0959771	-0.0207589	0.821673	-0.0313312	0.72917
ILMN_1212967	ENSMUSG00000031389	171207	Arhgap4	A130009C12Rik|A530015A20Rik|Rgc1|c1|mKIAA0131	Rho GTPase activating protein 4	2719.5	ENSG00000089820:ARHGAP4	4.61247	4.74813	4.66474	4.69118	4.58594	4.6966	4.61929	4.86455	4.61235	4.73928	4.78296	4.92623	5.06105	0.17061	0.402446	0.143276	0.428268	0.134819	0.455937	0.313886	0.10398	0.278095	0.152076	-0.0833853	0.637503	0.110668	0.531938	-0.252202	0.19351	0.043679	0.825139	-0.11999	0.53707
ILMN_1212975	ENSMUSG00000022214	28199	Dcaf11	0710008A13Rik|C76035|D14Ucla1|Dacf11|GLO14|Wdr23	DDB1 and CUL4 associated factor 11	1550	ENSG00000100897:DCAF11	6.88699	7.29125	7.65355	6.38747	7.13874	7.87797	6.50768	7.48795	7.25071	8.68395	6.96702	7.16417	7.281	-0.283695	0.704031	0.197149	0.766154	0.116833	0.860076	-0.0865457	0.902052	0.313982	0.657819	0.362299	0.577141	0.739229	0.256632	-0.237233	0.737821	-1.71694	0.0198787	-2.17627	0.00293748
ILMN_1212980	ENSMUSG00000056271	235416	Lman1l	BC020188|slamp	lectin, mannose-binding 1 like	1587	ENSG00000140506:LMAN1L	4.81203	4.83853	4.78206	4.70776	4.91994	4.85947	5.01509	4.80832	5.07702	5.10003	4.82748	4.76206	5.09378	-0.249545	0.359061	-0.0654237	0.786041	0.331721	0.170967	-0.314969	0.220025	0.266298	0.302748	-0.0564754	0.810936	-0.0604708	0.797845	0.268707	0.298422	-0.272551	0.303078	-0.0849356	0.743198
ILMN_1212982	ENSMUSG00000015597	57908	Zfp318	2610034E08Rik|D530032D06Rik|TZF|Znf318	zinc finger protein 318	958	ENSG00000171467:ZNF318	8.55691	9.00174	9.00154	8.11181	8.84889	8.7386	8.43745	9.31672	8.25828	7.44484	7.80838	8.75027	9.01519	-0.449902	0.205382	0.94189	0.0034409	0.264927	0.399694	0.491987	0.142192	1.20682	0.000521036	-0.000199814	0.999482	-0.110292	0.719955	-1.05844	0.00216067	0.363542	0.291774	0.992611	0.00411699
ILMN_1212985	ENSMUSG00000034656	12286	Cacna1a	APCA|BI|Caca1a|Cacnl1a4|Cav2.1|Ccha1a|EA2|FHM|HPCA|MHP|MHP1|SCA6|alpha1A|la|nmf352|rkr|tg	calcium channel, voltage-dependent, P/Q type, alpha 1A subunit	1151.5		4.80544	4.69629	4.88139	4.91009	4.77758	4.82751	5.30182	5.04787	4.85292	5.12185	5.11543	5.06638	5.13461	0.262506	0.271607	-0.0490435	0.81643	0.0682279	0.746773	0.213462	0.342187	0.0191843	0.932299	0.185103	0.37215	0.0499326	0.809348	-0.194947	0.389013	-0.00642461	0.977839	0.179969	0.429134
ILMN_1212989	ENSMUSG00000015937	26914	H2afy	H2AF12M|mH2a1|macroH2A1	H2A histone family, member Y	915.5	ENSG00000113648:H2AFY	14.1363	14.1891	14.2533	14.2309	14.2631	13.9265	13.1172	13.2088	13.1069	13.3156	12.3998	12.8016	12.4661	-0.707037	0.00833191	0.401787	0.0874304	-0.335516	0.152461	-0.305249	0.219141	0.0662711	0.790303	0.0642455	0.778463	-0.336528	0.143009	-0.101933	0.682614	-0.915735	0.00053447	-0.198383	0.429577
ILMN_1212990	ENSMUSG00000068699	68794	Flnc	1110055E19Rik|ABP-280|ABPL|Fln2	filamin C, gamma	8987.5	ENSG00000128591:FLNC	4.60358	5.02209	4.7194	4.65399	4.92019	4.72456	4.69103	5.01377	4.76803	4.69944	4.73467	4.69663	4.68542	-0.0333604	0.886492	-0.0380421	0.854529	-0.0112058	0.956926	-0.0714025	0.745752	-0.0492478	0.824306	-0.302691	0.138932	-0.195629	0.337075	-0.245732	0.26961	0.0352329	0.87675	-0.00841422	0.969922
ILMN_1212991	ENSMUSG00000025512	68038	Chid1	3110023E09Rik|AI841869	chitinase domain containing 1	3910	ENSG00000177830:CHID1	7.52641	6.87494	6.91038	8.4739	7.9859	7.75252	8.78511	8.30442	9.04103	7.41629	6.6737	6.96758	6.78441	-2.36733	1.66353e-08	0.293879	0.385871	-0.183167	0.588379	-2.07345	1.10982e-07	0.110713	0.759479	0.0354397	0.914805	-0.233379	0.48175	0.736612	0.0440736	-0.742591	0.0474209	1.36882	0.000295027
ILMN_1212992	ENSMUSG00000005677	12355	Nr1i3	AA209988|AI551208|CAR|CAR-beta|Care2|ESTM32|MB67	nuclear receptor subfamily 1, group I, member 3	1430	ENSG00000143257:NR1I3	4.57955	4.6099	4.58206	4.64064	4.60466	4.67308	4.69947	4.54518	4.6925	4.59015	4.66175	4.62897	4.68159	-0.0307482	0.761616	-0.0327847	0.715642	0.0526158	0.559028	-0.0635328	0.506238	0.0198311	0.836652	-0.0278399	0.75214	0.0684259	0.438287	0.147326	0.128136	0.0716046	0.46794	0.109322	0.260322
ILMN_1212993	ENSMUSG00000005899	77626	Smpd4	4122402O22Rik|mKIAA1418	sphingomyelin phosphodiesterase 4	1619	ENSG00000136699:SMPD4	7.95244	8.41348	8.43922	7.61657	8.68577	8.4683	7.29086	8.06352	8.51683	7.14978	5.86303	6.41922	6.38186	-2.65379	2.32119e-08	0.556187	0.149734	-0.037354	0.922462	-2.09761	1.53891e-06	0.518833	0.208117	0.0257454	0.945401	-0.217468	0.563326	0.453301	0.270907	-1.28675	0.00285699	0.141072	0.73261
ILMN_1212997	ENSMUSG00000039814	319581	Xkr5	5430438H03Rik|XRG5	X Kell blood group precursor-related family, member 5	3116	ENSG00000275591:XKR5	8.04489	7.91421	7.37559	7.4775	7.42097	7.20864	7.41796	6.83786	6.54535	6.27225	5.65846	5.77232	5.16071	-0.886895	0.0199067	0.113859	0.732377	-0.611605	0.0688039	-0.773037	0.0308526	-0.497747	0.164245	-0.538619	0.101223	-0.212336	0.515413	-0.29251	0.41196	-0.613795	0.0948209	1.14571	0.00187123
ILMN_1212998	ENSMUSG00000026374	22099	Tsn	2610034C24Rik|AU040286|C3PO|TB-RBP	translin	857.5	ENSG00000211460:TSN	4.50322	4.67362	4.63509	4.6404	4.51499	4.56442	4.91729	4.59331	4.58938	4.49008	4.63584	4.60126	4.73086	0.046458	0.822194	-0.0345757	0.850568	0.129598	0.480694	0.0118823	0.951342	0.0950219	0.628366	-0.038528	0.830317	0.0494308	0.783383	-0.00393068	0.984015	0.145756	0.468876	0.427215	0.0327162
ILMN_1213002	ENSMUSG00000031330	75064	Zcchc13	4930513O09Rik|Cnbp2	zinc finger, CCHC domain containing 13	1085		4.68445	4.79897	4.63223	4.67032	4.70889	4.60708	4.70999	4.67729	4.61386	4.69085	4.68752	4.54826	4.55388	0.0736635	0.692962	-0.139267	0.401209	0.00561917	0.972924	-0.0656031	0.708929	-0.133647	0.45093	-0.166734	0.305398	-0.101818	0.530601	-0.0634305	0.720152	-0.00332801	0.985352	0.0191399	0.914405
ILMN_1213005	ENSMUSG00000029212	14400	Gabrb1	AW061132|B230208N19Rik|Gabrb-1	gamma-aminobutyric acid (GABA) A receptor, subunit beta 1	3089	ENSG00000163288:GABRB1	4.58249	4.71938	4.56027	4.62654	4.5661	4.57024	4.52697	4.55303	4.60398	4.57304	4.63909	4.67442	4.61436	0.035107	0.723796	0.0353347	0.688719	-0.0600658	0.49627	0.0704417	0.452207	-0.0247311	0.793058	-0.159114	0.0680962	0.00414108	0.961758	0.0509499	0.58912	0.066045	0.494451	-0.0460708	0.627317
ILMN_1213014	ENSMUSG00000022814	22247	Umps	1700095D23Rik|AA408257|AL033308|BB164745	uridine monophosphate synthetase	3383.5		9.11901	9.70175	10.049	10.5038	10.2203	10.5549	8.29517	9.39168	10.3867	8.79175	8.19672	7.95623	7.34311	-2.18996	0.00709812	-0.240495	0.733769	-0.613114	0.38678	-2.43045	0.00165111	-0.853609	0.260412	0.347204	0.616332	0.334625	0.629147	0.995006	0.190161	-0.595029	0.442784	-0.49658	0.514179
ILMN_1213020	ENSMUSG00000025283	20229	Sat1	AA617398|SSAT|Sat	spermidine/spermine N1-acetyl transferase 1	1162	ENSG00000130066:SAT1	6.76368	6.48124	7.56168	7.93774	8.06291	9.21634	6.42042	8.30017	8.2989	10.5782	9.8112	9.44591	9.53282	1.5123	0.0328517	-0.365289	0.556648	0.0869111	0.888666	1.14701	0.0843313	-0.278378	0.675036	1.08044	0.0783174	1.15343	0.0605037	-0.00126992	0.998473	-0.766961	0.260934	-4.15774	1.57881e-08
ILMN_1213024	ENSMUSG00000027967	11924	Neurog2	Atoh4|Math4A|bHLHa8|ngn-2|ngn2	neurogenin 2	2226	ENSG00000178403:NEUROG2	4.73336	4.67055	4.59454	4.72488	5.03103	4.67228	4.97796	4.79198	4.72796	4.7606	4.80709	4.87442	4.63215	0.0791272	0.776735	0.0673334	0.785765	-0.242275	0.329311	0.146461	0.577654	-0.174941	0.509321	-0.0760127	0.754114	-0.358746	0.141746	-0.0640237	0.808957	0.0464921	0.863881	0.217367	0.415409
ILMN_1213026	ENSMUSG00000038949	226744	Cnst	9630058J23Rik	consortin, connexin sorting protein	2533.5	ENSG00000162852:CNST	8.99762	8.72015	8.47224	9.11874	8.62755	8.54785	9.19166	8.65062	8.60989	8.97035	9.46918	9.68341	9.6603	0.859289	0.000207582	0.214231	0.279452	-0.0231067	0.906819	1.07352	1.71054e-06	0.191124	0.366251	-0.247912	0.201976	-0.0796989	0.680373	-0.0407275	0.846978	0.498835	0.02302	0.221314	0.298764
ILMN_1213028	ENSMUSG00000034031	74297	1700106J16Rik	Ccdc182	RIKEN cDNA 1700106J16 gene	1204	ENSG00000166329:CCDC182	4.56498	4.69837	4.57819	4.62817	4.7004	4.59305	4.62743	4.64892	4.71017	4.55959	4.61035	4.50182	4.67344	-0.0998242	0.333863	-0.108523	0.237307	0.171615	0.063242	-0.208347	0.0341137	0.0630918	0.519242	-0.120188	0.182034	-0.107353	0.232768	0.0612505	0.53148	0.0507559	0.612514	0.0678386	0.491023
ILMN_1213030	ENSMUSG00000024948	26412	Map4k2	AI385662|BL44|GCK|Rab8ip	mitogen-activated protein kinase kinase kinase kinase 2	665	ENSG00000168067:MAP4K2	8.24321	8.14738	7.87861	8.00467	7.69686	7.51866	8.55113	7.45472	7.36279	9.28985	9.90964	9.91976	10.0112	2.54685	2.65106e-10	0.0101238	0.974512	0.091422	0.772999	2.55698	3.05829e-11	0.101546	0.764407	-0.268763	0.387599	-0.178208	0.566252	-0.091931	0.786134	0.619794	0.0767109	-0.738715	0.0324741
ILMN_1213034	ENSMUSG00000062822	67392	4833420G17Rik	2210017J06Rik|5730533D17Rik|AW107518|C85193	RIKEN cDNA 4833420G17 gene	2574	ENSG00000172244:C5orf34	5.33069	5.87714	5.94649	6.11206	5.49059	6.0299	5.13926	6.25773	5.21623	5.95719	7.06264	6.86921	6.3935	1.84641	3.69978e-05	-0.193429	0.608806	-0.475712	0.209911	1.65298	8.19778e-05	-0.669142	0.10013	0.0693475	0.851325	0.53931	0.147397	-1.0415	0.011365	1.10546	0.00880067	-0.817929	0.0465661
ILMN_1213044	ENSMUSG00000057715	320492	A830018L16Rik	-	RIKEN cDNA A830018L16 gene	1880	ENSG00000165084:C8orf34	4.57337	4.69255	4.61565	4.66063	4.60342	4.58023	4.61417	4.58743	4.82749	4.65318	4.69072	4.71555	4.62934	-0.136767	0.400126	0.024826	0.863141	-0.0862071	0.549842	-0.111941	0.464521	-0.0613811	0.690248	-0.0769013	0.585992	-0.0231893	0.869441	0.240057	0.121541	0.0375396	0.811848	-0.039005	0.801214
ILMN_1213049	ENSMUSG00000049336	23964	Tenm2	Odz2|Odz3|Ten-2|Ten-m2	teneurin transmembrane protein 2	2408	ENSG00000145934:TENM2	4.64115	4.83238	4.72717	4.58424	4.6572	4.67176	4.74922	4.7519	4.74136	4.68731	4.7172	4.73159	4.77915	-0.0241628	0.85324	0.0143922	0.901223	0.0475635	0.681807	-0.00977064	0.936705	0.0619557	0.617464	-0.105212	0.355508	0.014564	0.89798	-0.0105422	0.932226	0.0298903	0.813898	0.0619171	0.619814
ILMN_1213053	ENSMUSG00000004233	70560	Wars2	5730427B17Rik|9430020O07Rik|AI413375|TrpRS	tryptophanyl tRNA synthetase 2 (mitochondrial)	2647.5		7.3415	7.02527	7.04588	6.61791	7.23116	6.84053	7.15405	7.14725	5.98645	5.46783	6.68951	7.6592	8.28924	0.703057	0.154583	0.969693	0.0282763	0.630035	0.150789	1.67275	0.000485809	1.59973	0.000891891	0.0206087	0.961503	-0.390624	0.361429	-1.1608	0.0143834	1.22168	0.0119823	1.68621	0.000519517
ILMN_1213055	ENSMUSG00000063358	26413	Mapk1	9030612K14Rik|AA407128|AU018647|C78273|ERK|Erk2|MAPK2|PRKM2|Prkm1|p41mapk|p42mapk	mitogen-activated protein kinase 1	833	ENSG00000100030:MAPK1	10.7407	10.4963	10.3664	10.8671	10.4082	10.155	10.6796	10.1227	10.1324	10.341	10.3646	10.988	10.6303	0.232242	0.38867	0.623352	0.0104155	-0.357719	0.136458	0.855593	0.00106439	0.265633	0.299344	-0.129978	0.578583	-0.253183	0.280479	0.00969471	0.96969	0.023652	0.927881	0.338606	0.189374
ILMN_1213068	ENSMUSG00000030147	69810	Clec4b1	1810046I24Rik|Aplra2|Clec4b|DCAR|DCARbeta|Dcar2	C-type lectin domain family 4, member b1	711	ENSG00000198178:CLEC4C	4.63399	4.54527	4.67693	4.56628	4.88769	4.87399	4.4855	4.56093	4.40955	4.53945	4.65078	4.66652	4.64558	0.24123	0.137616	0.0157459	0.912513	-0.020941	0.883831	0.256976	0.0937395	-0.00519508	0.97295	0.131653	0.349594	-0.0137054	0.922232	-0.151387	0.32447	0.111323	0.478686	-0.0539498	0.72643
ILMN_1213070	ENSMUSG00000027327	67326	1700037H04Rik	-	RIKEN cDNA 1700037H04 gene	874	ENSG00000101220:C20orf27	11.8868	11.7682	11.7066	12.1391	12.3225	12.1752	11.6804	11.6037	11.4286	11.3692	10.7328	10.6999	10.532	-0.695815	3.1965e-05	-0.0329746	0.815192	-0.167851	0.235993	-0.728789	4.79636e-06	-0.200825	0.185196	-0.0616142	0.655852	-0.147263	0.288134	-0.175005	0.24768	-0.636355	8.33453e-05	0.311196	0.0427118
ILMN_1213072	ENSMUSG00000045690	72338	Wdr89	2600001A11Rik	WD repeat domain 89	2680		6.25786	6.48866	6.37983	5.96916	6.58851	6.43635	5.07463	5.79077	5.96637	5.39524	4.80893	4.93198	4.93657	-1.15744	0.00206325	0.123046	0.704468	0.00458631	0.988715	-1.03439	0.00338088	0.127632	0.712849	-0.108829	0.731985	-0.152162	0.632154	0.175605	0.612729	-0.58631	0.101343	-0.320612	0.35915
ILMN_1213074	ENSMUSG00000074272	26365	Ceacam1	Bgp|Bgp1|C-CAM|CD66a|Cc1|Cea-1|Cea-7|Cea1|Cea7|Hv-2|Hv2|MHVR|MHVR1|Mhv-1|bb-1|mCEA1|mmCGM1|mmCGM1a|mmCGM2	carcinoembryonic antigen-related cell adhesion molecule 1	3683	ENSG00000079385:CEACAM1	4.60727	4.4875	4.64944	4.89653	4.60774	4.72706	5.40796	5.09269	4.58676	6.32779	7.80405	6.08417	5.37657	3.21729	8.27944e-17	-1.71988	1.55126e-08	-0.707606	0.0118669	1.49742	1.80096e-06	-2.42748	1.69837e-12	0.161942	0.549649	0.119319	0.659191	-0.505928	0.0891292	1.47626	4.50968e-06	-0.919826	0.00256191
ILMN_1213082	ENSMUSG00000039488	244682	Cntn5	6720426O10Rik|A830025P08Rik|Gm507|NB-2	contactin 5	3297	ENSG00000149972:CNTN5	4.72385	4.61893	4.5878	4.86426	4.51728	4.69126	5.09327	4.5667	4.53104	4.73055	4.84617	4.81802	4.81745	0.315135	0.0854335	-0.028155	0.861402	-0.000567045	0.997194	0.28698	0.0961794	-0.028722	0.867682	-0.0311229	0.843821	0.173972	0.27243	-0.0356618	0.836127	0.115627	0.51305	0.362725	0.0388961
ILMN_1213091	ENSMUSG00000020273	216578	Papolg	9630006B20Rik	poly(A) polymerase gamma	2026.5	ENSG00000115421:PAPOLG	4.60439	4.50566	4.57397	4.53999	4.55561	4.55535	4.90151	4.64283	4.62311	4.54039	4.58671	4.51363	4.60372	-0.0363969	0.769197	-0.0730794	0.507376	0.0900888	0.414111	-0.109476	0.349925	0.0170094	0.885097	0.0683124	0.526952	-0.000262342	0.998059	-0.0197223	0.866933	0.0463174	0.700925	0.361123	0.00296863
ILMN_1213096	ENSMUSG00000048292	258938	Olfr1417	MOR266-2	olfactory receptor 1417	948		4.53987	4.62347	4.5406	4.61501	4.58707	4.63183	4.6715	4.57926	4.54111	4.83148	4.61765	4.66537	4.57308	0.0765389	0.638553	0.047722	0.741403	-0.0922902	0.523717	0.124261	0.418802	-0.0445682	0.773113	-0.0828683	0.558838	0.0447589	0.752032	-0.0381481	0.80507	-0.213835	0.179021	-0.159987	0.305019
ILMN_1213106	ENSMUSG00000021557	67269	Agtpbp1	1700020N17Rik|2310001G17Rik|2900054O13Rik|4930445M19Rik|5730402G09Rik|CCP1|Nna1|nmf243|pcd	ATP/GTP binding protein 1	821	ENSG00000135049:AGTPBP1	4.57845	4.60008	4.67498	4.74383	4.51748	4.6248	4.67709	4.73271	4.56518	4.5874	4.70307	4.63472	4.69282	0.137887	0.179201	-0.0683464	0.451642	0.0580966	0.52211	0.0695402	0.470394	-0.0102498	0.915773	0.0748983	0.399976	0.107327	0.228801	-0.167526	0.0865742	0.115671	0.245736	0.0896928	0.358818
ILMN_1213110	ENSMUSG00000044801	29849	Olfr159	MOR262-5|Olfr37e|mOR37e	olfactory receptor 159	960		5.04018	5.1816	5.00264	5.0215	5.35173	5.27569	5.16324	5.57559	5.42596	5.1834	5.89849	5.3049	5.29447	0.472535	0.132188	-0.59359	0.0343137	-0.0104338	0.969931	-0.121055	0.680367	-0.604024	0.0437028	-0.178961	0.509787	-0.0760446	0.779179	-0.149636	0.613344	0.715096	0.0202173	-0.0201574	0.946019
ILMN_1213113	ENSMUSG00000026971	16420	Itgb6	2210409C20Rik|4831415H04Rik	integrin beta 6	1487		4.93236	4.9518	4.826	4.93425	5.14031	4.88375	5.2067	4.97386	5.06133	5.30204	4.91636	5.18	5.23456	-0.144974	0.551862	0.263648	0.224461	0.0545585	0.800714	0.118675	0.605053	0.318207	0.170743	-0.125798	0.552752	-0.256557	0.227521	0.0874737	0.705072	-0.385687	0.105757	-0.0953417	0.68181
ILMN_1213117	ENSMUSG00000019487	106628	Trip10	AI646975|Cip4	thyroid hormone receptor interactor 10	2290	ENSG00000125733:TRIP10	7.87813	7.7121	7.54909	7.39741	7.3744	7.04615	8.16274	7.57113	7.92656	6.24743	5.81175	5.54176	5.46118	-2.11481	1.2041e-05	-0.269996	0.505626	-0.0805817	0.842336	-2.3848	2.95568e-07	-0.350578	0.419084	-0.163004	0.681381	-0.328244	0.409061	0.35543	0.4127	-0.435677	0.327308	1.91531	3.00243e-05
ILMN_1213121	ENSMUSG00000056267	68121	Cep70	6720484E09Rik|Bite|C030018L16Rik	centrosomal protein 70	740	ENSG00000114107:CEP70	4.74237	4.80267	4.8563	4.68881	4.71571	4.79815	4.71679	5.18895	4.82715	4.83744	4.57334	4.92598	4.68168	-0.253811	0.317504	0.352643	0.11928	-0.244302	0.27872	0.0988315	0.67873	0.108341	0.652259	0.0536252	0.807607	0.0824457	0.70818	-0.361797	0.134692	-0.264095	0.284819	-0.120646	0.617994
ILMN_1213122	ENSMUSG00000083019	621381	Gm6222	EG621381	predicted pseudogene 6222	512.5		4.56719	4.47999	4.57343	4.75224	4.52703	4.6047	4.55276	4.73969	4.54243	4.55706	4.59344	4.70348	4.64497	0.0510098	0.832902	0.110042	0.608411	-0.0585116	0.785181	0.161052	0.480075	0.0515305	0.822318	0.0934452	0.656886	0.0776671	0.711921	-0.197259	0.390947	0.0363811	0.876969	-0.00429729	0.985147
ILMN_1213123	ENSMUSG00000025964	23792	Adam23	AW046396|MDC3	a disintegrin and metallopeptidase domain 23	3442	ENSG00000114948:ADAM23	4.66073	4.72309	4.58386	4.70563	4.50366	4.51823	4.50444	4.59056	4.50315	4.50189	4.54295	4.56873	4.58617	0.039793	0.838789	0.0257801	0.881974	0.0174446	0.919974	0.0655731	0.722	0.0432247	0.815892	-0.139231	0.413936	0.0145709	0.931732	-0.0874068	0.637933	0.041053	0.829053	0.00254578	0.989124
ILMN_1213124	ENSMUSG00000018040	74778	Rrp7a	1110014J01Rik|AA408146|Kheg1	ribosomal RNA processing 7 homolog A (S. cerevisiae)	759		5.24137	5.22114	5.33985	4.65115	5.38568	5.03287	5.15795	5.07018	4.89994	4.81955	4.79707	5.16437	5.79847	-0.102873	0.730566	0.367302	0.168285	0.634098	0.0186215	0.264429	0.348463	1.0014	0.000642155	0.118709	0.647805	-0.352815	0.176616	-0.170243	0.548479	-0.0224783	0.938276	0.338408	0.237239
ILMN_1213134	ENSMUSG00000039543	76670	Cfap70	Ttc18	cilia and flagella associated protein 70	2590.5	ENSG00000156042:CFAP70	4.71777	4.74593	4.60252	4.74553	4.69492	4.64935	4.76979	4.77488	4.70842	4.73165	4.93748	4.72763	4.67312	0.229061	0.184438	-0.209846	0.170968	-0.0545121	0.720727	0.0192147	0.905438	-0.264358	0.107409	-0.143417	0.338121	-0.0455681	0.760299	-0.0664662	0.683507	0.205829	0.219513	0.0381445	0.816053
ILMN_1213138	ENSMUSG00000023262	109652	Acy1	1110014J22Rik|Acy-1	aminoacylase 1	771	ENSG00000243989:ACY1	7.24907	8.47508	8.57185	7.52528	8.89078	8.74162	7.41205	8.93587	9.13107	6.74658	6.50192	6.57247	7.02157	-2.62915	2.72513e-10	0.0705511	0.829396	0.449099	0.172464	-2.55859	9.24178e-11	0.51965	0.140124	0.0967756	0.76289	-0.149162	0.642057	0.195201	0.577361	-0.24466	0.495471	0.665467	0.0614089
ILMN_1213139	ENSMUSG00000032744	56198	Heyl	Hey3|Hrt3|bHLHb33|hesr3	hairy/enhancer-of-split related with YRPW motif-like	623	ENSG00000163909:HEYL	4.57573	4.47737	4.49045	4.52857	4.50014	4.52741	4.76742	4.56463	4.55338	4.52546	4.55189	4.54902	4.62616	-0.00148829	0.989858	-0.00286764	0.97799	0.0771368	0.458745	-0.00435593	0.968496	0.0742691	0.504453	0.013086	0.897743	0.0272694	0.788884	-0.011255	0.919324	0.0264317	0.816372	0.241958	0.0327321
ILMN_1213141	ENSMUSG00000028182	74435	Lrriq3	4930438B07Rik|4930511J15Rik|4933403H06Rik|BB020367|Lrrc44	leucine-rich repeats and IQ motif containing 3	1932.5	ENSG00000162620:LRRIQ3	4.79008	4.65154	4.69564	4.7644	4.733	4.69829	4.57873	4.78827	4.75824	4.73447	4.71676	4.8508	4.76166	-0.0414785	0.869559	0.134033	0.55041	-0.0891406	0.691094	0.0925549	0.697389	0.0448928	0.851452	0.0441005	0.84089	-0.0347052	0.874462	-0.0300234	0.900328	-0.0177096	0.942494	-0.155748	0.518911
ILMN_1213144	ENSMUSG00000030216	60321	Wbp11	2510026P17Rik|D6Wsu113e|Npwbp|SIPP1	WW domain binding protein 11	530		11.7092	11.6028	11.5421	11.4916	11.7666	11.5923	11.5193	11.3589	11.4811	10.2876	10.2192	10.4642	10.5614	-1.2619	0.000135804	0.245044	0.384494	0.0971798	0.729695	-1.01686	0.000966156	0.342224	0.256661	-0.0607401	0.825473	-0.174278	0.527355	0.122185	0.684503	-0.0684866	0.823964	1.23163	9.89773e-05
ILMN_1213145	ENSMUSG00000036972	22774	Zic4	-	zinc finger protein of the cerebellum 4	1749	ENSG00000174963:ZIC4	5.10754	4.82898	4.90867	4.84638	4.94981	4.77046	4.76997	4.84633	4.88688	4.74182	4.72838	4.91736	4.62909	-0.158493	0.352826	0.188979	0.213008	-0.288277	0.0589686	0.0304862	0.849169	-0.0992979	0.539077	0.0796996	0.590482	-0.179356	0.227479	0.0405481	0.801781	-0.0134324	0.935273	0.0281499	0.862461
ILMN_1213148	ENSMUSG00000026791	56017	Slc2a8	D2Ertd44e|GLUT8|GlutX1	solute carrier family 2, (facilitated glucose transporter), member 8	1038.5	ENSG00000136856:SLC2A8	7.13	6.67148	6.40604	7.09864	6.87712	6.82874	7.70647	7.05681	7.2527	6.90637	7.38027	7.25065	7.84387	0.127564	0.6825	-0.129615	0.63972	0.593212	0.0343794	-0.00205103	0.994427	0.463597	0.119712	-0.265448	0.328819	-0.0483817	0.858359	0.195893	0.508399	0.473899	0.120414	0.800102	0.00844727
ILMN_1213160	ENSMUSG00000019906	108030	Lin7a	AI848705|LIN-7A|MALS-1|TIP-33|Veli|Veli1	lin-7 homolog A (C. elegans)	5854	ENSG00000111052:LIN7A	4.6206	4.65553	4.61644	4.61261	4.51894	4.64092	4.60294	4.59504	4.56652	5.04388	4.71188	4.67832	4.80873	0.145362	0.54988	-0.0335626	0.876301	0.130415	0.545681	0.111799	0.625297	0.096852	0.674492	-0.0390822	0.853206	0.121978	0.563953	-0.0285238	0.901514	-0.332003	0.162004	-0.440939	0.0598701
ILMN_1213174	ENSMUSG00000073388	442840	A330017A19Rik	-	RIKEN cDNA A330017A19 gene	1190		6.84659	7.02981	6.95604	6.02725	6.82017	6.38545	6.1138	6.84072	6.33267	5.83041	7.52526	8.14828	8.27548	1.19259	0.0221347	0.623023	0.173855	0.127196	0.780174	1.81561	0.000303382	0.75022	0.126119	-0.0737696	0.86874	-0.434724	0.33142	-0.508051	0.298485	1.69484	0.00100232	0.28339	0.563476
ILMN_1213186	ENSMUSG00000003778	78656	Brd8	2610007E11Rik|4432404P07Rik|SMAP	bromodomain containing 8	3597	ENSG00000112983:BRD8	7.10436	8.14563	8.35695	6.90487	8.05319	8.00103	7.10445	8.3235	8.29219	8.48814	8.51859	9.1444	9.33107	0.226401	0.653138	0.625801	0.163895	0.186671	0.676379	0.852202	0.0750572	0.812472	0.0917755	0.211325	0.629594	-0.0521601	0.905181	-0.0313112	0.947756	0.0304595	0.950374	-1.38368	0.00493005
ILMN_1213191	ENSMUSG00000034906	215387	Ncaph	A730011O11Rik|Brrn1|HCAP-H|mKIAA0074	non-SMC condensin I complex, subunit H	1282	ENSG00000121152:NCAPH	9.78344	9.5595	9.43752	9.92059	9.79007	9.6198	9.60953	9.0817	9.54472	9.80667	9.53563	8.55257	6.37801	-0.00908546	0.982571	-0.983061	0.00906816	-2.17456	6.88171e-08	-0.992146	0.0128967	-3.15762	4.89294e-12	-0.121982	0.736008	-0.170272	0.638023	0.463016	0.242668	-0.27104	0.503129	-0.197144	0.619843
ILMN_1213200	ENSMUSG00000013833	216154	Med16	95kDa|A630083L04|Thrap5|Trap95	mediator complex subunit 16	903	ENSG00000175221:MED16	10.5333	10.46	10.4394	10.4228	10.4145	10.3084	10.5162	10.1867	9.86447	9.72658	10.287	10.0435	9.82431	0.42252	0.121694	-0.243443	0.313199	-0.219238	0.363474	0.179076	0.48377	-0.462681	0.0748106	-0.0205602	0.930505	-0.106082	0.652924	-0.32223	0.212493	0.560411	0.0357892	0.789639	0.00296039
ILMN_1213212	ENSMUSG00000090806	670940	Vmn2r70	EG620835	vomeronasal 2, receptor 70	2565		4.71057	4.90779	4.763	4.84377	4.82238	4.78491	4.9901	4.98286	5.17496	5.21427	4.99528	5.22788	4.73125	-0.179683	0.577732	0.232598	0.417427	-0.496627	0.085492	0.0529142	0.861729	-0.264029	0.389342	-0.144797	0.60592	-0.0374704	0.893716	0.192104	0.530689	-0.218992	0.485405	-0.224172	0.467296
ILMN_1213214	ENSMUSG00000019756	73244	Prl8a1	1600017L04Rik|3830403L08Rik|PLP-Cd|Plpcd|Prlpc4	prolactin family 8, subfamily a, member 1	1273		4.63288	4.72136	4.56425	4.62483	4.66918	4.55154	4.73428	4.55235	4.61536	4.5095	4.63085	4.58809	4.59772	0.015487	0.881063	-0.0427591	0.641898	0.00963719	0.916474	-0.0272721	0.779747	-0.033122	0.736065	-0.157109	0.0836139	-0.11764	0.193448	0.0630107	0.521734	0.121342	0.229759	0.22478	0.0250307
ILMN_1213216	ENSMUSG00000005958	13845	Ephb3	AW456895|Cek10|Etk2|HEK2|MDK5|Sek4|Tyro6	Eph receptor B3	3803.5	ENSG00000182580:EPHB3	4.60821	4.56518	4.60008	4.59134	4.6265	4.6074	4.53046	4.47795	4.5632	4.56139	4.67094	4.59272	4.60647	0.107747	0.490902	-0.0782207	0.573049	0.0137521	0.921003	0.0295264	0.840972	-0.0644686	0.663816	0.034897	0.797291	-0.0191046	0.888158	0.0852499	0.565615	0.109552	0.47124	-0.0309287	0.835738
ILMN_1213222	ENSMUSG00000045340	171262	Vmn1r70	V1rd2|V1rl1	vomeronasal 1 receptor 70	897		4.59345	4.57294	4.56293	4.64653	4.6002	4.64309	4.77438	4.62416	4.59192	4.50221	4.75489	4.55537	4.68983	0.162975	0.259378	-0.19952	0.121115	0.134458	0.29434	-0.0365448	0.787606	-0.0650619	0.634166	-0.0100175	0.936228	0.0428895	0.732009	-0.0322455	0.813459	0.252683	0.0736515	0.272173	0.0502637
ILMN_1213227	ENSMUSG00000067615	64818	Krt81	AA589625|Krt2-19	keratin 81	1857	ENSG00000205426:KRT81	4.52118	4.63307	4.58347	4.63196	4.56859	4.54453	4.57445	4.70243	4.50699	4.52652	4.86251	4.53124	4.5417	0.355515	0.00531529	-0.331271	0.00351254	0.0104598	0.924699	0.0242441	0.836447	-0.320811	0.00791279	-0.0495956	0.647516	-0.0240593	0.824388	-0.19544	0.101216	0.335989	0.00666291	0.0479337	0.687301
ILMN_1213231	ENSMUSG00000019659	72654	Ccdc12	2700094L05Rik|C76605	coiled-coil domain containing 12	818	ENSG00000160799:CCDC12	10.0104	10.212	10.3808	10.0135	10.1771	10.373	10.1894	10.3081	10.3496	10.4849	11.2595	10.7911	11.1369	0.90991	0.00375807	-0.468455	0.0876355	0.345824	0.20559	0.441455	0.128604	-0.122631	0.673296	0.168803	0.526762	0.195884	0.462825	0.0415272	0.886413	0.774665	0.0107016	-0.295455	0.313844
ILMN_1213239	ENSMUSG00000042256	627626	Ptchd4	3110082D06Rik|Gm321	patched domain containing 4	6890	ENSG00000244694:PTCHD4	4.80532	4.67176	4.63859	4.57371	5.00814	4.62613	4.65677	4.60973	4.8623	4.57611	4.66827	4.67247	4.61648	-0.194037	0.238409	0.00420289	0.976959	-0.0559911	0.700532	-0.189835	0.220939	-0.0517882	0.73929	-0.0331703	0.816028	-0.382005	0.00864593	0.25257	0.107137	0.0921611	0.563354	0.0806633	0.606574
ILMN_1213244	ENSMUSG00000068290	77006	Ddrgk1	1110001I20Rik|2600009E05Rik|AI326138|Ufbp1	DDRGK domain containing 1	483.5	ENSG00000198171:DDRGK1	9.62105	9.72285	9.84337	10.0259	10.0824	9.93451	9.82262	9.90045	10.0928	8.26185	8.36554	9.13797	9.40495	-1.72723	1.70003e-05	0.772421	0.0240967	0.266985	0.429541	-0.95481	0.00894655	1.03941	0.00487275	0.120519	0.715443	-0.147903	0.654658	0.192323	0.594143	0.103695	0.778958	1.56077	4.27828e-05
ILMN_1213249	ENSMUSG00000015882	209707	Lcorl	Mlr1	ligand dependent nuclear receptor corepressor-like	1775.5	ENSG00000178177:LCORL	4.71902	4.66409	4.66256	5.02248	5.02767	4.70617	4.83303	4.55389	4.79912	4.5928	4.73537	4.88084	4.64173	-0.0637511	0.71977	0.145473	0.357472	-0.239109	0.132024	0.0817218	0.625516	-0.0936357	0.57895	-0.00152489	0.992124	-0.321507	0.0398336	0.245231	0.148254	0.14257	0.409902	0.240236	0.159091
ILMN_1213257	ENSMUSG00000069266	326620	Hist1h4b	-	histone cluster 1, H4b	397		7.43516	6.7503	6.48536	7.01836	7.46216	7.25871	7.22897	6.66932	7.41737	6.79352	7.27728	6.18757	5.09663	-0.140095	0.739518	-1.08971	0.00444007	-1.09093	0.00439787	-1.22981	0.00255355	-2.18064	4.38188e-07	-0.264944	0.470202	-0.203456	0.578962	0.74805	0.0639711	0.483759	0.239309	0.435454	0.280607
ILMN_1213261	ENSMUSG00000070604	75690	Vsig10l	-	ZV-set and immunoglobulin domain containing 10 like	3730	ENSG00000186806:VSIG10L	6.62101	6.39819	6.25138	6.60638	6.68006	6.34439	7.20117	6.8465	6.28766	6.39802	7.4561	6.65874	6.57741	1.16844	0.0018745	-0.797359	0.0156272	-0.0813249	0.801958	0.371078	0.28233	-0.878684	0.0127957	-0.146809	0.644082	-0.335669	0.292088	-0.558839	0.109513	1.05808	0.00364594	0.803156	0.0232873
ILMN_1213265	ENSMUSG00000042901	108909	Aida	2610208M17Rik|BC004835	axin interactor, dorsalization associated	724	ENSG00000186063:AIDA	4.61188	4.49025	4.57739	4.72071	4.64484	4.66155	4.56633	4.55517	4.6634	4.51391	4.75732	4.62591	4.48879	0.0939133	0.529167	-0.131407	0.322129	-0.137119	0.301665	-0.0374933	0.789511	-0.268525	0.0603285	0.0871471	0.502006	0.0167077	0.897459	0.108238	0.445017	0.24341	0.0956765	0.0524223	0.712768
ILMN_1213268	ENSMUSG00000003283	15162	Hck	AI849071|Bmk	hemopoietic cell kinase	2091	ENSG00000101336:HCK	4.87186	4.71018	4.81783	4.8349	4.66201	4.78861	4.99717	4.90161	5.12373	7.0681	7.25575	7.67531	7.83003	2.13202	1.01009e-06	0.419562	0.246056	0.154725	0.66775	2.55158	2.14871e-09	0.574286	0.138474	0.107649	0.76041	0.126596	0.719911	0.222121	0.564507	0.187643	0.634516	-2.07094	6.94219e-07
ILMN_1213272	ENSMUSG00000033434	107999	Gtpbp6	AV119224|Pgbpll|pgpl	GTP binding protein 6 (putative)	517	ENSG00000178605:GTPBP6	8.61576	8.67131	8.88845	8.07332	8.53044	8.60768	8.60413	8.68718	8.61889	8.17065	8.85397	9.20762	9.66031	0.235074	0.403294	0.353654	0.158282	0.452688	0.0719665	0.588727	0.0281595	0.806341	0.00318017	0.217144	0.374831	0.077235	0.751778	-0.0682906	0.797726	0.683316	0.0138932	0.433477	0.108483
ILMN_1213273	ENSMUSG00000020105	320398	Lrig3	9030421L11Rik|9130004I02Rik|9430095K15Rik|mKIAA3016	leucine-rich repeats and immunoglobulin-like domains 3	4050	ENSG00000139263:LRIG3	6.94524	5.45119	5.40097	7.32938	6.05606	5.65422	8.81883	8.1855	8.37125	6.91838	7.9474	7.06628	5.9452	-0.423849	0.241594	-0.88112	0.00704653	-1.12108	0.000710036	-1.30497	0.000224103	-2.0022	8.09488e-08	-0.0502178	0.872751	-0.401846	0.202088	0.185745	0.58753	1.02902	0.00415659	1.90046	3.31865e-07
ILMN_1213274	ENSMUSG00000041774	69101	Ydjc	1810015A11Rik|4930521M19Rik	YdjC homolog (bacterial)	1601.5		8.23917	9.17963	9.53611	8.25061	9.58893	10.0408	7.51156	9.34454	9.70676	8.99354	6.78968	7.01238	6.21308	-2.91708	0.000116375	0.222704	0.729151	-0.799307	0.215866	-2.69438	0.000153996	-0.576603	0.402504	0.356484	0.571757	0.451855	0.473783	0.362225	0.598498	-2.20386	0.00232102	-1.48198	0.0344349
ILMN_1213278	ENSMUSG00000035275	242570	Raver2	A430091O22Rik	ribonucleoprotein, PTB-binding 2	2893	ENSG00000162437:RAVER2	4.87058	5.00613	4.75762	4.56998	4.62424	4.62663	4.50827	4.69446	4.65259	4.60374	4.54524	4.51774	4.48602	-0.107345	0.612006	-0.0275048	0.883535	-0.0317184	0.865854	-0.13485	0.499044	-0.0592232	0.768	-0.248511	0.178932	0.00239769	0.989598	-0.0418737	0.83476	-0.0585006	0.776015	-0.0954706	0.636592
ILMN_1213287	ENSMUSG00000037761	109275	Actr5	AA545173|B430109J19Rik	ARP5 actin-related protein 5	2402	ENSG00000101442:ACTR5	7.98224	7.67255	7.58609	8.28684	7.84845	7.65416	7.88246	7.53151	7.79305	6.78891	7.69856	7.79406	7.58722	-0.0944915	0.814192	0.0954992	0.789057	-0.206834	0.5626	0.00100763	0.997877	-0.111335	0.770484	-0.086464	0.804694	-0.194296	0.578718	0.261534	0.493625	0.909647	0.021899	1.09355	0.00536459
ILMN_1213289	ENSMUSG00000027603	207182	Ggt7	1110017C11Rik|6330563L03Rik|Ggtl3	gamma-glutamyltransferase 7	887	ENSG00000131067:GGT7	4.53733	4.71011	4.59327	4.48068	4.56509	4.55798	4.82495	4.41667	4.49239	4.53473	4.6069	4.51284	4.54104	0.114513	0.329383	-0.0940599	0.366647	0.0281937	0.786246	0.0204526	0.852896	-0.0658662	0.553749	-0.116841	0.252989	-0.00710963	0.944333	0.0757182	0.496189	0.0721762	0.526432	0.290217	0.010875
ILMN_1213290	ENSMUSG00000008855	15184	Hdac5	AI426555|Hdac4|mHDA1|mKIAA0600	histone deacetylase 5	737.5	ENSG00000108840:HDAC5	7.53428	7.08106	7.31251	7.70165	7.27571	7.22881	7.36319	6.85343	6.49691	7.19577	7.84291	7.52118	7.44404	1.346	0.00224961	-0.321737	0.398743	-0.0771331	0.839363	1.02427	0.012736	-0.39887	0.328121	0.231446	0.535067	-0.0469033	0.899859	-0.356519	0.38181	0.64714	0.122919	0.167416	0.682605
ILMN_1213296	ENSMUSG00000011832	213027	Evi5l	1700084G18Rik|2310039H16Rik|3110007G05Rik|B130050I23Rik	ecotropic viral integration site 5 like	1598		7.71945	7.32532	7.4589	7.02677	7.02294	7.14914	8.20227	7.68791	7.23675	7.3823	8.7755	8.45626	8.48565	1.53875	3.38818e-06	-0.319237	0.248624	0.0293839	0.915103	1.21951	6.95941e-05	-0.289853	0.326634	0.133579	0.621041	0.126196	0.640436	-0.451156	0.128326	1.3932	1.29309e-05	0.819969	0.00679685
ILMN_1213297	ENSMUSG00000046844	270097	Vat1l	9430073I07|AI427515|mKIAA1576	vesicle amine transport protein 1 homolog-like (T. californica)	2065.5	ENSG00000171724:VAT1L	4.57447	4.65276	4.68262	4.65272	4.68086	4.60946	4.63196	4.60152	4.61955	4.53305	4.60217	4.57165	4.56782	-0.0173807	0.880554	-0.0305218	0.766333	-0.00383018	0.970244	-0.0479024	0.660359	-0.0343519	0.75439	0.0298631	0.766605	-0.0713995	0.47845	0.0180336	0.869516	0.0691175	0.539142	0.0989005	0.371631
ILMN_1213304	ENSMUSG00000026253	11449	Chrng	Achr-3|Acrg	cholinergic receptor, nicotinic, gamma polypeptide	777	ENSG00000196811:CHRNG	4.72827	4.81409	4.75714	4.72914	4.79113	4.85642	4.92621	4.79364	4.90267	4.73196	4.63928	4.74936	4.6626	-0.263385	0.0752856	0.110077	0.398996	-0.0867571	0.505884	-0.153308	0.269	0.0233203	0.866995	-0.0569577	0.655472	0.0652864	0.609126	0.109024	0.434434	-0.0926802	0.51626	0.194244	0.167926
ILMN_1213305	ENSMUSG00000027799	26422	Nbea	Lyst2|mKIAA1544	neurobeachin	10976	ENSG00000172915:NBEA	4.67483	4.42837	4.60606	4.79708	4.54116	4.58756	4.77722	4.5053	4.52083	4.62338	4.63421	4.6642	4.65303	0.113375	0.505523	0.0299989	0.842514	-0.0111712	0.941016	0.143374	0.371913	0.0188277	0.907138	0.177685	0.231543	0.0464043	0.753766	0.0155355	0.92332	0.0108263	0.947781	0.153839	0.344707
ILMN_1213306	ENSMUSG00000035284	320528	Vps13c	AI552542|AV026040|C230055H22Rik|W51662|chorein	vacuolar protein sorting 13C (yeast)	11523	ENSG00000129003:VPS13C	5.55999	5.91203	5.83938	6.41971	6.85961	6.33374	6.27914	6.20874	6.41417	6.14135	6.67806	6.99503	6.58191	0.263889	0.51407	0.31697	0.377823	-0.413124	0.251125	0.580859	0.129445	-0.0961533	0.801986	-0.0726502	0.836172	-0.525875	0.136926	0.205435	0.592343	0.536715	0.173961	0.13779	0.721
ILMN_1213307	ENSMUSG00000026176	227292	Ctdsp1	GIP|NLIIF|Nif3|SCP1	CTD (carboxy-terminal domain, RNA polymerase II, polypeptide A) small phosphatase 1	2876	ENSG00000144579:CTDSP1	9.74393	10.0264	9.58382	9.3772	9.51335	9.62204	9.57587	9.38043	8.99798	10.3541	10.434	10.5764	10.3828	1.43603	2.63837e-08	0.142382	0.495593	-0.193574	0.354768	1.57841	2.7341e-10	-0.0511927	0.81851	-0.442585	0.032652	0.108683	0.595229	-0.382457	0.0891257	0.0798968	0.726644	-0.778247	0.000796929
ILMN_1213309	ENSMUSG00000045045	225875	Lrfn4	BC023156|Salm3	leucine rich repeat and fibronectin type III domain containing 4	3056	ENSG00000173621:LRFN4	6.51731	5.85087	5.54843	5.44487	5.62316	5.58552	5.24657	4.95764	5.36418	4.76413	4.43122	4.43365	4.46463	-0.932961	0.0236409	0.00243181	0.994618	0.0309795	0.931526	-0.930529	0.0167717	0.0334113	0.930922	-0.302437	0.392828	-0.0376409	0.915126	0.406544	0.293088	-0.332907	0.400019	0.482445	0.21552
ILMN_1213311	ENSMUSG00000024366	14587	Gfra3	GFRalpha3|Y15110	glial cell line derived neurotrophic factor family receptor alpha 3	1992	ENSG00000146013:GFRA3	4.67692	4.60583	4.59404	4.59222	4.69936	4.69079	4.66804	4.80171	4.67523	4.75285	4.63393	4.61865	4.79733	-0.0412974	0.76894	-0.0152856	0.902504	0.178677	0.154597	-0.056583	0.669274	0.163392	0.222629	-0.0117842	0.923197	-0.0085688	0.944112	-0.126479	0.344303	-0.118912	0.385133	-0.0848046	0.527931
ILMN_1213312	ENSMUSG00000079267	546250	Gm5930	EG546250	predicted gene 5930	1117.5		4.72813	4.66207	4.69606	4.62315	4.58403	4.67031	4.5505	4.60383	4.72563	4.71806	4.59363	4.70476	4.56283	-0.131998	0.336964	0.111129	0.362403	-0.141937	0.24543	-0.0208685	0.871644	-0.0308084	0.812866	0.0339868	0.775661	0.0862875	0.469937	0.121801	0.350473	-0.124426	0.351708	-0.167557	0.202731
ILMN_1213316	ENSMUSG00000029670	71777	Ing3	1300013A07Rik|P47ING3	inhibitor of growth family, member 3	1291.5	ENSG00000071243:ING3	6.82592	6.34555	6.1243	6.5276	6.03308	6.45797	6.45387	6.26454	6.00311	5.70737	6.51317	6.30243	5.95135	0.510061	0.29155	-0.210734	0.622649	-0.351089	0.412888	0.299327	0.5103	-0.561824	0.221441	-0.221245	0.597951	0.424884	0.312244	-0.261428	0.568061	0.805798	0.0881686	0.746499	0.107494
ILMN_1213317	ENSMUSG00000060935	103266	Tmem263	AI597468	transmembrane protein 263	3778	ENSG00000151135:TMEM263	4.69891	4.95034	4.86595	4.8477	5.03703	4.65686	4.79292	4.88781	5.12974	4.63272	4.64576	4.68801	4.7152	-0.48398	0.087435	0.0422442	0.865428	0.0271928	0.913128	-0.441736	0.0975644	0.069437	0.79445	-0.0843868	0.729726	-0.380168	0.122084	0.241932	0.365065	0.0130457	0.961874	0.160201	0.550545
ILMN_1213321	ENSMUSG00000068860	229588	Gm128	Ment|pmis1	predicted gene 128	1624	ENSG00000143443:C1orf56	4.77583	4.59368	4.64107	4.65038	4.66631	4.62422	4.56466	4.59317	4.70927	4.725	4.66135	4.6189	4.72408	-0.0479166	0.779172	-0.0424461	0.779647	0.105177	0.488658	-0.0903627	0.574839	0.0627307	0.698981	0.0473891	0.749844	-0.0420874	0.77703	0.1161	0.474654	-0.0636466	0.70166	-0.160338	0.32706
ILMN_1213322	ENSMUSG00000078671	244059	Chd2	2810013C04Rik|2810040A01Rik|5630401D06Rik|AI851092|BC029703|CHD-2	chromodomain helicase DNA binding protein 2	625	ENSG00000173575:CHD2	9.00429	9.26235	9.1173	8.41932	8.86296	8.71693	9.37192	9.61487	8.39169	9.10865	9.36071	9.63353	9.52722	0.969019	0.0377229	0.27282	0.505083	-0.10631	0.794857	1.24184	0.00515092	0.16651	0.703312	-0.145047	0.717298	-0.146037	0.715454	-1.22318	0.0061891	0.252058	0.573689	0.26327	0.549743
ILMN_1213324	ENSMUSG00000052446	234413	Zfp961	A230105L22Rik|BC065788|mszf37|mszf55-2	zinc finger protein 961	701		4.92202	5.61359	5.62664	5.69428	5.67656	5.54626	4.76757	6.12795	5.59092	4.84581	5.00181	5.5275	5.2014	-0.589104	0.180982	0.525685	0.178778	-0.3261	0.402718	-0.0634192	0.877868	0.199585	0.631424	0.0130513	0.972672	-0.130306	0.732413	-0.537031	0.198645	0.155998	0.714211	-0.0782424	0.851637
ILMN_1213331	ENSMUSG00000036333	77480	Kidins220	3110039L19Rik|AI194387|AI316525|C330002I19Rik|mKIAA1250	kinase D-interacting substrate 220	7402	ENSG00000134313:KIDINS220	11.4265	11.7711	11.7245	10.9747	11.3402	11.3314	11.7042	11.8481	11.5489	12.1311	12.6393	12.8195	12.6734	1.09043	1.63839e-06	0.180214	0.340323	-0.146109	0.43906	1.27064	9.04248e-09	0.0341048	0.865612	-0.0466498	0.80058	-0.00876441	0.962142	-0.299245	0.140065	0.508258	0.0155	-0.426911	0.0376102
ILMN_1213333	ENSMUSG00000075703	28042	Ept1	4933402G07Rik|AI448296|AI452230|C79563|D5Wsu178e|SELI|mKIAA1724	ethanolaminephosphotransferase 1 (CDP-ethanolamine-specific)	2316.5	ENSG00000138018:EPT1	4.65878	4.60499	4.63004	4.61756	4.6966	4.65689	4.65552	4.7197	4.68361	4.62758	4.66779	4.69709	4.5794	-0.0158271	0.902777	0.0293009	0.798963	-0.117683	0.30773	0.0134738	0.912099	-0.0883823	0.472961	0.0250484	0.824103	-0.0397027	0.724666	-0.0360852	0.769229	0.0402034	0.749627	0.0279358	0.821379
ILMN_1213334	ENSMUSG00000059278	78304	Naa38	1500034E06Rik|Lsmd1	N(alpha)-acetyltransferase 38, NatC auxiliary subunit	468.5	ENSG00000183011:NAA38	12.3659	12.3323	12.1251	12.7202	12.7152	12.3803	12.4564	12.3235	12.6328	11.0427	11.0715	11.2476	10.8378	-1.56133	3.45341e-05	0.17612	0.580039	-0.409825	0.199662	-1.38521	8.80711e-05	-0.233705	0.492402	-0.207227	0.506461	-0.334893	0.283981	0.309324	0.364048	0.0287638	0.934162	1.41363	7.96036e-05
ILMN_1213337	ENSMUSG00000036699	72693	Zcchc12	2810028A01Rik|AV136720|Sizn1	zinc finger, CCHC domain containing 12	2135	ENSG00000174460:ZCCHC12	5.21977	4.98041	4.92429	5.39262	5.03368	5.11303	5.54162	5.06992	5.22446	5.27281	5.32956	5.06251	5.23519	0.1051	0.756246	-0.267045	0.375291	0.172673	0.565929	-0.161944	0.611802	-0.0943713	0.768997	-0.0561151	0.848834	0.0793509	0.787543	0.154533	0.630725	0.0567444	0.863085	0.26881	0.406538
ILMN_1213349	ENSMUSG00000036304	332175	Zdhhc23	Gm1751|Gm779|nidd	zinc finger, DHHC domain containing 23	1329	ENSG00000184307:ZDHHC23	4.59837	4.53332	4.67412	4.61592	4.69634	4.67851	5.11652	4.45582	4.62166	4.56272	4.62975	4.60697	4.63636	0.00808231	0.967426	-0.0227769	0.896865	0.0293938	0.867155	-0.0146946	0.93718	0.00661694	0.971899	0.140806	0.414244	-0.0178292	0.917502	0.165843	0.378382	0.0670235	0.727645	0.553798	0.00423304
ILMN_1213354	ENSMUSG00000037486	75302	Asxl2	4930556B16Rik|mKIAA1685	additional sex combs like 2 (Drosophila)	4462	ENSG00000143970:ASXL2	4.95853	4.86575	5.30825	5.11962	4.97843	5.46096	4.84369	4.90086	5.20273	5.76269	5.16575	5.22673	5.15322	-0.0369828	0.928695	0.0609821	0.868001	-0.0735082	0.841223	0.0239993	0.950845	-0.0125261	0.974523	0.442507	0.22028	0.48252	0.181706	0.301872	0.442305	-0.596942	0.139812	-0.918993	0.0218504
ILMN_1213355	ENSMUSG00000091541	171203	Vmn1r9	V1rc30	vomeronasal 1 receptor 9	1051		4.62983	4.62628	4.56982	4.57497	4.65822	4.61705	4.62574	4.61563	4.59539	4.67239	4.68919	4.58831	4.89271	0.0938042	0.649028	-0.100883	0.581521	0.304398	0.0986928	-0.007079	0.970899	0.203515	0.299405	-0.0564562	0.752719	-0.0411678	0.818271	-0.020243	0.917533	0.0167999	0.933134	-0.0466545	0.812536
ILMN_1213362	ENSMUSG00000030257	259302	Srgap3	AI452337|Arhgap14|D130026O08Rik|Gbi|MEGAP|WRP|mKIAA0411	SLIT-ROBO Rho GTPase activating protein 3	2482	ENSG00000196220:SRGAP3	4.90701	4.89243	4.93464	4.99076	4.5506	4.82152	4.89507	5.24152	4.69178	5.15558	6.80803	6.02603	5.3747	2.11626	2.46506e-11	-0.782007	0.00196353	-0.651327	0.00931758	1.33425	1.73955e-06	-1.43333	4.27725e-07	0.0422036	0.860729	0.270918	0.261783	-0.54974	0.0386329	1.65246	2.24715e-08	-0.260501	0.325312
ILMN_1213364	ENSMUSG00000073676	15528	Hspe1	10kDa|Hsp10|mt-cpn10	heat shock protein 1 (chaperonin 10)	869	ENSG00000115541:HSPE1	9.28915	10.5535	11.0405	9.0855	10.596	11.5062	8.01049	10.3988	10.983	9.74544	6.20682	6.73559	6.7463	-4.7762	1.94611e-07	0.528772	0.481946	0.010706	0.988624	-4.24743	7.34281e-07	0.539478	0.502115	0.48701	0.508458	0.910248	0.21796	0.584269	0.467395	-3.53862	4.23738e-05	-1.73495	0.0340123
ILMN_1213368	ENSMUSG00000059087	258595	Olfr698	MOR283-3	olfactory receptor 698	936		4.62125	4.51836	4.5651	4.53328	4.54398	4.52527	4.97526	4.57845	4.54707	4.56456	4.53631	4.63036	4.70573	-0.0107548	0.959899	0.0940534	0.620648	0.075369	0.691579	0.0832986	0.679464	0.169422	0.404922	0.0467372	0.80166	-0.0187095	0.919888	-0.0313833	0.877152	-0.0282539	0.891914	0.410698	0.0468644
ILMN_1213371	ENSMUSG00000039904	14763	Gpr37	AI848630|Pael-R	G protein-coupled receptor 37	3870		4.76665	4.66215	4.59811	4.665	4.48146	4.52782	4.57732	4.54368	4.60739	4.51451	4.56633	4.64879	4.60046	-0.0410623	0.869162	0.0824639	0.709524	-0.0483332	0.827131	0.0414017	0.860055	0.0341308	0.885292	-0.0640343	0.767752	0.0463637	0.830665	0.0637142	0.787725	0.0518184	0.830674	0.0628068	0.791916
ILMN_1213372	ENSMUSG00000044976	546144	Wdr72	AW558070|D230040E23	WD repeat domain 72	1744.5	ENSG00000166415:WDR72	4.8715	4.82987	5.09688	5.10812	4.83964	4.90988	5.18896	4.8637	5.098	5.2026	5.28341	5.21541	4.9451	0.185409	0.610702	-0.0679961	0.833337	-0.270312	0.403765	0.117413	0.732079	-0.338308	0.328713	0.267005	0.399871	0.0702357	0.824409	0.234295	0.498149	0.0808122	0.819333	-0.0136391	0.968693
ILMN_1213378	ENSMUSG00000016239	74365	Lonrf3	4932412G04Rik|5730439E01Rik|A830039N02Rik|AU023707|Rnf127	LON peptidase N-terminal domain and ring finger 3	2278	ENSG00000175556:LONRF3	6.80245	7.30219	7.5771	7.85657	8.00726	8.27547	6.19707	5.89684	5.74707	7.59389	5.22571	5.20057	5.21212	-0.521358	0.341422	-0.0251413	0.958678	0.0115534	0.981004	-0.5465	0.290079	-0.0135879	0.979102	0.27491	0.563406	0.268212	0.572931	-0.149768	0.772851	-2.36818	2.3795e-05	-1.39681	0.00872732
ILMN_1213382	ENSMUSG00000021327	72739	Zkscan3	2810435N07Rik|AA408594|AI132359|Skz1|Zf47|Zfp-47|Zfp306|Zfp307|mszf35	zinc finger with KRAB and SCAN domains 3	1986	ENSG00000189298:ZKSCAN3	5.70777	5.78617	5.99719	6.33303	6.02756	6.01465	6.85938	6.33501	5.46069	6.45737	6.7083	7.47772	7.37111	1.24761	0.0176319	0.769427	0.0963756	-0.106611	0.816363	2.01703	7.72158e-05	0.662816	0.17908	0.211024	0.639063	-0.012908	0.977098	-0.874321	0.0774814	0.250925	0.617838	0.402013	0.416383
ILMN_1213393	ENSMUSG00000063193	217304	Cd300lb	CLM-7|Clm7|Gm253|LMIR5	CD300 antigen like family member B	2641	ENSG00000178789:CD300LB	4.80268	5.09863	5.09594	5.41867	5.33992	5.95825	4.85585	5.2455	4.7252	7.64743	9.44747	9.32121	8.98429	4.72227	2.45412e-21	-0.126257	0.703657	-0.336917	0.311327	4.59601	3.84872e-22	-0.463175	0.193802	-0.00268236	0.993415	0.61832	0.0597383	-0.520304	0.144894	1.80004	3.40313e-06	-2.79158	1.11438e-11
ILMN_1213404	ENSMUSG00000029754	13396	Dlx6	-	distal-less homeobox 6	838	ENSG00000006377:DLX6	4.82522	4.85212	4.73931	4.80417	4.78151	4.75071	4.98545	4.98822	4.8749	4.99946	4.99495	4.90431	4.90674	0.120054	0.532927	-0.0906466	0.59578	0.00243479	0.988622	0.0294074	0.871061	-0.0882118	0.629126	-0.112811	0.500566	-0.0308041	0.853888	-0.113322	0.535154	-0.00450708	0.980765	-0.0140135	0.939173
ILMN_1213409	ENSMUSG00000059410	387352	Tas2r125	T2R26|Tas2r25|mGR25|mt2r59	taste receptor, type 2, member 125	937		4.64535	4.43127	4.68863	4.7956	4.42732	4.83203	4.54753	4.6731	4.50052	4.57039	4.9383	5.06539	4.92201	0.437783	0.335379	0.127086	0.752183	-0.143383	0.72167	0.564869	0.188051	-0.0162972	0.969777	0.25736	0.514309	0.404704	0.306008	-0.172584	0.688388	0.36791	0.404599	-0.0228668	0.95786
ILMN_1213414	ENSMUSG00000083374	383770	Gm11449	OTTMUSG00000001054	predicted gene 11449	476		5.10958	6.41624	6.59702	4.81492	6.76423	6.99956	5.07612	7.10754	7.22924	5.05586	5.77603	6.01856	5.25091	-1.45321	0.000164802	0.242528	0.460728	-0.767648	0.0213219	-1.21068	0.000776017	-0.525119	0.137098	0.180781	0.574339	0.235333	0.464966	0.121702	0.728831	0.720169	0.0476252	0.02026	0.954241
ILMN_1213422	ENSMUSG00000003948	67468	Mmd	1200017E07Rik|1810073C06Rik|AA690185	monocyte to macrophage differentiation-associated	1654	ENSG00000108960:MMD	4.59849	4.63753	4.66277	4.59178	4.76011	4.58235	4.59777	4.79894	4.65384	4.59959	4.58768	4.59484	4.54255	-0.0661644	0.690668	0.0071607	0.961291	-0.052293	0.723111	-0.0590037	0.706367	-0.0451323	0.774821	0.0252431	0.861361	-0.177766	0.220741	-0.145096	0.358802	-0.0119106	0.941225	-0.00182556	0.990821
ILMN_1213426	ENSMUSG00000049339	227298	Fam134a	-	family with sequence similarity 134, member A	1386	ENSG00000144567:FAM134A	9.32149	10.1053	10.409	9.06662	10.0097	10.4767	8.63678	9.96128	9.76731	10.7853	9.39887	9.49659	9.71203	-0.36844	0.534114	0.0977231	0.852491	0.215443	0.681974	-0.270717	0.62756	0.313166	0.577571	0.30367	0.555662	0.46696	0.365508	-0.193973	0.729977	-1.38648	0.0177852	-2.14857	0.000258818
ILMN_1213437	ENSMUSG00000028483	77634	Snapc3	1810020H02Rik|4930558A07Rik|5031401C21Rik|AI414457|E030018J20Rik	small nuclear RNA activating complex, polypeptide 3	1993		4.96447	4.86329	4.94536	4.85014	4.63705	4.91773	5.45681	5.03941	4.85684	5.37687	5.02293	4.96641	5.30939	0.166093	0.632639	-0.0565177	0.854546	0.342977	0.267611	0.109575	0.737715	0.286459	0.385768	0.0820684	0.785845	0.280679	0.353862	-0.182573	0.579918	-0.353941	0.295894	0.0799383	0.809513
ILMN_1213439	ENSMUSG00000038872	11906	Zfhx3	A230102L03Rik|Atbf1|WBP9|mKIAA4228	zinc finger homeobox 3	8822.5	ENSG00000140836:ZFHX3	6.30493	7.14411	6.70365	5.05515	4.91074	5.63092	4.81244	5.55721	4.66965	6.11281	6.10928	6.58762	7.20797	1.43962	0.0153494	0.478343	0.357148	0.620352	0.233196	1.91797	0.000745099	1.0987	0.0498814	-0.440461	0.3866	0.720183	0.158397	-0.887558	0.111765	-0.00353134	0.995034	-1.30037	0.0216131
ILMN_1213441	ENSMUSG00000063762	387354	Tas2r129	T2R29|Tas2r29|mGR29|mt2r60	taste receptor, type 2, member 129	963		4.52732	4.61236	4.55256	4.66896	4.54956	4.58454	4.71172	4.61308	4.61779	4.68856	4.56597	4.54724	4.59852	-0.0518227	0.726665	-0.0187232	0.886843	0.051275	0.696869	-0.0705459	0.613593	0.0325518	0.817004	-0.0597965	0.642886	0.0349802	0.78612	0.00470862	0.973294	-0.122589	0.395773	0.0231642	0.869983
ILMN_1213449	ENSMUSG00000032295	73744	Man2c1	1110025H24Rik	mannosidase, alpha, class 2C, member 1	861	ENSG00000140400:MAN2C1	10.8706	10.3964	10.5026	10.7889	10.6545	10.4865	10.7941	10.6196	10.5445	10.044	9.65238	10.3612	11.0757	-0.892077	0.000885227	0.708854	0.00275016	0.714458	0.00255438	-0.183224	0.454566	1.42331	1.12474e-07	0.106193	0.638393	-0.167959	0.457747	-0.0751448	0.760491	-0.391605	0.123388	0.750124	0.00319347
ILMN_1213454	ENSMUSG00000040464	207704	Gtpbp10	4930545J22Rik|BC034507	GTP-binding protein 10 (putative)	728		6.51714	6.98462	7.11696	7.36209	7.13762	7.18299	5.63358	6.6862	6.8523	5.90219	5.98661	5.3639	5.58179	-0.865688	0.192911	-0.62271	0.290629	0.217895	0.710761	-1.4884	0.0187916	-0.404815	0.519619	0.132344	0.818104	0.0453712	0.937147	0.1661	0.79141	0.0844163	0.895568	-0.268611	0.670854
ILMN_1213456	ENSMUSG00000021094	66375	Dhrs7	2310016E22Rik|5730564L20Rik|AW061210|Retdsr4|Retsdr4	dehydrogenase/reductase (SDR family) member 7	1301	ENSG00000100612:DHRS7	10.083	10.5551	10.6371	11.0778	11.3702	11.3231	10.5303	11.0118	11.295	11.8086	11.7367	11.3666	11.6996	0.441755	0.063069	-0.370106	0.0790911	0.332962	0.113545	0.0716486	0.746549	-0.037144	0.86789	0.0820181	0.688657	-0.0470987	0.817966	0.283184	0.206828	-0.0718449	0.753465	-1.27828	1.61951e-07
ILMN_1213457	ENSMUSG00000028136	76742	Snx27	5730552M22Rik|ESTM45|ESTM47|R75405	sorting nexin family member 27	4274.5	ENSG00000143376:SNX27	7.96201	7.92106	8.06592	7.97847	8.0153	7.9645	8.15367	8.38582	7.91276	8.00972	8.15035	8.77792	9.01113	0.237588	0.63843	0.62757	0.164216	0.233209	0.603444	0.865158	0.0718116	0.860779	0.0753594	0.144865	0.741737	-0.0508016	0.907969	-0.47306	0.325297	0.140631	0.774686	0.143949	0.7655
ILMN_1213458	ENSMUSG00000058594	50755	Fbxo18	AU015756|Fbh1|Fbx18	F-box protein 18	855.5	ENSG00000134452:FBXO18	5.67113	6.08295	5.42004	5.97897	6.09542	5.84072	5.49189	5.95052	6.38428	5.53263	6.62711	6.57287	6.16325	0.242833	0.510082	-0.0542434	0.868207	-0.409616	0.212237	0.188589	0.58694	-0.463859	0.186614	-0.662911	0.0408594	-0.254701	0.427209	0.433764	0.216545	1.09448	0.0028933	-0.0407481	0.907732
ILMN_1213461	ENSMUSG00000039904	14763	Gpr37	AI848630|Pael-R	G protein-coupled receptor 37	3870		4.7513	4.79941	4.66389	4.74373	4.8667	4.83921	4.8198	4.86937	4.93031	4.92813	4.69754	4.80778	4.84296	-0.232777	0.242864	0.110249	0.532089	0.0351785	0.841813	-0.122528	0.512876	0.145427	0.441004	-0.135517	0.433327	-0.0274931	0.873488	0.06094	0.746441	-0.23059	0.234056	-0.108329	0.568055
ILMN_1213470	ENSMUSG00000042104	66435	Uggt2	1810064L21Rik|3110001A05Rik|3110027P15Rik|A230065J02Rik|AW047562|Ugcgl2	UDP-glucose glycoprotein glucosyltransferase 2	704	ENSG00000102595:UGGT2	5.09765	5.06004	4.93352	5.0363	5.1057	5.01118	4.72712	5.15793	4.99603	4.74833	4.62805	4.64518	4.68191	-0.36798	0.171428	0.0171273	0.942526	0.036739	0.877106	-0.350853	0.166344	0.0538663	0.83205	-0.126516	0.587005	-0.0945162	0.684781	-0.161896	0.52431	-0.120283	0.643978	-0.0212113	0.933842
ILMN_1213474	ENSMUSG00000051159	12705	Cited1	AI316840|AU019144|Msg1	Cbp/p300-interacting transactivator with Glu/Asp-rich carboxy-terminal domain 1	607	ENSG00000125931:CITED1	4.65403	4.52788	4.62391	4.67659	4.75224	4.72049	4.50326	4.5367	4.51529	4.68644	4.57845	4.59716	4.68279	0.0631641	0.606319	0.0187051	0.863425	0.0856294	0.431806	0.0818692	0.478597	0.104335	0.370531	0.0960302	0.368415	-0.031751	0.765688	-0.0214071	0.853898	-0.107986	0.365526	-0.183174	0.119902
ILMN_1213477	ENSMUSG00000062691	68554	Cebpzos	1110001A16Rik	CCAAT/enhancer binding protein (C/EBP), zeta, opposite strand	602		4.66301	4.6365	4.57868	4.64495	4.54258	4.60452	4.80692	4.61321	4.64149	4.71566	4.56207	4.73477	4.77635	-0.0794206	0.456073	0.172698	0.070149	0.0415773	0.65996	0.0932778	0.353193	0.214276	0.0361773	-0.0578195	0.532478	0.0619388	0.503759	0.028281	0.779451	-0.153588	0.140011	0.0912598	0.370119
ILMN_1213479	ENSMUSG00000037106	631797	Fer1l6	EG631797	fer-1-like 6 (C. elegans)	2776	ENSG00000214814:FER1L6	4.51444	4.56354	4.53156	4.66035	4.52135	4.51825	4.53298	4.54231	4.5179	4.57656	4.53653	4.51547	4.50265	0.0186279	0.857385	-0.0210652	0.818956	-0.0128107	0.889284	-0.00243724	0.980086	-0.0338758	0.730662	-0.0319842	0.72282	-0.00310058	0.972561	-0.0244078	0.804078	-0.0400333	0.691247	-0.0435872	0.65983
ILMN_1213483	ENSMUSG00000032633	216805	Flcn	AU014660|B430214A04Rik|Bhd|FLCL	folliculin	1805	ENSG00000154803:FLCN	11.4258	11.4583	11.4707	10.9948	11.0751	11.2052	11.1149	11.2531	10.8773	11.3219	11.7531	11.6068	11.6378	0.875833	5.58281e-05	-0.14631	0.426948	0.0309601	0.866266	0.729523	0.000319759	-0.11535	0.557632	0.0124791	0.944753	0.130144	0.470541	-0.375866	0.0584236	0.431228	0.0344802	-0.207012	0.296651
ILMN_1213493	ENSMUSG00000073600	381148	Prob1	Gm1614	proline rich basic protein 1	3021		4.61332	4.7027	4.65365	4.66075	4.60904	4.72811	4.73286	4.68094	4.64013	4.7137	4.68693	4.73628	4.70544	0.0468004	0.659846	0.0493486	0.601235	-0.030845	0.743802	0.096149	0.338149	0.0185036	0.854457	-0.0490512	0.595917	0.119078	0.19978	-0.0408025	0.685964	-0.0267607	0.795635	0.0191666	0.850208
ILMN_1213495	ENSMUSG00000038486	64051	Sv2a	AI746429|mKIAA0736	synaptic vesicle glycoprotein 2 a	2537	ENSG00000159164:SV2A	7.33742	6.35014	7.01749	5.91554	5.29933	5.54113	5.21931	4.96621	5.33402	4.87118	4.79855	4.75533	5.56402	-0.535476	0.215283	-0.0432109	0.909919	0.808689	0.0365837	-0.578687	0.15573	0.765478	0.0634589	0.667352	0.0771494	0.241802	0.518579	0.36781	0.368789	-0.0726372	0.862106	0.348123	0.397713
ILMN_1213497	ENSMUSG00000078684	100302730	5830417I10Rik	3632445O20Rik|AA387005	RIKEN cDNA 5830417I10 gene	6190		4.97734	4.63122	4.7224	5.15874	4.71529	4.76629	4.62332	4.48982	4.63519	5.75412	4.82705	4.84225	4.72156	0.191864	0.623189	0.0152041	0.964994	-0.120696	0.727634	0.207068	0.573582	-0.105492	0.775816	0.0911776	0.788226	0.051002	0.880546	0.145369	0.694808	-0.927066	0.016271	-1.13079	0.00310441
ILMN_1213498	ENSMUSG00000030257	259302	Srgap3	AI452337|Arhgap14|D130026O08Rik|Gbi|MEGAP|WRP|mKIAA0411	SLIT-ROBO Rho GTPase activating protein 3	2482	ENSG00000196220:SRGAP3	5.54774	5.09309	5.26325	5.27612	5.41746	5.40065	6.08518	5.5572	6.03932	5.37706	6.68138	6.02141	5.34249	0.642062	0.0812172	-0.659972	0.0441345	-0.678921	0.0385281	-0.0179107	0.95845	-1.33889	0.000206913	0.170157	0.592184	-0.0168146	0.957749	0.482121	0.166319	1.30433	0.000396716	0.708127	0.0446376
ILMN_1213506	ENSMUSG00000038241	16328	Cep250	AW490617|B230210E21Rik|Cep2|Inmp	centrosomal protein 250	3620		5.83922	5.01253	4.76129	5.22073	5.01546	4.79714	5.6256	5.01938	5.14408	5.8069	4.66482	4.56946	4.81683	-0.479261	0.0815971	-0.0953552	0.69387	0.24737	0.308465	-0.574616	0.0274859	0.152014	0.55745	-0.251238	0.291115	-0.218323	0.358563	0.124699	0.630247	-1.14208	4.18243e-05	-0.181299	0.486982
ILMN_1213519	ENSMUSG00000037410	67016	Tbc1d2b	1810061M12Rik|AI480956|AV021536|AV023399|AW491493|mKIAA1055	TBC1 domain family, member 2B	2064	ENSG00000167202:TBC1D2B	5.33503	5.45217	5.10329	5.61562	5.51893	5.39841	5.33001	5.52925	5.35214	5.29891	5.81727	5.84818	5.39992	0.46513	0.189055	0.0309174	0.921272	-0.448262	0.154316	0.496048	0.1376	-0.417345	0.214116	-0.348878	0.256708	-0.120524	0.694224	-0.17711	0.596685	0.51836	0.132735	0.0311	0.926355
ILMN_1213524	ENSMUSG00000005481	68278	Ddx39	2610307C23Rik|BAT1|DDXL|Ddx39a|URH49	DEAD (Asp-Glu-Ala-Asp) box polypeptide 39	1725	ENSG00000123136:DDX39A	4.93718	5.0788	5.24389	5.1916	5.47043	5.74188	4.37946	5.33275	6.28606	6.96832	5.16555	5.27854	5.04585	-1.12051	0.0785397	0.112995	0.840205	-0.232689	0.678101	-1.00752	0.0928563	-0.119694	0.841644	0.165092	0.763654	0.271445	0.621188	0.953307	0.114157	-1.80277	0.00413361	-2.58886	4.37458e-05
ILMN_1213531	ENSMUSG00000026457	72674	Adipor1	2810031L11Rik|ACDCR1|CGI-45|Paqr1	adiponectin receptor 1	2677	ENSG00000159346:ADIPOR1	11.5903	11.3466	11.3008	11.6231	11.3362	11.4617	12.0599	11.8876	11.447	12.4231	12.793	12.4154	12.3985	1.34597	3.91422e-08	-0.377567	0.0597971	-0.0168516	0.932349	0.968402	1.39128e-05	-0.394419	0.0657455	-0.0457682	0.813955	0.12549	0.51922	-0.440668	0.0402717	0.369869	0.0914983	-0.363146	0.0916659
ILMN_1213534	ENSMUSG00000003992	66970	Ssbp2	1500004K09Rik|2310079I02Rik|9330163K02Rik|A830008M03Rik|AU067692|AW558684|Hspc116|SSDP2	single-stranded DNA binding protein 2	880	ENSG00000145687:SSBP2	4.73095	4.58866	4.56881	4.64913	4.7088	4.57445	4.60732	4.56854	4.59003	4.58449	4.51208	4.53072	4.54721	-0.0779525	0.553775	0.0186433	0.873148	0.016492	0.88768	-0.0593092	0.632365	0.0351353	0.778387	-0.0198559	0.862191	-0.134351	0.242034	0.0214942	0.863291	-0.0724149	0.571449	0.0228224	0.855806
ILMN_1213535	ENSMUSG00000025453	18115	Nnt	4930423F13Rik|AI323702|BB168308	nicotinamide nucleotide transhydrogenase	3122		4.55459	4.45201	4.49032	4.60291	4.59653	4.46936	4.68062	4.42926	4.45165	4.53945	4.53803	4.48163	4.5175	0.0863848	0.311771	-0.0563971	0.456354	0.0358701	0.635348	0.0299877	0.708614	-0.020527	0.799522	0.0383097	0.605191	-0.127174	0.0885996	0.02239	0.781776	-0.00142011	0.98631	0.141168	0.0852086
ILMN_1213547	ENSMUSG00000042763	215090	Maneal	Gm50	mannosidase, endo-alpha-like	2727	ENSG00000185090:MANEAL	4.839	4.84367	4.82203	4.73226	5.01449	4.68178	4.52126	4.67009	4.64938	4.56217	4.69354	4.66406	4.83244	0.0441624	0.723819	-0.0294806	0.790439	0.168387	0.131543	0.0146818	0.900725	0.138906	0.243288	-0.0216366	0.842173	-0.332709	0.00285856	-0.0207153	0.861323	0.131372	0.280994	-0.0409027	0.731787
ILMN_1213549	ENSMUSG00000027938	78284	Creb3l4	1700012K17Rik|5330432F22Rik|AIBZIP|AV040530|AV258827|Atce1|CREB3|CREB4|JAL|TISP40|Tisp40alpha|Tisp40beta|mJAL	cAMP responsive element binding protein 3-like 4	1478.5	ENSG00000143578:CREB3L4	4.60135	4.57441	4.63922	4.59161	4.55254	4.70642	4.53684	4.61377	4.448	4.65359	4.60104	4.60327	4.64199	0.153033	0.448418	0.00223822	0.990019	0.038721	0.828688	0.155271	0.414351	0.0409592	0.830462	0.0648184	0.711628	0.153877	0.381049	-0.165769	0.387174	-0.0525544	0.788535	-0.116751	0.544497
ILMN_1213557	ENSMUSG00000025938	240726	Slco5a1	4732454B15|A630033C23Rik|AA407151	solute carrier organic anion transporter family, member 5A1	3652.5	ENSG00000137571:SLCO5A1	4.6264	4.71706	4.57217	4.59348	4.65665	4.63548	4.73093	4.66121	4.68844	4.63517	4.69705	4.7858	4.66642	0.00861128	0.945852	0.0887539	0.431257	-0.119384	0.290462	0.0973652	0.415874	-0.0306299	0.799118	-0.144895	0.191061	-0.0211681	0.847782	0.0272302	0.821006	0.061881	0.615864	0.0957582	0.429829
ILMN_1213566	ENSMUSG00000026994	14425	Galnt3	-	UDP-N-acetyl-alpha-D-galactosamine:polypeptide N-acetylgalactosaminyltransferase 3	713.5	ENSG00000115339:GALNT3	4.92547	5.03821	5.17921	5.21111	5.59428	5.39368	5.42081	5.06162	4.89122	5.18267	4.95513	4.91366	4.75115	0.063903	0.817581	-0.0414671	0.866108	-0.162504	0.509285	0.0224359	0.931484	-0.203972	0.438646	0.140995	0.558757	-0.200602	0.405964	-0.170392	0.517422	-0.22754	0.399066	0.238148	0.369068
ILMN_1213567	ENSMUSG00000037475	331401	Thoc2	6330441O12Rik|D130005M13Rik|Gm1139|Gm1793|Tho2	THO complex 2	922	ENSG00000125676:THOC2	4.72968	4.6528	4.8569	4.68488	4.86399	4.83999	4.53633	4.62905	4.65281	5.81858	4.9733	4.9216	4.87669	0.320488	0.470012	-0.0516913	0.895421	-0.0449099	0.909076	0.268797	0.519943	-0.0966012	0.818278	0.204099	0.596521	-0.0240071	0.950306	0.0237615	0.954925	-0.845284	0.0521857	-1.28225	0.00313302
ILMN_1213572	ENSMUSG00000046367	71001	Mgat4e	4931440L10Rik	MGAT4 family, member E	1375		5.58215	5.36634	5.57791	5.69394	5.83584	5.64006	6.01775	5.94914	5.8472	6.06743	5.96005	6.24614	6.28789	0.112848	0.767632	0.286093	0.399664	0.0417439	0.901996	0.398941	0.26909	0.327837	0.366792	0.211575	0.52452	-0.195783	0.555866	-0.101935	0.778539	-0.107385	0.772384	-0.0496797	0.891622
ILMN_1213573	ENSMUSG00000015488	381356	Cacfd1	5930434B04Rik|mFwe	calcium channel flower domain containing 1	1006.5	ENSG00000160325:CACFD1	8.15069	7.83711	7.98912	8.14958	8.00841	7.86239	8.88714	8.59902	8.62428	8.19994	7.98026	8.792	8.65828	-0.644021	0.0309426	0.811736	0.00250358	-0.133722	0.609175	0.167715	0.545764	0.678014	0.0170232	0.152008	0.553105	-0.146016	0.568829	0.0252573	0.927973	-0.219678	0.443468	0.687204	0.0162479
ILMN_1213574	ENSMUSG00000045210	70675	Vcpip1	4932442A08|5730421J18Rik|5730538E15Rik|VCIP135|mKIAA1850	valosin containing protein (p97)/p47 complex interacting protein 1	9749	ENSG00000175073:VCPIP1	5.06928	5.58673	5.78091	4.62701	5.74905	5.93183	4.42149	6.36435	5.86774	6.61071	5.23548	5.55916	5.50988	-0.632252	0.237724	0.323675	0.494796	-0.0492848	0.917097	-0.308577	0.539513	0.27439	0.588063	0.194176	0.67562	0.18278	0.693646	-0.496617	0.327873	-1.37522	0.00931244	-2.18922	4.31903e-05
ILMN_1213579	ENSMUSG00000069456	19683	Rdh16	CRAD|CRAD1|Rdh6	retinol dehydrogenase 16	3207		4.88321	4.66656	4.76491	4.74133	4.66291	4.6778	4.59391	4.70608	4.85582	4.55095	4.66348	4.80992	4.7529	-0.19234	0.39438	0.146444	0.464877	-0.0570259	0.775667	-0.0458961	0.828854	0.0894181	0.676044	0.0983503	0.616045	0.0148908	0.939436	0.149734	0.484495	0.112523	0.607749	0.0429534	0.841801
ILMN_1213587	ENSMUSG00000033389	216831	Arhgap44	6330543G20|AI840762|AU040829|AW493732|Rich2	Rho GTPase activating protein 44	3686.5	ENSG00000006740:ARHGAP44	4.61909	4.59189	4.6142	4.69086	4.57478	4.58494	4.81671	4.53445	4.53943	4.69246	4.64153	4.6558	4.67752	0.102106	0.312956	0.0142687	0.873438	0.0217128	0.80849	0.116375	0.222788	0.0359816	0.707199	0.0223124	0.799302	0.0101631	0.90779	0.00497643	0.958552	-0.0509244	0.603857	0.124254	0.199299
ILMN_1213591	ENSMUSG00000054452	14797	Aes	AL024115|Esp1|Grg|Grg-5|Grg5|Tle5	amino-terminal enhancer of split	1411	ENSG00000104964:AES	9.53564	10.1039	9.85057	9.13583	9.4025	9.61364	8.6087	8.71708	8.58806	8.64711	9.01302	8.86242	8.93111	0.424961	0.205134	-0.150591	0.611622	0.0686862	0.816745	0.274369	0.383986	-0.0819051	0.796041	-0.253335	0.383918	0.211139	0.467738	-0.129028	0.68396	0.365906	0.261229	-0.0384096	0.904091
ILMN_1213603	ENSMUSG00000028678	73804	Kif2c	4930402F02Rik|ESTM5|Knsl6|MCAK|X83316	kinesin family member 2C	747.5	ENSG00000142945:KIF2C	4.63936	4.72889	4.59866	4.6817	4.66498	4.58784	4.70085	4.63579	4.63	4.69196	4.63402	4.565	4.5297	0.00401977	0.979171	-0.0690131	0.613896	-0.0353035	0.796231	-0.0649933	0.654259	-0.104317	0.475957	-0.130232	0.332081	-0.0771431	0.564905	-0.00579343	0.968375	-0.0579417	0.698766	0.00888915	0.951787
ILMN_1213604	ENSMUSG00000030220	11857	Arhgdib	D4|Gdid4|Ly-GDI	Rho, GDP dissociation inhibitor (GDI) beta	990	ENSG00000111348:ARHGDIB	5.82985	5.9011	6.98164	6.20001	6.87105	7.66119	5.86797	7.05672	6.92861	9.27601	7.96445	6.59369	6.65604	1.03584	0.185262	-1.37076	0.0497127	0.0623502	0.928065	-0.334913	0.64785	-1.30841	0.0790607	1.08053	0.112874	0.790136	0.24471	-0.128111	0.862254	-1.31156	0.0855278	-3.40804	1.44342e-05
ILMN_1213609	ENSMUSG00000038393	56338	Txnip	1200008J08Rik|AA682105|Hyplip1|THIF|Tbp-2|VDUP1	thioredoxin interacting protein	599	ENSG00000265972:TXNIP	12.9228	12.7283	12.738	11.2905	10.8331	11.2769	12.081	11.6436	10.8969	13.6701	13.6748	14.347	14.1604	2.77796	2.7438e-17	0.672179	0.00482936	-0.18658	0.424082	3.45014	7.67993e-24	0.485599	0.0537955	0.00971503	0.966046	0.443802	0.0544132	-0.746732	0.0034634	0.00476719	0.985089	-1.58905	9.51647e-09
ILMN_1213616	ENSMUSG00000065527	723885	Mir93	Mirn93|mmu-mir-93	microRNA 93	88		11.625	12.507	12.2565	11.3333	12.4	12.1461	10.5829	11.7728	12.0496	11.1572	9.17781	8.77575	7.92625	-2.87181	3.52103e-12	-0.402061	0.20527	-0.849505	0.00842883	-3.27387	1.24749e-15	-1.25157	0.000359485	-0.250526	0.419107	-0.25394	0.41282	0.276835	0.413313	-1.97934	1.41225e-07	-0.574266	0.0937131
ILMN_1213617	ENSMUSG00000017760	19025	Ctsa	AU019505|PPCA|Ppgb	cathepsin A	667	ENSG00000064601:CTSA	7.65902	7.91404	8.11891	8.90124	8.55152	8.72085	7.6078	7.70942	7.94124	8.10107	9.65037	9.27047	8.77771	1.70912	0.00199551	-0.379898	0.426837	-0.492753	0.303305	1.32923	0.0100475	-0.872651	0.0898596	0.20486	0.661395	0.169332	0.717282	0.231823	0.649726	1.5493	0.00381982	-0.493263	0.337842
ILMN_1213618	ENSMUSG00000014668	231600	Chfr	5730484M20Rik|C230082M18|RNF116	checkpoint with forkhead and ring finger domains	3167.5	ENSG00000072609:CHFR	5.66805	5.85309	5.54758	6.65109	6.20084	6.26268	5.11933	6.22061	6.41443	5.92369	8.39995	7.43249	7.09643	1.98552	0.00106142	-0.967456	0.0662892	-0.336065	0.519889	1.01806	0.0685211	-1.30352	0.021367	-0.305506	0.550316	0.0618384	0.903675	0.193818	0.728243	2.47626	3.76248e-05	-0.804358	0.154093
ILMN_1213625	ENSMUSG00000019961	21917	Tmpo	5630400D24Rik|AI195756|AI606875|AW214352|AW547477|LAP2|TP	thymopoietin	3413	ENSG00000120802:TMPO	4.9288	5.44152	5.35947	4.84628	5.3889	5.632	4.50632	5.18802	5.22406	7.1597	4.96378	4.91068	4.93617	-0.260281	0.667487	-0.0531031	0.921316	0.0254941	0.962177	-0.313384	0.583077	-0.027609	0.961685	-0.0820451	0.876204	0.243099	0.644562	0.0360369	0.950002	-2.19592	0.00033016	-2.65338	1.4388e-05
ILMN_1213627	ENSMUSG00000066151	338355	Fkbp15	BB131447|C430014M02Rik|FKBO133|FKBP-133|FKBP-15|FKBP133|mKIAA0674	FK506 binding protein 15	2808	ENSG00000119321:FKBP15	4.64991	4.56471	4.76731	4.70946	4.82866	4.70347	4.67446	4.69971	4.66831	4.70923	4.7822	4.65972	4.72786	0.113888	0.454829	-0.122476	0.365654	0.0681324	0.614205	-0.00858853	0.952212	-0.054344	0.706751	0.2026	0.12828	-0.125191	0.345296	-0.0314021	0.827852	0.072968	0.621957	-0.0347749	0.810838
ILMN_1213632	ENSMUSG00000027513	18534	Pck1	AI265463|PEPCK|Pck-1	phosphoenolpyruvate carboxykinase 1, cytosolic	1936		4.80624	4.89875	4.96474	4.84798	4.77183	4.89329	4.68651	4.77385	4.97009	4.98911	4.74221	4.76178	4.74193	-0.22788	0.271919	0.0195706	0.915064	-0.0198453	0.913877	-0.20831	0.286274	-0.000274665	0.998883	0.0659906	0.713631	0.12146	0.49979	0.196238	0.318536	-0.246897	0.221133	-0.302595	0.127807
ILMN_1213638	ENSMUSG00000026743	17354	Mllt10	Af10|B130021D15Rik|D630001B22Rik|mKIAA4140	myeloid/lymphoid or mixed-lineage leukemia (trithorax homolog, Drosophila); translocated to, 10	651	ENSG00000078403:MLLT10	4.56802	4.69844	4.55448	4.61465	4.53469	4.52913	4.59309	4.70275	4.56143	4.59984	4.58868	4.53107	4.58479	0.0272582	0.782294	-0.0576154	0.511044	0.0537222	0.53994	-0.0303573	0.743925	-0.00389324	0.966822	-0.143963	0.0959395	-0.00555164	0.948391	-0.141321	0.133647	-0.0111535	0.907382	-0.00675218	0.942841
ILMN_1213645	ENSMUSG00000045165	101602	AI467606	-	expressed sequence AI467606	1918	ENSG00000185905:C16orf54	11.5961	11.1279	11.3499	11.0559	10.6517	10.943	11.5436	10.8351	10.6462	12.2555	11.7555	11.8284	12.4443	1.1093	3.48505e-05	0.0728932	0.74719	0.615867	0.00763966	1.18219	3.7884e-06	0.688761	0.00534757	0.222011	0.31751	0.291308	0.190589	-0.18881	0.435468	-0.499942	0.0459081	-0.711843	0.00426696
ILMN_1213656	ENSMUSG00000075254	77446	Heg1	4632417D23Rik|5530401I02Rik|9530025L16Rik|BC038614|Gm629|OTTMUSG00000027315	HEG homolog 1 (zebrafish)	3294	ENSG00000173706:HEG1	6.92593	6.26178	6.15961	5.55528	5.60697	5.66719	5.28315	5.58762	5.98524	5.27902	4.70271	4.99135	5.54883	-1.28253	0.00014491	0.288639	0.31608	0.557477	0.0547265	-0.993887	0.0015381	0.846115	0.00696621	-0.102166	0.716469	0.060225	0.830436	0.39762	0.197266	-0.576306	0.0693859	0.00412939	0.989329
ILMN_1213658	ENSMUSG00000042472	52708	Zfp410	Apa1|D12Ertd748e|Znf410	zinc finger protein 410	2697	ENSG00000119725:ZNF410	4.77616	4.72646	4.79237	4.77852	4.84898	4.71116	4.74473	4.78277	4.94786	4.62234	4.60618	4.71366	4.71045	-0.341677	0.0238757	0.107475	0.417364	-0.00321127	0.98063	-0.234202	0.0978528	0.104264	0.461605	0.0659098	0.611238	-0.137826	0.289036	0.16509	0.244861	-0.0161562	0.911174	0.122394	0.39062
ILMN_1213661	ENSMUSG00000029119	17160	Man2b2	mKIAA0935	mannosidase 2, alpha B2	1725	ENSG00000013288:MAN2B2	4.84415	4.88525	4.80776	4.98097	5.02295	4.90395	6.06608	5.4978	5.19858	5.2215	5.35651	5.80825	5.80655	0.157931	0.625232	0.451739	0.117927	-0.00170246	0.995265	0.60967	0.0477	0.450036	0.144728	-0.0774892	0.782776	-0.118998	0.672104	-0.299226	0.330524	0.135012	0.667457	0.844581	0.00736338
ILMN_1213664	ENSMUSG00000076475	100124684	Trbv19	Gm16780|Tcrb-V6	T cell receptor beta, variable 19	566		4.66732	4.62236	4.55047	4.5301	4.584	4.63983	4.54058	4.57707	4.58143	4.48002	4.63393	4.61572	4.66544	0.0524936	0.696439	-0.018206	0.878819	0.0497215	0.677257	0.0342876	0.78672	0.0315155	0.805022	-0.071889	0.539258	0.0558337	0.63334	0.00435889	0.972759	0.15391	0.240983	0.0605592	0.637466
ILMN_1213672	ENSMUSG00000011958	12175	Bnip2	5730523P12Rik|BNIP2beta|Nip21	BCL2/adenovirus E1B interacting protein 2	810.5	ENSG00000140299:BNIP2	4.64947	4.57325	4.60613	4.62787	4.49465	4.64503	4.50157	4.48248	4.48488	4.55808	4.58076	4.5443	4.55712	0.0958845	0.510227	-0.0364579	0.777705	0.0128164	0.920928	0.0594266	0.664622	-0.0236415	0.864012	0.0328737	0.794965	0.150384	0.236358	0.00240094	0.986122	0.022679	0.872551	-0.0565115	0.684192
ILMN_1213678	ENSMUSG00000022565	18810	Plec	AA591047|AU042537|EBS1|PCN|PLTN|Plec1	plectin	14854	ENSG00000178209:PLEC	5.35463	5.25487	5.12755	5.73807	5.29417	5.20602	6.05064	5.27538	5.48761	5.47235	5.77595	5.59951	5.54728	0.288333	0.341625	-0.176436	0.511586	-0.05223	0.845762	0.111897	0.694594	-0.228666	0.426461	-0.127321	0.628527	-0.0881553	0.737553	0.212233	0.460334	0.303594	0.303191	0.578284	0.0477383
ILMN_1213680	ENSMUSG00000070737	100039968	Gm12942	OTTMUSG00000009332|Zmym6nb	predicted gene 12942	1441	ENSG00000243749:ZMYM6NB	4.76391	4.75081	4.86189	4.51653	4.66479	5.0223	4.29397	5.39115	4.98646	5.08888	4.86003	4.90582	4.93899	-0.126433	0.727819	0.0457968	0.887049	0.0331666	0.918067	-0.0806357	0.813688	0.0789635	0.818817	0.111079	0.725153	0.357511	0.259421	-0.404687	0.242229	-0.228851	0.517308	-0.794912	0.0239386
ILMN_1213681	ENSMUSG00000024442	66839	0610009O20Rik	2700004E22Rik|Dele|Kiaa0141	RIKEN cDNA 0610009O20 gene	2404	ENSG00000081791:KIAA0141	9.88932	9.20292	9.21023	9.39052	8.90915	8.89691	9.89051	8.81905	9.00703	8.66049	8.8614	9.26231	10.1138	-0.145634	0.643971	0.400919	0.154033	0.851481	0.00300587	0.255285	0.390529	1.2524	6.45845e-05	0.00730629	0.978718	-0.0122384	0.964359	0.187978	0.529878	0.200904	0.512169	1.23002	9.29315e-05
ILMN_1213692	ENSMUSG00000001120	59093	Pcbp3	AlphaCP-3	poly(rC) binding protein 3	1095	ENSG00000183570:PCBP3	8.74619	8.42514	7.64041	7.75276	7.44449	7.51883	8.35867	7.57138	7.76483	6.10611	5.55468	5.52638	5.01326	-2.21015	1.52921e-08	-0.0282982	0.928361	-0.513125	0.105708	-2.23845	1.8953e-09	-0.541424	0.110249	-0.784727	0.0124665	0.0743413	0.809496	0.193453	0.565707	-0.551431	0.112216	2.25256	2.35848e-09
ILMN_1213708	ENSMUSG00000029673	319974	Auts2	2700063G02Rik|A730011F23Rik|D830032G16Rik	autism susceptibility candidate 2	2800	ENSG00000158321:AUTS2	8.83588	9.39783	8.94822	7.92968	8.28897	8.04838	9.79309	9.88813	7.81193	5.64865	5.10039	5.39058	5.01782	-2.71154	7.09378e-15	0.29019	0.259175	-0.372766	0.148195	-2.42135	7.03478e-14	-0.0825762	0.763119	-0.449617	0.0759306	-0.240596	0.339072	-2.07619	3.44035e-11	-0.548252	0.0532498	4.14444	7.97677e-26
ILMN_1213711	ENSMUSG00000049299	245828	Trappc1	BET5|D11Ertd172e|MUM2	trafficking protein particle complex 1	635	ENSG00000170043:TRAPPC1	10.4554	10.3022	10.2844	11.1084	10.8118	10.6113	10.844	10.5431	10.8451	11.0579	10.9278	10.9946	10.9217	0.0827344	0.744941	0.0668058	0.767305	-0.0729197	0.746721	0.14954	0.532842	-0.00611388	0.979786	-0.0178302	0.935729	-0.200486	0.365698	0.301935	0.212909	-0.130095	0.598896	-0.213897	0.37936
ILMN_1213721	ENSMUSG00000039962	258799	Olfr906	MOR167-2	olfactory receptor 906	936		4.616	4.58796	4.57414	4.63472	4.50581	4.56044	4.58756	4.56581	4.46744	4.52484	4.70256	4.57499	4.6378	0.235119	0.0119454	-0.127562	0.120174	0.0628085	0.441718	0.107557	0.21567	-0.0647533	0.458098	-0.0138132	0.862654	0.05463	0.49441	-0.0983748	0.260644	0.177717	0.0489649	0.06272	0.474974
ILMN_1213725	ENSMUSG00000025817	53893	Nudt5	-	nudix (nucleoside diphosphate linked moiety X)-type motif 5	1166.5	ENSG00000165609:NUDT5	11.1092	11.3274	11.1136	11.5048	11.4089	11.1536	10.9642	11.0014	11.7739	10.3319	9.88635	9.49002	9.26933	-1.88751	1.00743e-10	-0.39633	0.0849765	-0.220688	0.334586	-2.28384	5.84483e-15	-0.617019	0.0129644	-0.213829	0.339853	-0.255208	0.255174	0.772414	0.00207024	-0.445564	0.0770913	0.632244	0.0114404
ILMN_1213728	ENSMUSG00000022434	73225	Fam118a	-	family with sequence similarity 118, member A	2543	ENSG00000100376:FAM118A	5.12333	5.54368	5.41487	5.97866	5.18773	5.78261	5.26859	5.19504	5.24531	5.1215	5.59408	5.28978	5.06812	0.348776	0.435747	-0.304307	0.443667	-0.221653	0.576567	0.0444694	0.91584	-0.52596	0.216814	-0.128806	0.740301	0.594877	0.128287	0.0502639	0.905629	0.472585	0.27809	0.147089	0.730305
ILMN_1213734	ENSMUSG00000039233	70430	Tbce	2610206D02Rik|C530005D02Rik|pmn	tubulin-specific chaperone E	909	ENSG00000116957:TBCE	4.52388	4.53247	4.50891	4.54938	4.52227	4.56509	4.56039	4.52985	4.60772	4.60871	4.57642	4.56269	4.76354	-0.0313045	0.796232	-0.013727	0.898495	0.200842	0.0646318	-0.0450315	0.69342	0.187115	0.10649	-0.0235684	0.823102	0.0428183	0.684733	0.0778725	0.499015	-0.0322919	0.784066	-0.0483231	0.676449
ILMN_1213745	ENSMUSG00000021975	210925	Ints9	BC028953|D14Ertd231e	integrator complex subunit 9	2677	ENSG00000104299:INTS9	8.73723	8.19753	8.15262	8.96321	8.65584	8.42652	8.68037	8.05808	8.2369	7.98469	8.39978	7.73149	7.46022	0.162882	0.567688	-0.668296	0.00955348	-0.27127	0.28487	-0.505413	0.0621899	-0.939565	0.000774232	-0.0449082	0.856114	-0.229316	0.355661	0.178823	0.508724	0.415096	0.136254	0.695685	0.0120283
ILMN_1213746	ENSMUSG00000001158	66618	Snrnp27	2610209M04Rik|AI449063|AU022368|Ry1	small nuclear ribonucleoprotein 27 (U4/U6.U5)	818.5		5.77054	5.87112	5.66371	6.08779	5.82641	5.79455	6.47774	6.19074	6.14021	6.44261	6.35286	6.59563	6.55615	0.212646	0.521226	0.242772	0.409802	-0.0394785	0.893169	0.455418	0.146755	0.203293	0.518197	-0.207407	0.472027	-0.03186	0.911903	-0.050531	0.872261	-0.0897494	0.780404	0.0351377	0.911511
ILMN_1213750	ENSMUSG00000045657	93881	Pcdhb10	Pcdhb5D|PcdhbJ	protocadherin beta 10	2851	ENSG00000113209:PCDHB5	4.619	4.43768	4.60412	4.6671	4.60002	4.65571	4.66807	4.57115	4.45766	4.55325	4.73272	4.65904	4.7438	0.27506	0.021584	-0.0736857	0.481954	0.0847655	0.418793	0.201374	0.0724132	0.0110799	0.921103	0.166437	0.107105	0.0556842	0.58729	-0.113488	0.311792	0.179472	0.119858	0.114816	0.309124
ILMN_1213752	ENSMUSG00000093542	102635542	Gm20670	-	predicted gene 20670	338		4.68706	4.63493	4.5397	4.58125	4.68016	4.60289	4.72334	4.5682	4.63569	4.5461	4.6542	4.66149	4.6704	0.0185142	0.861703	0.00728326	0.938466	0.00890869	0.924771	0.0257975	0.796677	0.0161919	0.872463	-0.0952322	0.304303	-0.0772701	0.404068	0.067494	0.503928	0.108102	0.29687	0.177241	0.0833926
ILMN_1213753	ENSMUSG00000034354	74302	Mtmr3	1700092A20Rik|AI255150|AW557713|FYVE-DSP1|ZFYVE10|mKIAA0371	myotubularin related protein 3	4642	ENSG00000100330:MTMR3	4.61642	4.58974	4.61685	4.53858	4.53426	4.58676	4.7601	4.61733	4.55943	4.6733	4.69826	4.82051	4.66821	0.138825	0.254604	0.122252	0.25843	-0.152301	0.160023	0.261077	0.0244991	-0.0300488	0.794279	0.027105	0.797417	0.0525047	0.619211	-0.057896	0.615569	0.0249578	0.832514	0.0868022	0.454698
ILMN_1213763	ENSMUSG00000055214	319455	Pld5	B230365F16Rik	phospholipase D family, member 5	3278.5	ENSG00000180287:PLD5	4.54759	4.72936	4.56493	4.60248	4.57747	4.64308	4.87212	4.70095	4.73534	4.649	4.49173	4.53682	4.47564	-0.243608	0.365828	0.0450848	0.850133	-0.0611758	0.797671	-0.198524	0.433755	-0.0160909	0.949697	-0.16443	0.482348	0.0656149	0.778954	0.0343883	0.892755	-0.157264	0.547585	0.223125	0.385623
ILMN_1213770	ENSMUSG00000049092	70713	Gpr137c	6330416L11Rik|Gm908|TM7SF1L2	G protein-coupled receptor 137C	1395	ENSG00000180998:GPR137C	4.63989	4.54321	4.67397	4.64999	4.59635	4.61104	4.92295	4.54307	4.55236	4.65051	4.60567	4.60439	4.58468	0.0533092	0.754679	-0.00128143	0.993248	-0.019706	0.896457	0.0520277	0.746144	-0.0209875	0.896844	0.130765	0.379075	0.0146875	0.921124	0.00928369	0.954265	-0.0448428	0.786831	0.272444	0.0970382
ILMN_1213772	ENSMUSG00000037730	80732	Mynn	2810011C24Rik|AA415053|AI661031|AW049392|Mynr|SBBIZ1	myoneurin	3434	ENSG00000085274:MYNN	4.72719	4.78449	5.03485	4.77067	4.76124	4.84042	4.53303	4.78871	4.76099	4.90329	4.68502	4.71251	4.66475	-0.0759743	0.743261	0.0274961	0.893753	-0.0477623	0.816559	-0.0484782	0.824393	-0.0202662	0.926631	0.250357	0.216497	0.0791799	0.694721	-0.0277218	0.899765	-0.218279	0.334166	-0.370265	0.0971688
ILMN_1213777	ENSMUSG00000021732	14165	Fgf10	AEY17|BB213776|Fgf-10|Gsfaey17	fibroblast growth factor 10	685		4.57623	4.69246	4.58256	4.59272	4.7396	4.62276	4.579	4.63671	4.56266	4.57545	4.6896	4.6322	4.60437	0.126938	0.299323	-0.0574019	0.596186	-0.0278238	0.79717	0.0695363	0.545307	-0.0852257	0.462115	-0.109891	0.301521	-0.116835	0.272197	-0.0740542	0.522677	0.114148	0.336762	0.00355024	0.975672
ILMN_1213779	ENSMUSG00000024773	329015	Atg2a	1810013C15Rik|A830054M12|BC023754|mKIAA0404	autophagy related 2A	1575	ENSG00000110046:ATG2A	8.77846	8.26484	8.33133	7.84184	7.79019	7.7035	9.36624	8.73352	8.06749	8.82318	9.84234	9.9696	9.93443	1.77484	0.00111752	0.127259	0.785939	-0.0351719	0.940154	1.9021	0.000237158	0.0920872	0.854127	0.066493	0.884803	-0.0866925	0.850181	-0.666025	0.185821	1.01916	0.0494765	0.543066	0.282764
ILMN_1213786	ENSMUSG00000038126	269702	Mphosph9	4930548D04Rik|9630025B04Rik|AW413446|AW547060|B930097C17Rik|C87456|MPP-9|MPP9	M-phase phosphoprotein 9	1313		9.95916	9.87845	9.8795	9.96413	9.72896	9.65747	10.0792	10.0702	9.68426	9.41424	8.07465	8.22255	7.74599	-1.60962	1.87413e-07	0.147899	0.558692	-0.476553	0.0619163	-1.46172	4.42643e-07	-0.328654	0.22569	0.00104064	0.996645	-0.0714941	0.772741	-0.385902	0.155528	-1.3396	5.33518e-06	0.664999	0.0161443
ILMN_1213787	ENSMUSG00000000731	11634	Aire	-	autoimmune regulator (autoimmune polyendocrinopathy candidiasis ectodermal dystrophy)	1724.5	ENSG00000160224:AIRE	4.6728	4.69761	4.97903	4.87614	4.69659	4.84961	4.93277	4.96055	4.93152	4.79576	5.47104	4.91242	4.9174	0.539515	0.0436844	-0.558622	0.019148	0.00498252	0.983057	-0.0191066	0.938827	-0.553639	0.0295083	0.28141	0.222829	0.153022	0.506107	-0.029024	0.907883	0.675282	0.00995052	0.137019	0.587483
ILMN_1213789	ENSMUSG00000042655	77803	Fam159b	A930021C24Rik	family with sequence similarity 159, member B	1310	ENSG00000145642:FAM159B	4.58089	4.66618	4.65208	4.7181	5.00081	4.66806	4.74739	4.75413	4.85624	4.59743	4.65122	4.66012	4.6143	-0.205028	0.183224	0.00890453	0.947818	-0.0458212	0.736366	-0.196123	0.176622	-0.0369167	0.79968	-0.0141023	0.915736	-0.332749	0.0141808	0.102109	0.483298	0.0537858	0.718161	0.14996	0.306964
ILMN_1213804	ENSMUSG00000027253	228357	Lrp4	6430526J12Rik|D230026E03|Megf7|mdig	low density lipoprotein receptor-related protein 4	3507	ENSG00000134569:LRP4	4.58239	4.60668	4.66813	4.81452	4.84646	4.59611	5.13909	4.92456	4.9917	4.8836	4.7171	5.11042	5.18033	-0.274599	0.0753864	0.393314	0.00468632	0.0699148	0.607036	0.118715	0.411061	0.463229	0.00193252	0.0614491	0.644427	-0.250351	0.0625564	0.0671425	0.644021	-0.166496	0.264677	0.255489	0.0830351
ILMN_1213805	ENSMUSG00000035031	230558	C8a	-	complement component 8, alpha polypeptide	2766	ENSG00000157131:C8A	5.19688	5.2779	4.94347	5.01726	5.13344	5.12892	5.94034	5.45808	5.77758	5.43306	5.81097	5.29962	5.32563	0.0333936	0.91303	-0.511356	0.0622255	0.0260082	0.923668	-0.477963	0.099701	-0.485348	0.0970986	-0.33443	0.210587	-0.00451921	0.98644	0.319504	0.272567	0.377914	0.20565	0.507278	0.0849896
ILMN_1213808	ENSMUSG00000060743	15078	H3f3a	H3.3A	H3 histone, family 3A	724	ENSG00000163041:H3F3A,ENSG00000132475:H3F3B	8.90695	9.42561	9.92743	8.83749	8.9229	9.98731	7.95131	9.06793	8.56404	11.2127	9.66407	9.31034	9.16385	1.10003	0.127602	-0.353724	0.578798	-0.146493	0.818029	0.746301	0.270939	-0.500217	0.463041	0.50182	0.421875	1.06441	0.0905498	-0.503889	0.459774	-1.54863	0.0284835	-3.26138	7.29736e-06
ILMN_1213809	ENSMUSG00000050350	110168	Gpr18	-	G protein-coupled receptor 18	1309	ENSG00000125245:GPR18	7.22175	7.04588	7.99372	6.72282	7.95373	8.94239	8.91039	9.13476	7.25579	9.63246	10.3408	9.42846	9.47356	3.08504	9.67113e-09	-0.912362	0.0371268	0.0450936	0.916896	2.17268	8.04806e-06	-0.867269	0.0631301	0.947849	0.0273073	0.988661	0.0214882	-1.87897	0.000101045	0.708364	0.136912	-0.722071	0.122913
ILMN_1213811	ENSMUSG00000031844	15486	Hsd17b2	AI194836|AI194967|AI255511	hydroxysteroid (17-beta) dehydrogenase 2	1280	ENSG00000086696:HSD17B2	4.57042	4.63671	4.66832	4.60848	4.5135	4.5439	4.59332	4.61769	4.56929	4.69965	4.58425	4.61998	4.72732	0.014954	0.94658	0.0357352	0.856891	0.107335	0.588343	0.0506892	0.809513	0.14307	0.499981	0.0316021	0.870675	0.0304055	0.87553	-0.0483928	0.819317	-0.1154	0.595082	-0.106325	0.618101
ILMN_1213817	ENSMUSG00000066154	17842	Mup3	MUP15|MUPIII|Mup-3|Mup25	major urinary protein 3	938		4.77124	4.4995	4.5119	4.57398	4.42047	4.54011	4.96627	4.43109	4.49229	4.59367	4.63792	4.55227	4.70557	0.145623	0.366393	-0.0856424	0.54907	0.153293	0.284635	0.0599807	0.692323	0.0676509	0.657816	0.0123964	0.929382	0.119633	0.393405	0.0612084	0.688574	0.0442503	0.777197	0.372603	0.0170459
ILMN_1213824	ENSMUSG00000052477	620078	C130026I21Rik	4930565N07Rik|OTTMUSG00000029174	RIKEN cDNA C130026I21 gene	739		6.74326	8.02354	7.99558	7.43576	8.20292	8.19876	6.78268	8.05006	7.4485	6.94867	8.12651	8.73541	9.23736	0.678007	0.112634	0.608894	0.108593	0.50195	0.184866	1.2869	0.00175853	1.11084	0.00692972	-0.0279583	0.939594	-0.00415678	0.99101	-0.601558	0.137688	1.17784	0.00524995	-0.165987	0.682123
ILMN_1213836	ENSMUSG00000022583	17071	Ly6f	-	lymphocyte antigen 6 complex, locus F	847.5		5.05469	4.4281	4.78307	6.76604	5.2253	5.50832	4.9046	4.43335	4.51301	8.39063	5.2158	4.96021	5.38528	0.702784	0.0736803	-0.255586	0.46025	0.425075	0.220698	0.447197	0.224621	0.169489	0.646587	0.354969	0.295908	0.283017	0.404085	0.0796665	0.829283	-3.17483	7.86743e-13	-3.48603	7.65132e-15
ILMN_1213840	ENSMUSG00000019845	71924	Tube1	2310061K05Rik|AI551343|Tube	epsilon-tubulin 1	2929	ENSG00000074935:TUBE1	4.9659	5.39425	5.14095	5.47586	5.42686	5.22821	4.68879	5.07308	5.90711	5.08665	4.82269	4.66616	4.55933	-1.08442	0.000483596	-0.156529	0.556745	-0.106825	0.68821	-1.24095	3.01026e-05	-0.263354	0.35574	-0.253297	0.332492	-0.198653	0.446748	0.834029	0.00421184	-0.263958	0.366066	-0.397861	0.166843
ILMN_1213848	ENSMUSG00000052632	211914	Asap2	6530401G17Rik|Ddef2|Gm1523|Gm592|PAG3|PAP	ArfGAP with SH3 domain, ankyrin repeat and PH domain 2	5324.5	ENSG00000151693:ASAP2	8.64492	5.12622	5.48795	7.77543	5.14787	5.67183	7.23823	5.44353	5.41023	7.64839	6.77794	6.73077	6.76298	1.36771	0.00013239	-0.0471715	0.876767	0.0322114	0.915667	1.32053	9.2568e-05	-0.0149601	0.963306	0.361737	0.226739	0.523969	0.0813678	-0.0332995	0.918439	-0.870447	0.0103665	-0.410158	0.212047
ILMN_1213850	ENSMUSG00000079465	12828	Col4a3	[a]3(IV)|alpha3(IV)	collagen, type IV, alpha 3	1276.5	ENSG00000169031:COL4A3	4.71407	4.76282	4.71795	5.00576	4.74833	4.66387	4.62923	4.73138	4.74575	4.79377	4.86095	4.74232	4.63499	0.115202	0.56967	-0.118627	0.509756	-0.107335	0.550771	-0.0034249	0.985671	-0.225961	0.241457	-0.044875	0.798843	-0.0844577	0.631652	0.0143705	0.940378	0.0671797	0.73289	-0.164542	0.39565
ILMN_1213855	ENSMUSG00000027963	58193	Extl2	3000001D04Rik|AW146439	exostoses (multiple)-like 2	1741	ENSG00000162694:EXTL2	9.95154	9.85303	9.81263	10.0955	9.96851	9.79214	9.86766	9.45466	8.87113	9.04941	9.10075	8.8286	9.15594	0.229627	0.394723	-0.272158	0.256656	0.32734	0.173183	-0.0425305	0.866836	0.0551827	0.829044	-0.040392	0.86305	-0.176373	0.452043	-0.583534	0.0244608	0.0513438	0.84448	0.818251	0.00197609
ILMN_1213856	ENSMUSG00000067522	258677	Olfr76	MOR215-3|V5	olfactory receptor 76	1048	ENSG00000172320:OR5A1	4.59698	4.57578	4.63862	4.62644	4.53235	4.69412	4.55883	4.52603	4.50479	4.68173	4.79669	4.58335	4.64923	0.291899	0.0181596	-0.213338	0.0505912	0.0658789	0.541959	0.0785612	0.493221	-0.147459	0.203294	0.0628402	0.552596	0.161769	0.128506	-0.0212372	0.853949	0.114962	0.331867	-0.122899	0.291214
ILMN_1213857	ENSMUSG00000092040	100418376	Gm17198	-	predicted gene 17198	1154		4.82843	4.63389	4.59766	4.56885	4.53917	4.53414	4.70763	4.53633	4.57299	4.49474	4.64429	4.59704	4.61274	0.0712983	0.579876	-0.0472433	0.679368	0.015701	0.890693	0.024055	0.84272	-0.0315423	0.796241	-0.0362274	0.746231	-0.0050208	0.964216	0.0366622	0.764095	0.149545	0.233822	0.212884	0.085884
ILMN_1213858	ENSMUSG00000028549	67733	Itgb3bp	4930471O16Rik|AU022583	integrin beta 3 binding protein (beta3-endonexin)	720	ENSG00000142856:ITGB3BP	9.51367	9.53325	9.0477	9.33169	9.36503	9.05151	9.42952	9.06847	8.78165	8.19559	8.07819	7.78673	7.57188	-0.703462	0.0562265	-0.291463	0.368901	-0.214843	0.507303	-0.994925	0.00465985	-0.506306	0.145825	-0.485545	0.128192	-0.313518	0.324046	-0.286818	0.408007	-0.117399	0.74047	1.23393	0.000617405
ILMN_1213862	ENSMUSG00000006676	71472	Usp19	8430421I07Rik|AI047774|Zmynd9	ubiquitin specific peptidase 19	1118.5	ENSG00000172046:USP19	10.0221	9.61232	9.52303	9.87549	9.72107	9.40649	9.96838	9.56016	9.80849	10.0487	10.4638	11.0705	10.7367	0.655323	0.0306564	0.606679	0.0243651	-0.333842	0.210665	1.262	2.18371e-05	0.272837	0.337682	-0.0892953	0.731414	-0.314572	0.22841	0.248338	0.382625	0.415147	0.155668	-0.0802893	0.778618
ILMN_1213866	ENSMUSG00000036644	76795	Tbc1d9b	-	TBC1 domain family, member 9B	595.5	ENSG00000197226:TBC1D9B	5.85043	6.7482	6.09553	6.92993	6.60181	6.143	5.49954	7.50671	7.20285	5.54063	6.14376	6.09	5.44314	-1.05909	0.0739803	-0.0537596	0.917868	-0.646858	0.216734	-1.11285	0.0467567	-0.700617	0.210803	-0.652667	0.203385	-0.458809	0.370088	-0.303859	0.585928	0.603127	0.292245	-0.0410928	0.941579
ILMN_1213872	ENSMUSG00000038954	109115	Supt3	2310066G22Rik|AI315192|SPT3|SPT3L|Supt3h	suppressor of Ty 3	1363	ENSG00000196284:SUPT3H	11.4593	11.1621	11.5402	11.2959	11.0723	11.1019	11.5105	11.0535	10.7431	11.0505	10.2974	9.84639	10.1388	-0.445723	0.0741095	-0.450965	0.0423841	0.292376	0.185118	-0.896688	0.000218486	-0.158589	0.499714	0.378086	0.0813813	0.0296311	0.890399	-0.310383	0.188171	-0.753167	0.00229775	0.459981	0.0539592
ILMN_1213873	ENSMUSG00000032051	14148	Fdx1	-	ferredoxin 1	861	ENSG00000137714:FDX1	4.64449	4.54546	4.55353	4.73801	4.57039	4.53621	4.71589	4.69339	4.8436	4.69892	4.57813	4.59052	4.59229	-0.265469	0.0928919	0.0123934	0.929005	0.00176861	0.989855	-0.253076	0.0891035	0.014162	0.924128	0.00806921	0.952778	-0.0341816	0.80196	0.15021	0.313868	-0.120793	0.42855	0.016971	0.909688
ILMN_1213881	ENSMUSG00000042492	68449	Tbc1d10b	1110003P22Rik|C87963	TBC1 domain family, member 10b	624	ENSG00000169221:TBC1D10B	9.51849	9.29019	9.27102	9.39193	9.50291	9.61597	9.41666	9.33255	9.43024	10.399	10.5239	10.1832	10.0633	1.09365	2.24757e-05	-0.340681	0.119202	-0.1199	0.581078	0.752971	0.00151034	-0.460581	0.04974	-0.0191755	0.928154	0.113057	0.595286	0.097694	0.673951	0.124888	0.599587	-0.982342	6.06868e-05
ILMN_1213882	ENSMUSG00000038930	269955	Rccd1	5830436H09|E430018M08Rik	RCC1 domain containing 1	1237	ENSG00000166965:RCCD1	5.73445	6.79881	6.50103	5.04538	6.91143	6.85948	6.0377	7.35683	6.81961	5.35975	4.77208	4.91808	4.83598	-2.04753	1.31089e-09	0.146003	0.586139	-0.0820982	0.759359	-1.90153	2.02096e-09	0.0639052	0.823481	-0.297787	0.25835	-0.0519476	0.843128	-0.537218	0.0633729	-0.587674	0.047682	0.677948	0.0205836
ILMN_1213883	ENSMUSG00000047187	59021	Rab2a	9330148M11Rik|C80220|Rab2	RAB2A, member RAS oncogene family	2133	ENSG00000104388:RAB2A	12.1659	11.9844	12.1256	11.9677	11.9345	11.9547	11.968	11.7522	11.3164	11.798	11.8306	11.8785	11.9992	0.514203	0.00193757	0.0479829	0.73755	0.120625	0.400382	0.562186	0.000364962	0.168607	0.272237	0.141158	0.315523	0.0202077	0.885419	-0.435885	0.00537134	0.0325735	0.835378	0.17005	0.271078
ILMN_1213886	ENSMUSG00000001493	17285	Meox1	AI385561|D330041M02Rik|Mox-1|Mox1	mesenchyme homeobox 1	2228	ENSG00000005102:MEOX1	4.57613	4.60617	4.52904	4.63902	4.71394	4.58897	4.66466	4.64209	4.55287	4.72275	4.5446	4.5157	4.57535	-0.0082622	0.965492	-0.0288995	0.864667	0.0596436	0.725097	-0.0371617	0.83637	0.0307442	0.86532	-0.0771277	0.642586	-0.12497	0.452541	-0.089227	0.62277	-0.178147	0.338532	-0.0580924	0.750132
ILMN_1213889	ENSMUSG00000030172	111173	Erc1	4930404L01Rik|5033405M01Rik|9630025C19Rik|B430107L16Rik|CAST2|ELKS|RAB6IP2A|RAB6IP2B|Rab6ip2|mKIAA1081	ELKS/RAB6-interacting/CAST family member 1	4047.5	ENSG00000082805:ERC1	4.98945	4.80069	4.89747	5.19132	4.91884	4.88708	5.26649	4.71438	4.89838	5.00601	4.99385	4.98063	5.00303	0.0954699	0.740458	-0.0132144	0.958799	0.0224019	0.930213	0.0822555	0.761905	0.00918752	0.973198	0.0967807	0.699445	-0.0317623	0.899136	0.183993	0.501608	-0.01216	0.965368	0.260483	0.345006
ILMN_1213899	ENSMUSG00000025737	268933	Wdr24	BC037651	WD repeat domain 24	1907.5	ENSG00000127580:WDR24	8.63899	8.34367	8.1656	8.46562	8.17805	8.07605	9.1054	8.26167	8.39281	7.96577	8.26124	8.34504	8.25888	-0.131577	0.714636	0.0838004	0.793049	-0.0861572	0.787369	-0.0477765	0.887883	-0.00235687	0.994492	-0.178073	0.569573	-0.101998	0.744471	0.131145	0.701001	0.295471	0.399084	1.13964	0.00129296
ILMN_1213910	ENSMUSG00000041540	20678	Sox5	A730017D01Rik|AI528773	SRY (sex determining region Y)-box 5	2630.5	ENSG00000134532:SOX5	4.53422	4.63969	4.52808	4.62517	4.60986	4.53153	4.54109	4.5738	4.50587	4.62201	4.51922	4.59472	4.63673	0.0133519	0.9028	0.0755023	0.437431	0.0420119	0.665291	0.0888541	0.38929	0.117514	0.259175	-0.111605	0.24235	-0.0783321	0.410936	-0.0679341	0.513168	-0.102794	0.334712	-0.0809246	0.439025
ILMN_1213911	ENSMUSG00000043923	382073	Ccdc84	D630044F24Rik|Gm1114	coiled-coil domain containing 84	1158	ENSG00000186166:CCDC84	8.84993	8.48414	8.48253	8.95345	8.6957	8.60896	9.59641	9.20932	8.41857	8.84085	9.60677	9.39948	9.68284	1.1882	0.00166932	-0.20729	0.525215	0.283355	0.38563	0.980915	0.00555545	0.0760649	0.827192	-0.00160988	0.995976	-0.0867488	0.785868	-0.790749	0.0253193	0.76592	0.0341462	0.755558	0.0334189
ILMN_1213914	ENSMUSG00000038690	57423	Atp5j2	1110019H14Rik	ATP synthase, H+ transporting, mitochondrial F0 complex, subunit F2	573.5	ENSG00000241468:ATP5J2	14.2014	14.0081	13.8531	14.1652	14.1269	13.9966	14.1397	13.8716	14.0526	12.7489	13.425	13.674	13.7675	-0.627517	0.00800141	0.249002	0.228171	0.0934315	0.649947	-0.378514	0.0856523	0.342434	0.122118	-0.154988	0.44269	-0.130341	0.518339	0.180979	0.411543	0.676162	0.00342919	1.39077	1.22336e-08
ILMN_1213915	ENSMUSG00000009470	238799	Tnpo1	AU021749|D13Ertd688e|IPO2|Kpnb2|MIP|MIP1|TRN	transportin 1	5474		5.0703	5.55921	5.39148	5.18616	5.19281	5.2964	4.94755	5.01672	5.33178	4.67423	5.94122	5.61683	5.41108	0.609439	0.157993	-0.324382	0.39553	-0.205756	0.589469	0.285057	0.48136	-0.530138	0.195242	-0.167725	0.653325	0.10359	0.781393	0.315057	0.439999	1.26698	0.00308083	0.273321	0.505323
ILMN_1213917	ENSMUSG00000047356	332578	Lcn10	9230112J07Rik	lipocalin 10	1106		4.7001	4.97377	4.81524	4.7167	4.49902	4.67456	4.66754	4.70657	4.55576	4.9681	4.78303	4.92622	5.1342	0.227265	0.433548	0.143192	0.578014	0.20798	0.419568	0.370457	0.176915	0.351172	0.203635	-0.158528	0.529651	0.175548	0.486533	-0.150803	0.58367	-0.185072	0.511544	-0.300563	0.278866
ILMN_1213920	ENSMUSG00000000439	67027	Mkrn2	2610002L04Rik|C81377	makorin, ring finger protein, 2	2240	ENSG00000075975:MKRN2	9.90526	10.2588	9.80554	9.52839	10.0226	9.77823	9.52921	9.55549	9.54306	8.87969	9.28256	9.45553	9.75502	-0.260491	0.448774	0.17297	0.570746	0.299486	0.327183	-0.0875212	0.786732	0.472455	0.149552	-0.45322	0.131605	-0.244345	0.414067	-0.0124375	0.969552	0.402876	0.229327	0.649521	0.0501142
ILMN_1213921	ENSMUSG00000032783	78733	Troap	AW476063|E130301L11Rik|tastin	trophinin associated protein	2264	ENSG00000135451:TROAP	9.04977	8.70964	8.83943	9.25418	9.00832	8.96519	9.36093	8.24206	8.93837	9.40303	8.95514	7.93224	4.84067	0.0167766	0.970893	-1.02291	0.0138339	-3.09157	3.53381e-11	-1.00613	0.0221721	-4.11448	6.05925e-15	0.12979	0.745567	-0.0431384	0.91409	0.696312	0.113203	-0.447883	0.317691	-0.0421001	0.923607
ILMN_1213935	ENSMUSG00000001729	11651	Akt1	Akt|PKB|PKB/Akt|PKBalpha|Rac	thymoma viral proto-oncogene 1	803	ENSG00000142208:AKT1	4.96274	4.5869	4.93548	5.36631	5.08829	4.8253	5.05844	4.8035	5.21324	5.10345	5.03202	5.04225	4.9555	-0.18122	0.610432	0.0102381	0.974118	-0.0867575	0.783414	-0.170982	0.609871	-0.0765194	0.820584	0.348582	0.261232	-0.262987	0.395902	0.409738	0.226517	-0.071433	0.836226	-0.0450132	0.894496
ILMN_1213939	ENSMUSG00000025043	73547	Dusp21	1700094E07Rik|DSP21	dual specificity phosphatase 21	845		4.78013	4.61816	4.74952	5.11652	4.52838	4.65837	4.5224	4.59182	4.61336	4.73755	4.7589	4.81014	4.68381	0.145539	0.545143	0.0512419	0.810197	-0.126331	0.554113	0.19678	0.385696	-0.0750888	0.742031	0.13136	0.530074	0.129994	0.534352	0.0215475	0.924724	0.0213483	0.927174	-0.215158	0.349608
ILMN_1213941	ENSMUSG00000035923	17878	Myf6	MRF4|bHLHc4|herculin	myogenic factor 6	1248	ENSG00000111046:MYF6	4.97983	5.08063	4.79971	5.60412	5.01102	5.0229	5.18047	5.11158	4.91065	5.12721	5.65494	4.83653	4.87964	0.744292	0.00988399	-0.818413	0.00155874	0.0431162	0.863699	-0.074121	0.780947	-0.775296	0.00479425	-0.280916	0.255319	0.0118857	0.961467	-0.200933	0.454952	0.52773	0.0575756	0.0532618	0.843705
ILMN_1213947	ENSMUSG00000040322	229731	Slc25a24	2610016M12Rik	solute carrier family 25 (mitochondrial carrier, phosphate carrier), member 24	2049	ENSG00000085491:SLC25A24	7.49998	7.98903	7.76509	7.08096	7.64252	7.74438	7.33507	7.66108	7.25969	8.88552	9.31651	9.16784	9.00835	2.05682	6.07471e-07	-0.148671	0.661748	-0.159488	0.638861	1.90815	8.52464e-07	-0.30816	0.39702	-0.223944	0.501443	0.101853	0.75956	-0.401389	0.270644	0.430986	0.248308	-1.55045	5.28887e-05
ILMN_1213954	ENSMUSG00000019970	20393	Sgk1	Sgk	serum/glucocorticoid regulated kinase 1	749	ENSG00000118515:SGK1	7.95439	8.5089	8.20347	8.40151	8.45921	8.00476	9.35552	10.267	10.5364	11.0336	12.4738	12.6355	13.0336	1.93737	4.42098e-05	0.161705	0.686661	0.398113	0.321808	2.09908	3.6562e-06	0.559818	0.193439	-0.30543	0.437282	-0.454443	0.248786	0.269372	0.529905	1.44011	0.00144555	-1.67813	0.000187263
ILMN_1213958	ENSMUSG00000020986	20334	Sec23a	Msec23|Sec23r	SEC23A (S. cerevisiae)	754	ENSG00000100934:SEC23A	5.37453	5.77918	5.94824	6.35988	6.13007	6.32032	5.20689	6.79336	6.69564	5.54349	7.76208	6.8843	6.88036	1.06643	0.122604	-0.877775	0.15191	-0.0039412	0.994836	0.188659	0.770355	-0.881717	0.177903	0.169062	0.776907	0.190243	0.749853	-0.0977117	0.880694	2.21859	0.00125341	-0.336595	0.607582
ILMN_1213960	ENSMUSG00000031511	54126	Arhgef7	Cool|PIX|Pak3bp|betaPix|betaPix-b|betaPix-c|cool-1|mKIAA0142|p85Cool1|p85SPR	Rho guanine nucleotide exchange factor (GEF7)	4038	ENSG00000102606:ARHGEF7	4.59158	4.68958	4.56516	4.56719	4.60843	4.53828	4.60595	4.52503	4.74607	4.63643	4.57119	4.64945	4.60285	-0.17488	0.373401	0.0782674	0.653069	-0.0465997	0.788905	-0.0966122	0.601107	0.0316676	0.864843	-0.124424	0.466145	-0.0701511	0.680837	0.221035	0.236699	-0.0652426	0.73212	-0.030482	0.870638
ILMN_1213963	ENSMUSG00000032555	235559	Topbp1	1110031N14Rik|2810429C13Rik|AI256758|D430026L04Rik|mKIAA0259	topoisomerase (DNA) II binding protein 1	770	ENSG00000163781:TOPBP1	5.03255	5.0005	4.91877	4.99765	5.09257	5.2723	4.59902	4.80635	4.88468	5.0846	5.02478	5.05403	4.83635	0.140098	0.685165	0.02925	0.924007	-0.217678	0.478422	0.169348	0.603014	-0.188428	0.565795	-0.0817316	0.785595	0.179738	0.550012	0.0783265	0.811183	-0.0598272	0.858581	-0.485586	0.143444
ILMN_1213968	ENSMUSG00000090700	631304	Cyp4f40	EG631304	cytochrome P450, family 4, subfamily f, polypeptide 40	1858	ENSG00000171903:CYP4F11	4.86962	4.91095	5.09641	4.83066	4.98593	4.96133	5.28193	5.19496	5.79733	5.0084	5.02813	5.15627	5.109	-0.769204	0.00213483	0.128142	0.553891	-0.0472737	0.826984	-0.641062	0.00628159	0.0808681	0.726586	0.185461	0.382387	-0.0245937	0.907582	0.602372	0.0105956	0.0197272	0.933602	0.273524	0.241509
ILMN_1213971	ENSMUSG00000014668	231600	Chfr	5730484M20Rik|C230082M18|RNF116	checkpoint with forkhead and ring finger domains	3167.5	ENSG00000072609:CHFR	4.7375	4.77339	4.56287	4.65131	4.73183	4.60433	4.65611	4.74578	4.56041	4.68515	4.80615	4.66775	4.53786	0.245735	0.164002	-0.138398	0.375676	-0.129892	0.405594	0.107337	0.516846	-0.268289	0.110027	-0.210526	0.170304	-0.127499	0.404647	-0.18537	0.267655	0.121001	0.478951	-0.0290407	0.862483
ILMN_1213975	ENSMUSG00000023032	59033	Slc4a8	AW493845|C230026C11|NDCBE|kNBC-3	solute carrier family 4 (anion exchanger), member 8	641	ENSG00000050438:SLC4A8	9.44315	5.35933	6.03287	10.0075	6.90202	7.32387	9.0664	4.85087	4.84007	8.23886	4.80443	4.94898	4.87726	-0.0356384	0.932476	0.144552	0.698796	-0.0717224	0.847699	0.108914	0.783451	0.0728296	0.855248	0.673544	0.0682416	0.421849	0.25064	-0.0107976	0.978421	-3.43443	7.53217e-13	0.827543	0.0418027
ILMN_1213978	ENSMUSG00000030223	19277	Ptpro	D28|GLEPP1|PTPBK|PTPROt|PTPU2|PTPoc|PTPphi|Ptpn15|R-PTP-O	protein tyrosine phosphatase, receptor type, O	6533	ENSG00000151490:PTPRO	6.55649	5.53964	6.23048	7.21074	6.87106	7.15216	5.57029	5.74323	4.97109	6.71959	5.04939	5.6891	6.85795	0.0782956	0.875478	0.639709	0.151694	1.16885	0.00977266	0.718005	0.129689	1.80856	0.000247533	0.690838	0.114481	0.2811	0.518171	-0.772138	0.106108	-1.6702	0.000874775	-1.1493	0.0178115
ILMN_1213981	ENSMUSG00000030322	17193	Mbd4	Med1	methyl-CpG binding domain protein 4	2559	ENSG00000129071:MBD4	8.83479	8.48538	8.85677	8.92376	8.81079	8.83818	8.83175	8.60165	8.49937	7.96913	7.93403	7.67358	7.10274	-0.565337	0.211185	-0.260452	0.515045	-0.57084	0.155564	-0.825789	0.0540435	-0.831291	0.0542399	0.371385	0.343994	0.0273914	0.944212	-0.102287	0.810785	-0.0351009	0.936055	0.862615	0.0472581
ILMN_1213982	ENSMUSG00000019088	69537	Dnase1l1	2310005K03Rik|AI324885|Dnase1ll|Dnasex|Dnl1ll|G4.8	deoxyribonuclease 1-like 1	709.5	ENSG00000013563:DNASE1L1	5.62125	6.35687	6.83285	5.49573	6.69671	7.26803	5.33246	6.90894	6.47006	8.13413	6.53844	6.61137	7.40672	0.0683826	0.921208	0.0729245	0.905424	0.79535	0.197204	0.141307	0.828247	0.868275	0.187973	0.475982	0.429394	0.57132	0.343258	-0.438875	0.504128	-1.59569	0.0194609	-2.80168	5.29463e-05
ILMN_1213985	ENSMUSG00000049881	69953	2810025M15Rik	AI429618	RIKEN cDNA 2810025M15 gene	416.5		11.6933	10.671	10.3002	11.3334	10.7499	10.5233	11.7497	11.0352	10.9782	9.86636	6.5108	6.55095	6.63387	-4.46742	1.55453e-25	0.0401458	0.880298	0.0829256	0.755804	-4.42727	6.39731e-27	0.123071	0.666009	-0.370844	0.157995	-0.226611	0.386546	-0.0569759	0.841551	-3.35556	4.15705e-19	1.88329	3.46053e-09
ILMN_1213989	ENSMUSG00000038400	65112	Pmepa1	2210418I02Rik|AW455466|Erg1.2|N4wbp4|Stag1|Tmepai	prostate transmembrane protein, androgen induced 1	720	ENSG00000124225:PMEPA1	4.74527	4.76449	4.63537	4.5778	4.72672	4.64382	4.80568	4.48515	4.56281	4.55227	4.62768	4.61186	4.64305	0.0648727	0.796065	-0.0158167	0.943407	0.0311836	0.888698	0.049056	0.835639	0.0153669	0.94856	-0.129111	0.554556	-0.0828968	0.704205	0.0776576	0.744474	0.0754071	0.757303	0.25341	0.291878
ILMN_1214000	ENSMUSG00000031340	14404	Gabre	-	gamma-aminobutyric acid (GABA) A receptor, subunit epsilon	1938		4.56165	4.49894	4.65647	4.53697	4.51929	4.52028	4.58818	4.6398	4.5393	4.55474	4.58476	4.52537	4.58675	0.0454647	0.753745	-0.0593865	0.644512	0.061373	0.633495	-0.0139219	0.918757	0.0019865	0.988474	0.157537	0.213291	0.000992407	0.993716	-0.100504	0.465549	0.0300176	0.831241	0.0334398	0.80904
ILMN_1214013	ENSMUSG00000070489	75164	4930527J03Rik	-	RIKEN cDNA 4930527J03 gene	569		4.7505	4.66061	4.61349	4.64584	4.50592	4.5316	4.56119	4.64076	4.71103	4.57658	4.66968	4.62257	4.6182	-0.0413546	0.761685	-0.0471028	0.697267	-0.00437837	0.971142	-0.0884574	0.49155	-0.0514812	0.690848	-0.0471125	0.691228	0.0256813	0.828535	0.0702671	0.587397	0.0930931	0.482995	-0.0153897	0.905895
ILMN_1214015	ENSMUSG00000047507	545192	Baiap3	Bap3|Gm937	BAI1-associated protein 3	1295	ENSG00000007516:BAIAP3	4.73777	4.76158	4.65557	4.98572	4.7132	4.72725	4.67838	4.72	4.64197	5.75701	4.73092	4.68347	4.77136	0.0889515	0.686539	-0.047451	0.808347	0.0878943	0.653354	0.0415005	0.841527	0.0404433	0.846648	-0.106008	0.580418	0.0140525	0.941535	-0.0780257	0.709147	-1.02609	6.53128e-06	-1.07862	1.69752e-06
ILMN_1214016	ENSMUSG00000039419	66797	Cntnap2	5430425M22Rik|Caspr2|mKIAA0868	contactin associated protein-like 2	1625	ENSG00000174469:CNTNAP2	4.6142	4.61457	4.53501	4.7327	4.55423	4.5624	4.62783	4.59957	4.47216	4.50802	4.54108	4.57736	4.53533	0.0689243	0.655119	0.0362833	0.791047	-0.0420374	0.758883	0.105208	0.469636	-0.00575407	0.968642	-0.0795661	0.553429	0.00816883	0.951434	-0.127411	0.385088	0.0330586	0.825486	0.119807	0.416793
ILMN_1214024	ENSMUSG00000028396	71886	2310002L09Rik	2310003M01Rik|AV083437	RIKEN cDNA 2310002L09 gene	958		4.63459	4.54778	4.54694	4.63676	4.51447	4.5654	4.68324	4.52781	4.54124	4.754	4.54638	4.53982	4.56165	0.00513784	0.970481	-0.00655517	0.957589	0.0218253	0.859472	-0.00141733	0.991354	0.0152701	0.90775	-0.000843127	0.994429	0.0509293	0.673345	0.013428	0.918837	-0.207627	0.12654	-0.0707648	0.593815
ILMN_1214031	ENSMUSG00000047671	242646	Tctex1d4	4833401D15Rik	Tctex1 domain containing 4	713		5.03634	5.09068	4.7002	5.16122	4.97925	4.82191	4.92189	5.08136	4.82984	4.96877	4.93697	4.90569	5.03433	0.107124	0.718376	-0.0312734	0.90557	0.128632	0.625825	0.0758508	0.786306	0.0973585	0.729834	-0.390478	0.133075	-0.157339	0.542778	-0.251512	0.373256	-0.0318019	0.912269	-0.0468764	0.868696
ILMN_1214036	ENSMUSG00000050244	217995	Heatr1	AA517551|B130016L12Rik|BC019693	HEAT repeat containing 1	6537	ENSG00000119285:HEATR1	12.1595	11.779	11.725	12.1972	12.0639	11.912	11.9865	11.6912	11.832	11.2957	10.9112	10.9875	10.8154	-0.920777	0.000152942	0.0762845	0.712435	-0.172106	0.406414	-0.844492	0.000220779	-0.0958212	0.665003	-0.0540294	0.78982	-0.151994	0.454004	0.140719	0.5251	-0.384515	0.0922941	0.690786	0.00251438
ILMN_1214039	ENSMUSG00000047996	546336	Prrg1	2010007L08Rik	proline rich Gla (G-carboxyglutamic acid) 1	2700.5	ENSG00000130962:PRRG1	4.59656	4.54808	4.59751	4.80552	4.51924	4.68083	4.6578	4.60884	4.5731	4.6247	4.63239	4.6483	4.56835	0.0592829	0.599553	0.0159191	0.873728	-0.0799498	0.425605	0.075202	0.47984	-0.0640307	0.550261	0.0494334	0.614648	0.161591	0.10225	-0.0357368	0.738648	0.00768179	0.944157	0.0330936	0.758761
ILMN_1214044	ENSMUSG00000070383	259011	Olfr389	MOR135-6	olfactory receptor 389	1097		4.71582	4.38534	4.60652	5.16329	4.47942	4.67305	4.69947	4.47906	4.32315	4.54825	4.66779	4.6872	4.66526	0.344646	0.107697	0.0194077	0.918113	-0.0219423	0.907465	0.364054	0.07181	-0.00253464	0.989979	0.221186	0.233582	0.193623	0.296598	-0.155908	0.44056	0.119544	0.563373	0.151224	0.4571
ILMN_1214046	ENSMUSG00000032452	64085	Clstn2	2900042C18Rik|AI448973|CSTN2|Cs2|Cst-2|mKIAA4134	calsyntenin 2	4269.5	ENSG00000158258:CLSTN2	4.68412	4.6496	4.60218	4.85932	4.65796	4.64156	5.1822	4.59377	4.63565	4.69454	4.69608	4.66677	4.68935	0.0604273	0.738358	-0.0293028	0.855195	0.0225742	0.88819	0.0311245	0.855049	-0.00672862	0.968729	-0.0474225	0.763078	-0.0164039	0.916935	0.0418821	0.807253	0.00153362	0.993039	0.487658	0.00576249
ILMN_1214052	ENSMUSG00000041789	78449	2700046A07Rik	A330042I05Rik	RIKEN cDNA 2700046A07 gene	1455		4.75831	4.69111	4.58214	4.66633	4.68308	4.57705	4.83412	4.66722	4.73701	4.60784	4.692	4.65035	4.59073	-0.0450084	0.816805	-0.0416437	0.809225	-0.0596289	0.72962	-0.0866522	0.636065	-0.101273	0.583138	-0.108972	0.519421	-0.106036	0.530713	0.0697845	0.705174	0.0841618	0.655998	0.22628	0.224519
ILMN_1214053	ENSMUSG00000027551	22722	Zfp64	-	zinc finger protein 64	1352		9.69114	9.42083	9.41865	9.55611	9.73733	9.48397	9.88085	9.54291	9.81995	8.34096	8.6548	8.7415	9.10386	-1.16515	0.000112595	0.0867011	0.735163	0.362357	0.159719	-1.07845	0.000144821	0.449058	0.103804	-0.00218242	0.993062	-0.25336	0.314214	0.277041	0.313266	0.313835	0.26502	1.53988	2.50343e-07
ILMN_1214054	ENSMUSG00000031823	102193	Zdhhc7	AL024087|Gramp2	zinc finger, DHHC domain containing 7	670	ENSG00000153786:ZDHHC7	11.0316	10.4398	10.5872	11.1923	10.8967	10.7698	11.0351	10.5635	10.7878	11.6153	12.2261	12.4311	12.2644	1.43827	2.37841e-12	0.204995	0.192707	-0.166632	0.288859	1.64327	6.99981e-16	0.0383625	0.818767	0.147384	0.337945	-0.126944	0.408852	0.224301	0.182556	0.610773	0.000582947	-0.580202	0.000858543
ILMN_1214057	ENSMUSG00000017428	69077	Psmd11	1700089D09Rik|1810019E17Rik|2610024G20Rik|2810055C24Rik|C78232|P44.5|S9	proteasome (prosome, macropain) 26S subunit, non-ATPase, 11	655	ENSG00000108671:PSMD11	5.40531	6.01478	6.06383	5.49719	6.28946	6.69306	4.7052	6.4769	6.78163	7.44023	5.73872	5.68276	5.61889	-1.04291	0.0981391	-0.0559622	0.919731	-0.0638639	0.908445	-1.09887	0.064852	-0.119826	0.840058	0.0490507	0.928154	0.403604	0.458848	0.304732	0.60801	-1.70151	0.00619766	-2.73503	1.49393e-05
ILMN_1214059	ENSMUSG00000040265	103967	Dnm3	9630020E24Rik|AW061159|B230343F03Rik|C530045C17|mKIAA0820	dynamin 3	2871	ENSG00000197959:DNM3	4.91304	5.11381	4.73185	4.87745	5.19503	4.92001	4.67469	5.04375	5.06258	4.76512	4.82828	4.75223	4.88218	-0.234306	0.207638	-0.0760481	0.643694	0.129957	0.429836	-0.310354	0.0777566	0.0539085	0.758985	-0.381957	0.0195366	-0.275019	0.0902168	0.0188274	0.914646	0.0631604	0.725626	-0.0904281	0.609149
ILMN_1214065	ENSMUSG00000079262	28254	Slco1a6	4930422F19Rik|AI790453|Oatp-5|Oatp5|Slc21a13	solute carrier organic anion transporter family, member 1a6	874		4.49461	4.47796	4.52942	4.4909	4.59389	4.45942	4.46704	4.43412	4.44479	4.4829	4.51156	4.49189	4.55894	0.0667675	0.413088	-0.0196636	0.785631	0.0670526	0.354786	0.047104	0.539551	0.047389	0.540134	0.051463	0.468023	-0.134468	0.0601817	0.0106658	0.890222	0.0286524	0.71742	-0.0158648	0.838319
ILMN_1214066	ENSMUSG00000024036	224674	Slc37a1	G3PP	solute carrier family 37 (glycerol-3-phosphate transporter), member 1	3141.5	ENSG00000160190:SLC37A1	7.14008	6.72053	6.69111	6.86099	6.58469	6.22769	7.19961	6.07272	6.26062	6.00516	7.09832	7.30418	7.7474	0.837699	0.051538	0.205853	0.586103	0.443222	0.24254	1.04355	0.0106518	0.649075	0.110633	-0.0294285	0.936612	-0.357003	0.33596	0.187909	0.641905	1.09316	0.00956369	1.19445	0.00411524
ILMN_1214070	ENSMUSG00000027466	24105	Rbck1	AL033326|HOIL-1|HOIL-1L|UIP28|Ubce7ip3	RanBP-type and C3HC4-type zinc finger containing 1	1228.5	ENSG00000125826:RBCK1	10.5129	10.4965	10.2897	10.5643	10.4518	10.3518	10.3781	9.97941	10.4822	9.8921	9.50353	9.69017	9.56411	-0.97862	0.0607805	0.18664	0.684149	-0.126065	0.783433	-0.79198	0.106268	0.0605754	0.901664	-0.206896	0.64531	-0.0999733	0.823909	0.502744	0.306602	-0.388567	0.439791	0.486045	0.325777
ILMN_1214071	ENSMUSG00000025491	68713	Ifitm1	1110036C17Rik|DSPA2a|Mil-2|Mil2	interferon induced transmembrane protein 1	736		13.2376	13.8573	13.2181	11.288	11.6433	11.2618	13.1555	13.1909	14.1008	10.2781	9.86271	9.23749	9.63395	-4.23809	2.27806e-15	-0.625213	0.111921	0.396458	0.311312	-4.8633	1.37382e-19	-0.228755	0.583947	-0.639147	0.097356	-0.381445	0.319967	0.909913	0.0315023	-0.415417	0.332455	2.87736	9.62918e-10
ILMN_1214075	ENSMUSG00000066042	67219	Med18	2810046C01Rik	mediator complex subunit 18	1150.5	ENSG00000130772:MED18	5.36902	5.85619	5.41114	6.06649	5.85206	5.55739	5.65809	5.77844	5.98251	5.10644	5.29462	5.07463	5.00565	-0.687898	0.0974948	-0.219985	0.547759	-0.0689769	0.850356	-0.907883	0.0212156	-0.288962	0.460387	-0.445049	0.216017	-0.294667	0.411527	0.204077	0.601829	0.188177	0.638477	0.551648	0.163022
ILMN_1214082	ENSMUSG00000034973	320615	Dopey1	B130005I07Rik|BC035275|C130028L17|D9Ertd809e	dopey family member 1	2229.5	ENSG00000083097:DOPEY1	4.60279	4.60093	4.60302	4.66052	4.58919	4.6278	5.06107	4.5228	4.58791	4.76141	4.61922	4.59488	4.68001	0.0313116	0.785857	-0.0243341	0.811998	0.0851288	0.406239	0.00697745	0.948744	0.0607947	0.578595	0.00209325	0.983334	0.0386097	0.700133	0.0651103	0.551986	-0.14219	0.206371	0.29966	0.00765388
ILMN_1214090	ENSMUSG00000075701	109815	Vimp	1500011E07Rik|C78786|H-4|H-47|H4|H47|Sels	VCP-interacting membrane protein	1198	ENSG00000131871:VIMP	10.7571	10.8975	11.0646	11.6417	11.9872	12.0367	12.371	12.7711	12.6386	10.9549	10.7916	10.867	10.7184	-1.84706	8.74058e-11	0.075395	0.734536	-0.148592	0.50435	-1.77166	4.70336e-11	-0.0731971	0.758106	0.167118	0.443542	0.049484	0.820239	-0.132446	0.577597	-0.163319	0.502717	1.41608	5.94211e-08
ILMN_1214092	ENSMUSG00000047454	268566	Gphn	5730552E08Rik|AI662856|BC027112|C230040D23|GPH|GPHRYN|geph	gephyrin	3293.5	ENSG00000171723:GPHN	8.53544	8.73754	8.65724	8.52412	8.86584	8.79503	8.4398	8.51236	8.35981	7.89553	7.60617	7.0268	7.35455	-0.753634	0.00197722	-0.579368	0.00699077	0.327741	0.121612	-1.333	4.73664e-08	-0.251627	0.264617	-0.0802946	0.696739	-0.070812	0.731046	-0.15255	0.497855	-0.289361	0.210806	0.544265	0.0179059
ILMN_1214094	ENSMUSG00000046168	328424	Kcnrg	Clld4|E030012H22Rik|Gm745	potassium channel regulator	856	ENSG00000198553:KCNRG	5.59621	5.75477	5.46851	4.98079	5.42537	5.05848	5.24795	5.27564	5.09698	4.82794	5.36509	5.12787	4.92417	0.268107	0.446751	-0.237214	0.448294	-0.203701	0.514771	0.0308937	0.925726	-0.440915	0.188875	-0.286258	0.350676	-0.366894	0.232391	-0.178661	0.59288	0.537148	0.118846	0.420007	0.213253
ILMN_1214101	ENSMUSG00000034751	328329	Mast4	4930420O11Rik|AI642422|mKIAA0303	microtubule associated serine/threonine kinase family member 4	3179	ENSG00000069020:MAST4	4.64938	4.74153	4.72164	4.68724	4.58152	4.75774	4.67316	4.5967	4.58742	4.61801	4.53598	4.70478	4.67227	-0.0514459	0.683349	0.168801	0.134048	-0.0325061	0.77153	0.117355	0.324427	0.136295	0.256437	-0.019885	0.856086	0.176228	0.110619	-0.00927306	0.938223	-0.0820354	0.50376	0.0551494	0.64705
ILMN_1214110	ENSMUSG00000090083	58230	Rnf8	3830404E21Rik|AIP37	ring finger protein 8	810.5	ENSG00000112130:RNF8	5.91571	6.48413	6.69598	7.09541	6.75317	6.81531	4.53553	6.31203	6.75154	5.98717	7.6675	6.85606	7.15672	0.915964	0.147211	-0.811447	0.148067	0.300665	0.590039	0.104517	0.859789	-0.510783	0.392507	0.211844	0.698251	0.0621377	0.909428	0.439509	0.461626	1.68033	0.00705978	-1.45164	0.0172926
ILMN_1214113	ENSMUSG00000036521	381970	Scgb2b2	Abpbg2|Abpe|lacrimal	secretoglobin, family 2B, member 2	520		4.63051	4.57175	4.69484	4.66322	4.68862	4.70882	4.60015	4.83279	5.00663	4.73651	5.03546	4.72724	4.9367	0.0288314	0.897158	-0.308219	0.122207	0.209456	0.291753	-0.279388	0.185889	-0.0987634	0.641046	0.123091	0.526214	0.0201956	0.917084	0.173838	0.412474	0.298949	0.17031	-0.136366	0.522508
ILMN_1214118	ENSMUSG00000031557	83436	Plekha2	6430512N22Rik|AI851530|AU041791|TAPP2|W91773	pleckstrin homology domain-containing, family A (phosphoinositide binding specific) member 2	2310.5	ENSG00000169499:PLEKHA2	10.8273	11.2413	11.2828	10.5126	10.855	10.5488	10.7499	10.7873	10.4642	11.9627	12.4709	12.6237	12.5568	2.0067	7.98589e-14	0.152802	0.447092	-0.066903	0.738882	2.15951	2.14632e-16	0.0858994	0.688949	0.0414867	0.83285	-0.306169	0.121912	-0.323141	0.134493	0.508164	0.0227262	-1.21284	2.18194e-07
ILMN_1214119	ENSMUSG00000028396	71886	2310002L09Rik	2310003M01Rik|AV083437	RIKEN cDNA 2310002L09 gene	958		4.60755	4.60464	4.54872	4.57672	4.52919	4.60284	4.60794	4.56432	4.54322	4.52144	4.72864	4.56663	4.56605	0.185421	0.116108	-0.162014	0.121903	-0.000579508	0.995554	0.0234075	0.832045	-0.162593	0.146138	-0.0559196	0.583429	0.0736464	0.470445	-0.0210973	0.849521	0.207208	0.0714988	0.0865021	0.440155
ILMN_1214120	ENSMUSG00000032599	76500	Ip6k2	1500005N04Rik|AW050208|Ihpk2	inositol hexaphosphate kinase 2	762	ENSG00000068745:IP6K2	6.58717	6.73607	6.36913	5.23144	5.18253	5.13112	5.87456	6.06828	6.16486	5.3502	5.979	5.62098	6.01018	-0.185858	0.6219	-0.358024	0.285862	0.389197	0.246266	-0.543882	0.127849	0.031173	0.930503	-0.366943	0.264311	-0.0514086	0.875284	0.0965776	0.787051	0.628803	0.088553	0.524359	0.147296
ILMN_1214122	ENSMUSG00000031766	20497	Slc12a3	AI035291|NCC|NCCT|TSC	solute carrier family 12, member 3	3307	ENSG00000070915:SLC12A3	4.75894	5.16121	4.94334	5.1361	5.27427	4.93647	4.71265	5.13584	5.47768	5.47657	5.91592	6.59084	4.90209	0.438235	0.197788	0.674918	0.0269075	-1.68875	2.20644e-07	1.11315	0.000741635	-1.01383	0.00215608	-0.217869	0.460131	-0.337803	0.253171	0.341839	0.289078	0.439347	0.184221	-0.763916	0.0200633
ILMN_1214123	ENSMUSG00000022805	320214	Maats1	4932425I24Rik|Aat1|Spata26	MYCBP-associated, testis expressed 1	2529	ENSG00000183833:MAATS1	4.60219	4.61622	4.59078	4.64068	4.53306	4.58643	4.57865	4.64075	4.52559	4.6391	4.58714	4.61233	4.61438	0.0615575	0.45741	0.0251849	0.731678	0.00205535	0.977667	0.0867424	0.267266	0.0272402	0.72865	-0.0254344	0.723717	0.0533649	0.458838	-0.115168	0.14481	-0.0519521	0.518632	-0.0604447	0.444812
ILMN_1214132	ENSMUSG00000041995	72114	Zbed3	0610037K01Rik|2610005H11Rik|AU018975|AU024588	zinc finger, BED domain containing 3	1894		4.66895	5.01904	4.73016	4.61383	4.88075	4.93167	4.44214	4.57094	4.66491	5.19527	4.80611	4.84476	4.77701	0.141203	0.724585	0.0386447	0.913479	-0.0677472	0.848947	0.179847	0.633902	-0.0291025	0.938989	-0.288888	0.40795	0.0509134	0.883824	0.0939667	0.804835	-0.389159	0.319041	-0.753132	0.0515461
ILMN_1214141	ENSMUSG00000027080	381379	Med19	2410018M14Rik|3110040A13Rik|LCMR1	mediator complex subunit 19	1418.5	ENSG00000156603:MED19	8.81512	8.758	8.61911	8.78432	8.47586	8.28289	9.06586	8.52357	7.81727	7.25001	7.84959	8.14233	7.98081	0.0323278	0.946575	0.292739	0.494889	-0.161522	0.7062	0.325066	0.4751	0.131217	0.774488	-0.138882	0.740712	-0.192964	0.64578	-0.706308	0.125531	0.599588	0.203193	1.81585	0.000158206
ILMN_1214142	ENSMUSG00000032360	387285	Hcrtr2	OX2R|mOX2aR|mOX2bR|mOXR2	hypocretin (orexin) receptor 2	2230	ENSG00000137252:HCRTR2	4.7096	4.52017	4.55713	4.67903	4.72329	4.6046	4.99734	4.48534	4.60842	4.65526	4.76091	4.61137	4.69382	0.152489	0.332358	-0.149538	0.284567	0.0824434	0.554281	0.00295095	0.984068	-0.0670948	0.65244	0.0369547	0.786534	-0.118688	0.385373	0.123079	0.409365	0.10565	0.48902	0.342076	0.024463
ILMN_1214143	ENSMUSG00000067367	17089	Lyar	MLZ-264	Ly1 antibody reactive clone	808.5	ENSG00000145220:LYAR	4.72403	4.83056	4.77744	4.99454	4.8103	4.85035	5.09302	5.11628	5.17348	4.72936	4.72505	4.76003	4.64591	-0.448434	0.0608522	0.0349865	0.867812	-0.114129	0.587465	-0.413447	0.0664353	-0.079143	0.724775	-0.0531253	0.796436	0.0400432	0.845819	0.0572012	0.799098	-0.00431623	0.985037	0.363655	0.110368
ILMN_1214144	ENSMUSG00000031270	75125	4930513O06Rik	-	RIKEN cDNA 4930513O06 gene	804		4.66318	4.67513	4.58047	4.51263	4.58924	4.59671	4.7884	4.60807	4.53195	4.62007	4.68251	4.6453	4.55574	0.15056	0.222542	-0.0372023	0.733203	-0.0895615	0.412629	0.113358	0.328839	-0.126764	0.278766	-0.094654	0.376907	0.00747623	0.944233	-0.0761256	0.514488	0.0624342	0.601508	0.168328	0.153901
ILMN_1214146	ENSMUSG00000053477	21413	Tcf4	5730422P05Rik|ASP-I2|E2-2|E2.2|ITF-2|ITF-2b|ITF2|ME2|MITF-2A|MITF-2B|SEF-2|SEF2|SEF2-1|TFE|Tcf-4|bHLHb19	transcription factor 4	1830	ENSG00000196628:TCF4	4.66747	4.63261	4.58387	4.61116	4.83889	4.58484	4.60046	4.61727	4.63168	4.59763	4.60927	4.58833	4.6494	-0.0224109	0.874578	-0.0209365	0.86808	0.0610628	0.628285	-0.0433474	0.745921	0.0401263	0.765913	-0.048743	0.693135	-0.254052	0.0420792	0.0144065	0.914856	0.0116371	0.932798	0.00282269	0.983388
ILMN_1214150	ENSMUSG00000043004	14702	Gng2	82	guanine nucleotide binding protein (G protein), gamma 2	515	ENSG00000186469:GNG2	8.76604	8.79035	9.1059	9.13249	9.40063	9.15759	9.27867	8.73226	9.50457	9.9495	11.1936	11.0576	10.693	1.68899	6.95856e-06	-0.135972	0.665176	-0.364548	0.247523	1.55302	1.08795e-05	-0.50052	0.138496	0.315548	0.30646	-0.243041	0.430307	0.772311	0.0234477	1.24406	0.000483257	-0.670833	0.0495538
ILMN_1214157	ENSMUSG00000000167	72614	Pih1d2	2700059L22Rik	PIH1 domain containing 2	1059	ENSG00000150773:PIH1D2	4.61083	4.6803	4.70167	4.61261	4.62287	4.5774	4.58418	4.54522	4.70842	4.61943	4.62418	4.57698	4.63707	-0.0842464	0.579575	-0.0472006	0.72648	0.0600911	0.656142	-0.131447	0.359581	0.0128906	0.928769	0.0213683	0.871536	-0.0454692	0.730844	0.163202	0.259497	0.0047468	0.974359	-0.0352542	0.808034
ILMN_1214163	ENSMUSG00000042444	235461	Fam63b	AI465301|B230380D07Rik|mKIAA1164	family with sequence similarity 63, member B	8081	ENSG00000128923:FAM63B	7.91744	7.30652	7.33867	7.50947	6.9185	6.83163	8.70584	7.88891	7.06155	8.71929	10.1583	9.7637	9.71435	3.09678	1.28038e-12	-0.39463	0.236177	-0.0493587	0.881737	2.70215	2.20372e-11	-0.443989	0.212715	0.0321442	0.921214	-0.0868715	0.78928	-0.827355	0.021635	1.43905	0.000147463	-0.0134526	0.969927
ILMN_1214165	ENSMUSG00000034690	83564	Nlrp4c	Nalp-alpha|Nalp4c|Rnh2	NLR family, pyrin domain containing 4C	3493.5	ENSG00000160505:NLRP4	4.54947	4.58489	4.60495	4.61348	4.62657	4.61428	4.55541	4.58497	4.62086	4.62883	4.59463	4.65717	4.49122	-0.0262265	0.794986	0.0625364	0.48578	-0.165949	0.0666445	0.0363099	0.702612	-0.103413	0.281893	0.0200576	0.819249	-0.0122944	0.888597	0.0358838	0.708024	-0.0341971	0.727466	-0.0734132	0.446912
ILMN_1214167	ENSMUSG00000042705	69456	Commd10	2310003A05Rik|AU019438|DRWMS2	COMM domain containing 10	1561	ENSG00000145781:COMMD10	8.63152	8.8819	9.25388	9.02709	8.89445	9.25528	8.47895	9.06924	8.69189	8.28233	8.67754	8.40111	8.7807	-0.0143452	0.972577	-0.276428	0.456306	0.379584	0.307032	-0.290773	0.460203	0.103156	0.794546	0.371976	0.306855	0.360831	0.321488	-0.377355	0.341972	0.395209	0.331241	0.196622	0.621944
ILMN_1214173	ENSMUSG00000032064	330938	Dixdc1	4930563F16Rik|BC048182|Ccd1|Ccd1Aalpha1L|Ccd1Abeta1L|Ccd1BalphaL|Ccd1BbetaL|Ccd1CL|mKIAA1735	DIX domain containing 1	1406.5	ENSG00000150764:DIXDC1	4.76692	5.09275	4.92228	4.96874	5.09204	4.95133	5.03472	4.77273	4.95657	4.68613	5.07078	5.11301	4.82349	0.114202	0.667115	0.0422303	0.857756	-0.289515	0.221153	0.156432	0.531942	-0.247285	0.327548	-0.170467	0.460848	-0.140708	0.542511	0.183842	0.466129	0.38465	0.138459	0.348595	0.171274
ILMN_1214178	ENSMUSG00000052713	269023	Zfp608	4932417D18Rik|D430007A19Rik|Znf608	zinc finger protein 608	6112	ENSG00000168916:ZNF608	4.71475	4.88364	4.78841	4.96281	4.73108	4.63281	4.91581	5.0106	5.13136	4.80975	4.70247	4.61964	4.56851	-0.428884	0.145383	-0.0828342	0.749994	-0.051133	0.844035	-0.511718	0.0661579	-0.133967	0.629894	-0.0952338	0.708453	-0.098262	0.699634	0.120763	0.66397	-0.107277	0.706278	0.106055	0.704492
ILMN_1214179	ENSMUSG00000020525	53892	Ppm1d	AV338790|Wip1	protein phosphatase 1D magnesium-dependent, delta isoform	1833	ENSG00000170836:PPM1D	9.77095	9.83617	9.69797	9.6217	9.61305	9.54109	9.44371	9.29096	9.42614	9.01008	9.55956	9.75238	9.78759	0.133427	0.482828	0.192817	0.254456	0.0352063	0.834568	0.326243	0.0708126	0.228023	0.207827	-0.138197	0.403567	-0.0719597	0.663144	0.135176	0.453888	0.549484	0.0036839	0.433631	0.0186157
ILMN_1214180	ENSMUSG00000031486	78560	Gpr124	8430414O08Rik|9530074E10Rik|Tem5|mKIAA1531	G protein-coupled receptor 124	3139	ENSG00000020181:GPR124	4.7245	4.45408	4.7051	4.8356	4.46147	4.79712	4.67811	4.64452	4.49432	5.35049	4.70645	4.67379	4.7161	0.212129	0.331083	-0.0326597	0.865791	0.0423082	0.826709	0.17947	0.382461	0.00964855	0.962746	0.251014	0.187053	0.335645	0.0788877	-0.150201	0.467841	-0.644041	0.00301801	-0.672386	0.00167814
ILMN_1214186	ENSMUSG00000028019	54635	Pdgfc	1110064L01Rik|AI647969|PDGF-C	platelet-derived growth factor, C polypeptide	2818		4.75738	4.64181	4.8313	4.94168	4.64242	4.85279	4.75662	4.8421	4.75012	4.91592	4.78454	5.00469	4.83583	0.0344134	0.886153	0.220156	0.303684	-0.168868	0.429555	0.25457	0.262617	0.0512888	0.822128	0.189493	0.365791	0.21037	0.315636	-0.0919797	0.686925	-0.131387	0.574213	-0.159304	0.488217
ILMN_1214187	ENSMUSG00000022635	67197	Zcrb1	2700088M22Rik|Madp-1	zinc finger CCHC-type and RNA binding motif 1	658.5	ENSG00000139168:ZCRB1	10.0822	10.4193	10.3029	10.0977	10.464	10.466	9.94124	10.4446	10.5941	9.82701	9.93743	9.70572	9.7477	-0.656637	0.00504785	-0.231714	0.255778	0.0419843	0.83627	-0.888351	8.29491e-05	-0.18973	0.383328	-0.116408	0.558925	0.00198832	0.992027	0.149464	0.491863	0.110423	0.619794	0.114236	0.60135
ILMN_1214188	ENSMUSG00000061576	13483	Dpp6	B930011P16Rik|D5Buc3|D5Buc4|D5Buc5|DPP VI|Dpp-6|Gm1377|In(5)6H-p|Peplb|Rw	dipeptidylpeptidase 6	3173	ENSG00000130226:DPP6	4.95387	4.99952	5.05778	4.86289	4.92682	5.02084	4.9076	4.87621	5.1201	5.3327	4.95755	4.8072	4.76494	-0.162542	0.631158	-0.150354	0.616936	-0.0422581	0.888123	-0.312896	0.32759	-0.192612	0.549036	0.0582619	0.843056	0.0940259	0.749378	0.243886	0.44831	-0.375151	0.255793	-0.425103	0.190459
ILMN_1214189	ENSMUSG00000044017	243277	Gpr133	E230012M21Rik	G protein-coupled receptor 133	3665	ENSG00000111452:GPR133	5.83658	5.61716	5.2662	4.85309	4.77094	4.84402	5.67284	5.09239	4.76528	4.76888	4.57124	4.53494	4.56191	-0.194046	0.544323	-0.036295	0.898254	0.0269684	0.924306	-0.230341	0.445164	-0.00932658	0.97548	-0.350966	0.208964	0.0730846	0.792706	-0.327105	0.282662	-0.197639	0.525293	0.90397	0.00386689
ILMN_1214190	ENSMUSG00000029822	71720	Osbpl3	1200014M06Rik|6720421I08Rik|A530055M08|ORP3|OSBP3	oxysterol binding protein-like 3	2607	ENSG00000070882:OSBPL3	4.72022	4.85231	4.68354	4.64072	4.71195	4.61656	4.73065	4.77641	4.90454	4.8809	4.71927	4.59755	4.84928	-0.185273	0.347186	-0.121716	0.486148	0.251726	0.151655	-0.306989	0.10004	0.13001	0.486516	-0.168774	0.324906	-0.0953962	0.577183	0.12813	0.492821	-0.161633	0.398601	-0.150256	0.424298
ILMN_1214195	ENSMUSG00000073173	102638573	Gm10477	ENSMUSG00000073173	predicted gene 10477	165		4.88599	4.71606	4.67226	4.86876	4.59828	4.69569	4.62989	4.63603	4.63825	4.87421	4.86703	4.85037	4.87119	0.228781	0.166348	-0.0166579	0.909121	0.0208117	0.8866	0.212123	0.173047	0.00415384	0.978758	-0.0437939	0.759397	0.097415	0.496167	0.00222406	0.988625	-0.00717905	0.964162	-0.244322	0.12217
ILMN_1214213	ENSMUSG00000027428	26450	Rbbp9	Bog	retinoblastoma binding protein 9	1448.5	ENSG00000089050:RBBP9	8.63975	9.2094	9.16621	8.67183	8.96314	8.92292	8.45576	8.91094	8.91836	7.63571	7.13377	7.74067	7.81001	-1.7846	4.78483e-07	0.606907	0.0398122	0.0693347	0.812073	-1.17769	0.000254194	0.676242	0.0323264	-0.043183	0.879837	-0.0402207	0.888023	0.00742028	0.981008	-0.501942	0.118517	0.820045	0.0103318
ILMN_1214219	ENSMUSG00000045672	373864	Col27a1	5730512J02Rik|AI449266|mKIAA1870	collagen, type XXVII, alpha 1	4281	ENSG00000196739:COL27A1	4.65253	4.61816	4.66033	4.65584	4.5521	4.73293	4.42013	4.59126	4.41576	4.66786	4.7192	4.74106	4.71298	0.303435	0.210769	0.0218617	0.918736	-0.0280808	0.895739	0.325297	0.154946	-0.00621903	0.97834	0.0421688	0.840795	0.180822	0.390007	-0.175497	0.444372	0.0513368	0.826813	-0.247734	0.284024
ILMN_1214222	ENSMUSG00000040524	214812	Zfp609	9830165N24|BC016271|Znf609|mKIAA0295	zinc finger protein 609	597	ENSG00000180357:ZNF609	4.72762	4.70629	4.65862	4.92799	4.63578	4.70318	4.71208	4.7037	4.90203	4.96236	6.46985	5.71301	5.95278	1.56782	1.29034e-09	-0.756836	0.00037828	0.239769	0.244172	0.810981	0.000334093	-0.517067	0.0202605	-0.0476753	0.812424	0.0674032	0.737294	0.198334	0.36675	1.50749	1.79777e-09	-0.250282	0.258251
ILMN_1214224	ENSMUSG00000055835	22640	Zfp1	Fnp-1|Zfp-1|mkr-1	zinc finger protein 1	1871	ENSG00000184517:ZFP1	7.19554	7.25438	7.70391	6.85925	7.29829	7.60444	7.49577	7.42475	6.79513	7.69112	6.65034	7.18254	7.41045	-0.14479	0.782184	0.532196	0.254057	0.227912	0.62416	0.387407	0.433018	0.760108	0.128696	0.449536	0.324906	0.306159	0.50192	-0.629621	0.207267	-1.04078	0.0433309	-0.195352	0.696121
ILMN_1214228	ENSMUSG00000048482	12064	Bdnf	-	brain derived neurotrophic factor	3905	ENSG00000176697:BDNF	4.56851	4.45123	4.61862	4.57293	4.44382	4.59491	4.57557	4.81141	4.67905	4.53555	4.71071	4.65579	4.57787	0.0316658	0.83308	-0.0549274	0.680614	-0.0779194	0.559468	-0.0232616	0.869451	-0.132847	0.352705	0.167392	0.202279	0.151094	0.24934	-0.132358	0.354472	0.175159	0.232308	0.040013	0.780349
ILMN_1214241	ENSMUSG00000026721	29809	Rabgap1l	5830411O09Rik|8430421H08Rik|9630005B12Rik|AW049894|HHL|Hh1|mKIAA0471	RAB GTPase activating protein 1-like	769.5	ENSG00000152061:RABGAP1L	5.2717	5.72937	5.51786	5.0695	5.36814	5.17272	4.85523	6.47311	6.22108	5.68147	8.01079	7.55181	7.29518	1.78971	0.000707613	-0.45898	0.312907	-0.256628	0.571802	1.33074	0.00680142	-0.715608	0.142415	-0.211507	0.634199	-0.195416	0.660177	-0.252037	0.603415	2.32932	9.6628e-06	-0.826245	0.092949
ILMN_1214251	ENSMUSG00000079445	227327	B3gnt7	C330001H22Rik|beta-3GnT7	UDP-GlcNAc:betaGal beta-1,3-N-acetylglucosaminyltransferase 7	1876	ENSG00000156966:B3GNT7	5.01165	5.2248	5.16573	5.12392	5.11691	5.11369	5.74102	5.35727	5.48119	5.44012	5.51204	5.54667	5.48153	0.0308549	0.922348	0.0346306	0.901925	-0.0651449	0.816705	0.0654855	0.826192	-0.0305143	0.919098	-0.0590721	0.83011	-0.00322815	0.990644	0.12391	0.680151	0.0719181	0.815215	0.300901	0.320874
ILMN_1214255	ENSMUSG00000022661	17470	Cd200	Mox2|OX2	CD200 antigen	742	ENSG00000091972:CD200	6.03926	7.1033	6.74619	4.73839	4.87279	4.91772	4.75703	5.57488	4.85428	5.32517	4.77206	4.86346	5.1316	-0.0822171	0.829857	0.0913969	0.787892	0.268138	0.430663	0.00917982	0.979678	0.359535	0.323448	-0.357102	0.284739	0.0449304	0.89258	-0.720601	0.0497294	-0.553111	0.139441	-0.568144	0.122488
ILMN_1214275	ENSMUSG00000052632	211914	Asap2	6530401G17Rik|Ddef2|Gm1523|Gm592|PAG3|PAP	ArfGAP with SH3 domain, ankyrin repeat and PH domain 2	5324.5	ENSG00000151693:ASAP2	4.73582	4.65865	4.64952	4.76422	4.79818	4.70253	4.61682	4.94927	4.73144	4.70839	4.70868	4.66774	4.66889	-0.0227669	0.860591	-0.0409349	0.722157	0.0011471	0.992047	-0.0637018	0.602182	-0.0397878	0.746458	-0.00912735	0.935471	-0.0956515	0.397159	-0.217827	0.0793255	0.000283127	0.998207	-0.0915786	0.460095
ILMN_1214277	ENSMUSG00000034681	19826	Rnps1	-	ribonucleic acid binding protein S1	1798	ENSG00000205937:RNPS1	5.09562	4.85214	4.88828	5.50678	5.08591	5.03471	4.8133	5.03535	5.31981	5.10928	5.47568	5.13457	4.9578	0.155865	0.575271	-0.341105	0.169194	-0.176771	0.474387	-0.18524	0.479876	-0.517876	0.0521798	0.0361437	0.881137	-0.0511995	0.832263	0.284466	0.282466	0.366403	0.177325	-0.295972	0.266472
ILMN_1214286	ENSMUSG00000040396	68904	Abhd13	1110065L07Rik|AI463703|AI788994	abhydrolase domain containing 13	5132.5	ENSG00000139826:ABHD13	4.63659	4.58459	4.701	4.62884	4.63972	4.76532	4.56821	4.70609	4.93135	4.71095	4.70277	4.67348	4.65967	-0.228584	0.159308	-0.0292883	0.838132	-0.0138074	0.923271	-0.257872	0.0927137	-0.0430957	0.7786	0.116419	0.408033	0.125597	0.372237	0.225268	0.144091	-0.00817491	0.958463	-0.14274	0.355774
ILMN_1214287	ENSMUSG00000052949	217340	Rnf157	2610036E23Rik|A130073L17Rik|mKIAA1917	ring finger protein 157	1414	ENSG00000141576:RNF157	4.60224	4.59827	4.61514	4.53555	4.57394	4.56121	4.54042	4.6216	4.5766	4.6355	4.60112	4.50668	4.53697	0.0245211	0.815697	-0.0944372	0.31333	0.0302923	0.745723	-0.0699161	0.481081	-0.0641449	0.521034	0.0168728	0.853679	-0.0127328	0.889308	-0.0450069	0.652308	-0.0343763	0.736797	-0.0950742	0.345123
ILMN_1214288	ENSMUSG00000022861	110197	Dgkg	2900055E17Rik|90kDa|AI854428|Dagk3|E430001K23Rik|mKIAA4131	diacylglycerol kinase, gamma	2688	ENSG00000058866:DGKG	6.228	6.0887	6.55937	7.1139	7.0739	7.0023	8.92616	9.2615	7.44169	9.00597	9.71073	10.0469	9.85176	2.26904	4.87261e-05	0.336165	0.477124	-0.195139	0.679538	2.60521	1.25956e-06	0.141026	0.779987	0.470667	0.310319	-0.0716021	0.876979	-1.81981	0.00050492	0.704757	0.17512	-0.0798167	0.875117
ILMN_1214294	ENSMUSG00000071669	74478	Snx29	4933437K13Rik|ENSMUSG00000079738|Gm11170|Gm1737|Gm930|Rundc2a	sorting nexin 29	1622	ENSG00000048471:SNX29	5.01494	5.68728	5.54474	5.10044	5.44695	5.11484	4.65643	5.26812	4.80452	5.02358	4.98288	5.09165	6.13562	0.178364	0.5684	0.108774	0.69504	1.04397	0.000294251	0.287138	0.330549	1.15274	0.000191296	-0.142542	0.600113	-0.332108	0.223569	-0.463608	0.12052	-0.0406982	0.893389	-0.367151	0.220429
ILMN_1214296	ENSMUSG00000046387	93888	Pcdhb17	Pcdhb16|PcdhbQ|mKIAA1621	protocadherin beta 17	4660	ENSG00000272674:PCDHB16	4.53624	4.5101	4.52074	4.52073	4.55806	4.56625	4.5483	4.43281	4.64764	4.56992	4.49516	4.54058	4.47168	-0.152483	0.0776743	0.0454252	0.5506	-0.068908	0.365897	-0.107058	0.186733	-0.0234828	0.772692	0.0106376	0.886429	0.00819603	0.912373	0.214831	0.00956201	-0.0747616	0.37025	-0.0216169	0.791548
ILMN_1214305	ENSMUSG00000056293	331063	Gsdmc2	9130023H10|AI987692	gasdermin C2	2078	ENSG00000147697:GSDMC	4.64129	4.70144	4.63794	4.78433	4.60234	4.63947	4.71265	4.71054	4.60842	4.76193	4.73365	4.73663	4.76765	0.125222	0.35133	0.00298066	0.980013	0.0310189	0.794353	0.128203	0.311318	0.0339995	0.789274	-0.0635027	0.586177	0.0371378	0.750067	-0.10212	0.422917	-0.0282792	0.828165	-0.0492755	0.700315
ILMN_1214307	ENSMUSG00000041696	70784	Rasl12	4631404I11Rik	RAS-like, family 12	2189.5	ENSG00000103710:RASL12	5.04171	5.1031	4.89634	5.11981	5.20166	4.80613	5.13678	4.87049	5.15454	5.28403	4.97335	4.97494	4.97072	-0.181183	0.563548	0.00158982	0.995441	-0.00421993	0.987899	-0.179594	0.543397	-0.00263011	0.992945	-0.206759	0.448843	-0.39553	0.149193	0.284048	0.340865	-0.310681	0.309257	-0.147255	0.622907
ILMN_1214318	ENSMUSG00000027347	19419	Rasgrp1	Rasgrp	RAS guanyl releasing protein 1	2138	ENSG00000172575:RASGRP1	4.69947	4.7912	4.67971	4.8245	4.75908	4.70776	4.824	4.83533	4.83645	4.75279	4.78677	4.89144	5.91826	-0.0496776	0.86757	0.104671	0.692406	1.02682	0.00019497	0.0549936	0.844653	1.13149	0.000127701	-0.111482	0.667144	-0.0513136	0.843013	0.00111722	0.996847	0.0339782	0.906595	0.0712033	0.802381
ILMN_1214319	ENSMUSG00000055760	67242	Gemin6	2610019B15Rik|2810470M17Rik	gem (nuclear organelle) associated protein 6	901		9.38618	8.88742	9.08744	10.0727	9.4651	9.70413	8.80015	8.9702	9.18449	7.92793	7.26506	6.19731	5.95124	-1.91942	0.0021859	-1.06775	0.0509575	-0.246066	0.649391	-2.98717	1.23844e-06	-1.31382	0.025185	0.200021	0.705945	0.239037	0.652116	0.214287	0.711083	-0.662869	0.264808	0.872214	0.136393
ILMN_1214322	ENSMUSG00000001930	22371	Vwf	6820430P06Rik|AI551257|B130011O06Rik|C630030D09|F8VWF|VWD	Von Willebrand factor homolog	2398.5	ENSG00000110799:VWF	6.01197	5.62503	5.12603	5.02835	5.1929	4.80655	5.15123	5.08043	5.39587	4.87648	5.05536	5.13091	5.12727	-0.340513	0.335064	0.0755509	0.809147	-0.00363792	0.990719	-0.264963	0.425486	0.0719129	0.829723	-0.498997	0.106037	-0.386353	0.209393	0.315448	0.346691	0.178877	0.601702	0.274743	0.414981
ILMN_1214353	ENSMUSG00000001627	15982	Ifrd1	Ifnl|PC4|Tis7	interferon-related developmental regulator 1	612	ENSG00000006652:IFRD1	4.92887	5.11224	5.07375	4.65385	5.05629	5.3624	4.5982	4.91221	5.29575	6.29447	5.23321	5.07381	5.11319	-0.0625394	0.923078	-0.159398	0.781665	0.039376	0.945405	-0.221937	0.716145	-0.120022	0.845213	-0.0384886	0.945523	0.306108	0.587146	0.383535	0.533138	-1.06126	0.0945487	-1.69628	0.00725463
ILMN_1214356	ENSMUSG00000027291	269338	Vps39	A230065P22Rik|AW743070|Vam6|Vam6P|mVam6	vacuolar protein sorting 39 (yeast)	2035	ENSG00000166887:VPS39	4.55474	4.54058	4.53949	4.5574	4.71159	4.64667	4.52712	4.63604	4.6095	4.55778	4.6471	4.64263	4.67752	0.037601	0.698529	-0.00447064	0.958615	0.0348863	0.685665	0.0331303	0.717142	0.0304157	0.741294	-0.00109071	0.989688	-0.0649236	0.44251	-0.0265357	0.77331	0.0893252	0.34492	-0.0306566	0.740843
ILMN_1214358	ENSMUSG00000011096	67605	Akt1s1	1110012J22Rik|AI227026|Lobe|Lobel|PRAS40	AKT1 substrate 1 (proline-rich)	835	ENSG00000204673:AKT1S1	10.0788	9.97892	9.74195	9.76528	9.64737	9.53701	10.0198	9.50822	9.41467	8.27764	8.45132	8.41535	8.70582	-0.963348	0.00337326	-0.0359685	0.899369	0.290467	0.308599	-0.999317	0.00132018	0.254498	0.403547	-0.23697	0.396028	-0.110365	0.692149	-0.0935512	0.758391	0.173684	0.57737	1.74216	1.58643e-07
ILMN_1214364	ENSMUSG00000049109	210757	Themis	A430108D01|BB160712|E430004N04Rik|Gasp|Tsepa|thylex	thymocyte selection associated	2361	ENSG00000172673:THEMIS	4.52139	4.65191	4.52614	4.57465	4.56372	4.51584	4.52984	4.58534	4.5991	4.52323	4.46849	4.61161	4.57044	-0.13061	0.275786	0.143121	0.179358	-0.0411725	0.697902	0.0125111	0.911455	0.101949	0.369548	-0.125772	0.2279	-0.0478786	0.645018	0.0137611	0.903372	-0.0547342	0.637511	0.00661667	0.953732
ILMN_1214366	ENSMUSG00000045339	320600	A930104D05Rik	-	RIKEN cDNA A930104D05 gene	669		4.67443	4.59484	4.65729	4.68813	4.56774	4.60793	4.69052	4.62684	4.57976	4.6282	4.4987	4.52839	4.44923	-0.0810658	0.472622	0.0296951	0.766685	-0.0791687	0.429637	-0.0513708	0.62871	-0.0494736	0.643906	0.0624498	0.524512	0.0401872	0.681938	-0.047073	0.660053	-0.129497	0.239081	0.0623196	0.562906
ILMN_1214368	ENSMUSG00000044471	232685	Lincpint	MNCb-1768|Pint|linc-Pint	long intergenic non-protein coding RNA, Trp53 induced transcript	681.5		4.67066	4.68714	4.68253	4.63145	4.68584	4.60693	4.84347	4.59427	4.90523	4.71771	4.59481	4.7024	4.65256	-0.310421	0.0343634	0.107592	0.403561	-0.049841	0.698344	-0.202829	0.139537	0.0577512	0.674463	-0.00460742	0.970813	-0.0789029	0.531397	0.310959	0.0257568	-0.1229	0.383611	0.125754	0.36422
ILMN_1214369	ENSMUSG00000015839	18024	Nfe2l2	AI194320|Nrf2	nuclear factor, erythroid derived 2, like 2	1961	ENSG00000116044:NFE2L2	4.48422	4.55696	4.49712	4.58274	4.48272	4.56732	4.75425	4.52776	4.44502	4.54277	4.50713	4.53645	4.55252	0.062111	0.620993	0.0293184	0.792529	0.0160634	0.885396	0.0914294	0.440211	0.0453819	0.703382	-0.0598336	0.583965	0.0846011	0.43917	-0.0827375	0.488	-0.0356352	0.770307	0.211478	0.0803766
ILMN_1214375	ENSMUSG00000028848	100210	Gpn2	AI838661|Atpbd1b|R74630	GPN-loop GTPase 2	996		10.538	8.5872	8.60822	10.6533	9.06731	8.89756	11.1295	9.02514	9.5858	10.3555	7.70623	7.47271	7.91232	-1.87957	1.71071e-12	-0.233522	0.251547	0.43961	0.0325293	-2.11309	9.89693e-16	0.206088	0.34328	0.0210199	0.915771	-0.169751	0.394038	0.560662	0.0112007	-2.64925	5.91213e-20	0.774048	0.000613073
ILMN_1214378	ENSMUSG00000024246	72167	Thumpd2	2810025A12Rik	THUMP domain containing 2	1856	ENSG00000138050:THUMPD2	7.64599	7.40718	7.19348	7.76547	7.62312	7.3043	7.58129	7.33519	7.12817	6.41089	5.12642	6.27909	6.22898	-2.00175	3.78081e-08	1.15267	0.000177285	-0.0501088	0.865056	-0.849084	0.00786067	1.10256	0.00072134	-0.213698	0.460076	-0.318822	0.271347	-0.207019	0.511838	-1.28447	0.000138623	1.17041	0.000378317
ILMN_1214389	ENSMUSG00000079606	209005	Gm595	-	predicted gene 595	2122		4.63722	4.57098	4.52857	4.57198	4.58296	4.64478	4.56369	4.56723	4.60765	4.88857	4.57734	4.72905	4.61657	-0.0303149	0.788123	0.15171	0.132275	-0.112474	0.263038	0.121396	0.25498	0.0392368	0.71404	-0.0424082	0.665631	0.0618156	0.529001	0.0404196	0.705822	-0.311234	0.00551735	-0.324875	0.00327603
ILMN_1214394	ENSMUSG00000020315	20742	Sptbn1	9930031C03Rik|AL033301|SPTB2|Spnb-2|Spnb2|elf1|elf3|mKIAA4049	spectrin beta, non-erythrocytic 1	4933	ENSG00000115306:SPTBN1	8.05426	8.39957	8.72409	9.26421	8.37618	8.70758	8.46516	8.78642	8.63494	9.21815	9.94803	9.53246	9.32416	1.3131	0.0488988	-0.415572	0.478258	-0.208305	0.721967	0.897524	0.150803	-0.623877	0.320043	0.324515	0.571686	0.331393	0.563579	-0.15148	0.808704	0.729885	0.256435	-0.752992	0.233508
ILMN_1214402	ENSMUSG00000037989	75607	Wnk2	1810073P09Rik|AW122246|ESTM15|X83337|mKIAA1760	WNK lysine deficient protein kinase 2	6584	ENSG00000165238:WNK2	4.67492	4.46503	4.709	4.56733	4.50958	4.67402	4.47241	4.61326	4.47811	4.58134	4.54423	4.6183	4.61169	0.0661226	0.571594	0.0740635	0.47564	-0.00660959	0.949166	0.140186	0.204674	0.0674539	0.543212	0.243963	0.0181299	0.164448	0.108052	-0.135151	0.224683	-0.0371055	0.74383	-0.108929	0.329973
ILMN_1214404	ENSMUSG00000042216	52850	Sgsm1	2410098H20Rik|AA408781|D5Bwg1524e|E130107M15|NuIP|Rutbc2	small G protein signaling modulator 1	2198.5	ENSG00000167037:SGSM1	4.82105	4.85007	4.96437	4.90368	4.89102	4.85225	4.80942	5.04357	4.86759	4.76895	5.11309	5.02441	4.9617	0.245499	0.146178	-0.0886829	0.552279	-0.0627058	0.674143	0.156816	0.322832	-0.151389	0.343357	0.1143	0.434568	-0.0387652	0.790675	-0.175972	0.271154	0.344139	0.0373513	0.0404688	0.800748
ILMN_1214405	ENSMUSG00000025658	245684	Cnksr2	C030004A01|Cnk2|Ksr2|mKIAA0902	connector enhancer of kinase suppressor of Ras 2	4471	ENSG00000149970:CNKSR2	6.36639	5.78065	6.13166	6.38981	5.95787	6.11046	6.96218	6.12953	6.35817	6.3658	6.80102	6.53289	6.65695	0.442852	0.257039	-0.268127	0.438621	0.124052	0.719714	0.174725	0.633942	-0.144074	0.696674	0.351002	0.301315	0.152593	0.652355	0.22864	0.536443	0.435223	0.251865	0.596384	0.11125
ILMN_1214408	ENSMUSG00000085893	666403	Gm12091	OTTMUSG00000005333	predicted gene 12091	830		9.24874	13.957	14.1881	9.39677	13.8637	14.1959	8.75419	13.9639	13.4983	10.1779	12.9779	13.3144	13.3535	-0.520334	0.216206	0.336497	0.36667	0.0390778	0.91631	-0.183837	0.641493	0.375575	0.346046	0.231107	0.526289	0.332137	0.363056	-0.465638	0.243362	2.80001	8.61681e-10	-1.42372	0.000588389
ILMN_1214410	ENSMUSG00000033967	381845	2310014L17Rik	AV237412|C77118|Rnf225	RIKEN cDNA 2310014L17 gene	3239	ENSG00000269855:RNF225	5.11495	4.98605	4.82338	5.06924	4.85327	4.86461	4.61816	4.65946	5.06087	4.66286	4.75298	4.77154	4.77814	-0.30789	0.209778	0.0185621	0.931815	0.00659416	0.975751	-0.289328	0.210887	0.0251563	0.913626	-0.16267	0.444782	0.0113415	0.957439	0.40141	0.0861842	0.0901223	0.704497	-0.0446968	0.848105
ILMN_1214412	ENSMUSG00000029338	71914	Antxr2	2310046B19Rik|AW561899|CMG-2|CMG2|cI-35	anthrax toxin receptor 2	5427	ENSG00000163297:ANTXR2	8.68591	8.71712	8.61314	8.54079	7.86152	7.72783	8.4841	7.73714	7.58293	10.5163	10.6772	12.0344	12.6376	3.09426	6.77988e-18	1.35722	6.00047e-07	0.603189	0.0186684	4.45147	1.27568e-28	1.96041	1.4442e-10	-0.103978	0.674122	-0.133693	0.588865	-0.154211	0.567858	0.160899	0.560642	-2.03219	5.23443e-11
ILMN_1214416	ENSMUSG00000061079	20841	Zfp143	AA959806|AU015869|D7Ertd805e|KRAB14|SBF|Staf|Zfp79|Zfp80-rs1|Znf143|pHZ-1	zinc finger protein 143	2966	ENSG00000166478:ZNF143	7.8257	8.28607	8.36372	8.1819	8.43156	8.47056	7.72421	8.20107	8.6747	9.1584	8.78784	8.96902	8.93752	0.113144	0.691484	0.181176	0.474589	-0.0314955	0.900934	0.294319	0.274611	0.14968	0.580323	0.0776568	0.754094	0.0390038	0.874958	0.473634	0.0826191	-0.37056	0.183269	-1.4342	9.43097e-07
ILMN_1214419	ENSMUSG00000034855	15945	Cxcl10	C7|CRG-2|INP10|IP-10|IP10|Ifi10|Scyb10|gIP-10|mob-1	chemokine (C-X-C motif) ligand 10	684	ENSG00000169245:CXCL10	4.53238	4.502	4.56103	4.74501	4.5384	4.66972	4.529	4.55813	4.59592	4.78113	4.58762	4.58472	4.60122	-0.0083012	0.970748	-0.00289378	0.988512	0.0165029	0.934558	-0.011195	0.958134	0.0136091	0.949495	0.0590347	0.764346	0.131323	0.505304	0.0377827	0.860421	-0.193517	0.380249	-0.25213	0.245331
ILMN_1214422	ENSMUSG00000059423	242747	Zfp933	2810408P10Rik	zinc finger protein 933	2373.5		7.00431	7.31056	7.04129	6.8392	7.18284	7.0913	7.24056	7.42873	7.57256	6.64752	6.89297	6.62141	7.0634	-0.679588	0.105764	-0.271561	0.463848	0.441993	0.234367	-0.951149	0.0172382	0.170432	0.666843	-0.269266	0.45843	-0.0915366	0.800725	0.143824	0.716355	0.245448	0.545178	0.593044	0.138848
ILMN_1214431	ENSMUSG00000037570	51812	Mcrs1	C78274|ICP22BP|MSP58|P78	microspherule protein 1	1855	ENSG00000187778:MCRS1	5.15582	5.24174	5.49029	5.28149	5.28189	5.33737	4.81618	5.20162	5.4005	5.436	4.93323	4.90849	4.64218	-0.467274	0.158679	-0.0247337	0.932635	-0.266313	0.363895	-0.492007	0.115668	-0.291047	0.353353	0.248546	0.38691	0.0554798	0.846536	0.198884	0.525385	-0.502774	0.119185	-0.619819	0.0514614
ILMN_1214439	ENSMUSG00000001870	268977	Ltbp1	9430031G15Rik|9830146M04|Ltbp-1|Tgfb|b2b1000Clo	latent transforming growth factor beta binding protein 1	3277	ENSG00000049323:LTBP1	4.62654	4.61452	4.52461	4.63327	4.59875	4.51859	4.64911	4.59525	4.64164	4.65624	4.53253	4.51753	4.5101	-0.109106	0.614113	-0.0149973	0.93773	-0.00743168	0.969119	-0.124103	0.542784	-0.022429	0.912974	-0.0899093	0.632795	-0.0801557	0.670091	0.0463881	0.821196	-0.12371	0.556542	-0.00713572	0.97243
ILMN_1214441	ENSMUSG00000046562	106840	Unc119b	AA407659|AI414892	unc-119 homolog B (C. elegans)	1217	ENSG00000175970:UNC119B	7.48179	7.2664	7.48553	7.6633	7.23554	7.20527	6.31111	6.43454	6.74429	6.08519	7.03206	6.66203	6.8858	0.287772	0.557201	-0.370028	0.395742	0.223761	0.607083	-0.0822565	0.858504	-0.146267	0.753072	0.219137	0.607179	-0.0302686	0.943346	0.309749	0.50571	0.946869	0.0492452	0.225916	0.629266
ILMN_1214447	ENSMUSG00000029088	80334	Kcnip4	AV032399|Calp|Calp250|KChIP4|KChIP4a	Kv channel interacting protein 4	1611	ENSG00000185774:KCNIP4	4.74943	5.02189	4.84929	4.79991	4.8716	4.82815	4.91687	4.82119	5.08443	4.93451	4.95041	5.08205	4.9527	-0.134028	0.603871	0.13164	0.566032	-0.129349	0.572798	-0.00238786	0.992165	0.00229108	0.992538	-0.172603	0.442739	-0.0434463	0.846551	0.263243	0.284194	0.0158912	0.949499	-0.01764	0.942945
ILMN_1214448	ENSMUSG00000053168	105892	9030619P08Rik	-	RIKEN cDNA 9030619P08 gene	646		7.3129	8.38538	8.69742	6.06962	7.0436	7.05064	5.3101	5.69685	5.57168	5.90515	4.63993	4.54772	4.47288	-0.931745	0.0155676	-0.0922175	0.783852	-0.0748393	0.823825	-1.02396	0.0050312	-0.167057	0.642198	0.312045	0.344536	0.00704379	0.982932	-0.125167	0.727676	-1.26521	0.000878301	-0.595044	0.102447
ILMN_1214450	ENSMUSG00000019863	76563	Qrsl1	2700038P16Rik|C80053|GatA	glutaminyl-tRNA synthase (glutamine-hydrolyzing)-like 1	1981	ENSG00000130348:QRSL1	10.0754	9.6919	9.71242	10.255	9.93863	10.0667	10.3319	9.89001	10.2791	9.84747	10.2068	10.392	10.3584	-0.0723279	0.788874	0.185192	0.440654	-0.0335726	0.888641	0.112864	0.657475	0.15162	0.554551	0.0205255	0.930359	0.128082	0.585835	0.389088	0.131568	0.359298	0.173421	0.484443	0.0629412
ILMN_1214455	ENSMUSG00000039632	77609	Ccdc151	AI644415|C330001K17Rik|b2b1885Clo	coiled-coil domain containing 151	2198.5	ENSG00000198003:CCDC151	4.73187	4.61679	4.61383	4.61094	4.55812	4.65687	4.59596	4.87905	4.64252	4.64631	4.55889	4.53301	4.41907	-0.0836329	0.580434	-0.0258774	0.847117	-0.113939	0.396882	-0.10951	0.442673	-0.139816	0.331138	-0.0029586	0.982046	0.0987487	0.453321	-0.236526	0.101911	-0.0874247	0.552281	-0.0503523	0.727311
ILMN_1214459	ENSMUSG00000048013	53617	Krt35	AI662400|Ha5|Krt1-24|Krtha5	keratin 35	2058	ENSG00000197079:KRT35	4.71935	4.55324	4.58504	4.60689	4.51489	4.55736	4.80825	4.58666	4.57993	4.66205	4.64734	4.60309	4.54921	0.0674173	0.753198	-0.0442562	0.816132	-0.0538785	0.777133	0.0231611	0.908685	-0.0981347	0.629771	0.0317928	0.864591	0.042468	0.819819	-0.00673866	0.973576	-0.0147116	0.943712	0.146198	0.475718
ILMN_1214466	ENSMUSG00000040812	271813	Agbl2	4930524K04|A430081C19Rik|CCP2	ATP/GTP binding protein-like 2	3455	ENSG00000165923:AGBL2	5.05411	5.39163	5.10014	5.28375	5.14064	5.37697	5.26754	5.1445	5.31784	5.30548	5.56397	5.67523	4.87364	0.246126	0.451681	0.111255	0.701224	-0.801586	0.00680433	0.357381	0.247093	-0.690332	0.0280645	-0.291485	0.306103	0.236335	0.406161	0.173341	0.576231	0.258494	0.416253	-0.0379335	0.903158
ILMN_1214468	ENSMUSG00000060621	69547	Nkpd1	2310015G09Rik	NTPase, KAP family P-loop domain containing 1	2753	ENSG00000179846:NKPD1	4.7892	4.99761	5.09348	4.7067	4.74694	4.5952	4.78815	4.73932	4.7875	4.69276	4.47701	4.47497	4.57192	-0.310493	0.207528	-0.00204078	0.99252	0.0969566	0.656219	-0.312534	0.178343	0.0949158	0.683521	0.0958622	0.653232	-0.151743	0.477368	0.0481825	0.835995	-0.215755	0.366494	0.0953879	0.683856
ILMN_1214469	ENSMUSG00000044712	625098	Slc38a6	AW322671|EG625098	solute carrier family 38, member 6	1156.5	ENSG00000139974:SLC38A6	6.8312	5.90731	6.09738	7.21957	6.83514	6.81985	7.06701	5.86451	5.887	6.72037	6.8864	7.19449	6.96682	0.999398	0.0111023	0.308094	0.369906	-0.227673	0.507131	1.30749	0.000523455	0.0804203	0.826324	0.190069	0.571743	-0.0152932	0.963675	0.0224887	0.951068	0.166026	0.658418	0.346642	0.348373
ILMN_1214470	ENSMUSG00000035847	15931	Ids	AW214631	iduronate 2-sulfatase	2840	ENSG00000010404:IDS	4.6925	4.57516	4.62049	4.47499	4.4275	4.6841	4.32713	4.34107	4.31737	4.78665	4.88577	4.80848	4.91408	0.5684	0.29924	-0.0772888	0.873287	0.105593	0.827527	0.491112	0.340797	0.0283038	0.956429	0.0453358	0.923915	0.256603	0.589126	-0.023702	0.963507	0.0991213	0.851816	-0.459522	0.379044
ILMN_1214471	ENSMUSG00000034613	319468	Ppm1h	A430075L18Rik|ARHCL1|C030002B11Rik	protein phosphatase 1H (PP2C domain containing)	784.5	ENSG00000111110:PPM1H	5.94724	5.05388	5.26867	6.75205	5.68396	5.51665	6.7301	5.67833	5.47658	5.5018	4.62657	4.86059	4.67626	-0.850009	0.0129754	0.234028	0.433484	-0.184333	0.537005	-0.615981	0.054198	0.0496944	0.876155	0.214784	0.462965	-0.167304	0.567269	-0.201758	0.527367	-0.875228	0.00863776	1.2283	0.000235126
ILMN_1214473	ENSMUSG00000028610	56296	Dmrtb1	Dmrt6|Prp13	DMRT-like family B with proline-rich C-terminal, 1	1327	ENSG00000143006:DMRTB1	4.651	4.55255	4.68901	4.5863	4.63069	4.60433	4.58801	4.62511	4.70769	4.53386	4.69266	4.69548	4.59833	-0.015027	0.912662	0.00282365	0.981479	-0.0971482	0.425314	-0.0122033	0.924669	-0.0943245	0.468877	0.13646	0.2539	-0.0263655	0.824895	0.0825713	0.525896	0.158798	0.235033	0.0541487	0.679087
ILMN_1214477	ENSMUSG00000055370	791329	Gm9968	ENSMUSG00000055370	predicted gene 9968	2990		4.57483	4.64168	4.53012	4.734	4.67178	4.68884	4.72126	4.65025	4.686	4.61097	4.64152	4.64339	4.60361	-0.044479	0.733239	0.00186906	0.987125	-0.0397795	0.731348	-0.04261	0.7289	-0.0379104	0.759536	-0.111564	0.326828	0.0170621	0.880473	0.0357445	0.772879	0.0305484	0.809672	0.110288	0.377083
ILMN_1214482	ENSMUSG00000053080	108899	2700081O15Rik	AI255177|AI848741|AW742297	RIKEN cDNA 2700081O15 gene	1770	ENSG00000188070:C11orf95	4.57959	4.81283	4.73309	4.4528	4.46278	4.75747	4.45443	4.67575	4.41163	4.60874	4.86214	4.86421	4.75928	0.450511	0.235395	0.00206576	0.99509	-0.104929	0.754662	0.452577	0.20599	-0.102863	0.774439	-0.079744	0.808419	0.294694	0.371274	-0.264123	0.462432	0.253399	0.491141	-0.154311	0.669255
ILMN_1214483	ENSMUSG00000004885	12904	Crabp2	AI893628|Crabp-2|CrabpII	cellular retinoic acid binding protein II	794.5	ENSG00000143320:CRABP2	4.69933	4.4673	4.7041	4.69372	4.57369	4.61077	4.45728	4.67202	4.38315	5.00665	4.76998	4.75972	4.784	0.386828	0.264781	-0.010266	0.97331	0.0242808	0.936928	0.376562	0.249281	0.0140147	0.965921	0.236801	0.431632	0.0370779	0.901829	-0.28887	0.379589	-0.23667	0.481775	-0.549369	0.0986692
ILMN_1214485	ENSMUSG00000016477	13557	E2f3	E2F3b|E2f3a	E2F transcription factor 3	2459	ENSG00000112242:E2F3	6.74517	7.0836	7.52636	6.80338	7.28934	7.43286	6.51032	6.73529	7.38465	7.05444	5.85387	5.67576	5.76246	-1.53078	0.0145709	-0.178117	0.744604	0.0867017	0.873978	-1.7089	0.0040375	-0.0914155	0.875693	0.44276	0.409233	0.143518	0.788717	0.649363	0.268174	-1.20056	0.0473757	-0.544118	0.355901
ILMN_1214486	ENSMUSG00000035824	57813	Tk2	AU024611|mt-TK	thymidine kinase 2, mitochondrial	2400	ENSG00000166548:TK2	9.8114	10.4587	10.3715	9.56225	10.002	10.0189	10.4336	10.9836	10.4809	11.3097	11.4334	11.9824	12.2677	0.952564	0.000458825	0.548985	0.0202467	0.285273	0.222292	1.50155	2.99906e-08	0.834258	0.00115469	-0.0871157	0.702485	0.0168949	0.940924	-0.502762	0.0458026	0.123723	0.627522	-0.876075	0.000716818
ILMN_1214487	ENSMUSG00000038822	209462	Hace1	1700042J16Rik|A730034A22Rik|BC025474	HECT domain and ankyrin repeat containing, E3 ubiquitin protein ligase 1	1524	ENSG00000085382:HACE1	7.60256	7.9224	8.18118	7.2212	7.73551	8.0465	7.51129	7.90062	7.73184	8.71058	8.42469	8.20819	8.25521	0.692851	0.128304	-0.2165	0.590243	0.047022	0.906821	0.47635	0.265507	-0.169478	0.693241	0.258783	0.511321	0.310986	0.430212	-0.168779	0.694443	-0.28589	0.516218	-1.19929	0.00661141
ILMN_1214488	ENSMUSG00000032959	23980	Pebp1	HCNP|Pbp|Pbp1|Pbpr|Rkip	phosphatidylethanolamine binding protein 1	711.5	ENSG00000089220:PEBP1	9.70135	9.86848	9.70125	9.49939	9.86355	10.156	9.49317	9.8365	10.2606	9.46597	6.97818	7.04085	7.34163	-3.28242	1.20223e-10	0.0626654	0.875127	0.30078	0.451401	-3.21975	2.9898e-11	0.363445	0.394871	-0.167228	0.668721	0.292488	0.454706	0.424098	0.321176	-2.48779	1.56353e-07	0.0271917	0.949446
ILMN_1214498	ENSMUSG00000061740	56448	Cyp2d22	2D22	cytochrome P450, family 2, subfamily d, polypeptide 22	2771		6.86984	5.81801	5.92203	5.65497	5.10118	5.20168	5.9284	5.57941	5.15373	6.13078	7.0252	7.82721	8.0222	1.87146	2.39939e-05	0.802017	0.0338152	0.194983	0.601367	2.67348	1.48738e-09	0.997	0.0140239	0.104026	0.77588	0.100498	0.783283	-0.425675	0.287239	0.894418	0.0307276	-0.20238	0.61413
ILMN_1214500	ENSMUSG00000070509	244058	Rgma	BC059072|C230063O06	repulsive guidance molecule family member A	3420.5	ENSG00000182175:RGMA	4.68553	4.72252	4.62746	4.61714	4.59968	4.65122	4.66155	4.63795	4.65198	4.58791	4.67359	4.53946	4.66184	0.0216032	0.830429	-0.134125	0.136726	0.122374	0.174086	-0.112522	0.238238	-0.0117508	0.90231	-0.0950575	0.280167	0.0515407	0.557225	0.0140301	0.883487	0.0856794	0.383247	0.0736386	0.445306
ILMN_1214501	ENSMUSG00000036744	66786	Olfr701	4932441H21Rik|4933433E02Rik|MOR283-1	olfactory receptor 701	2228.5	ENSG00000188124:OR2AG2	4.79773	4.96194	4.72509	4.7458	4.65094	4.68628	4.71084	4.8322	4.65163	4.60553	4.7435	4.7867	4.79664	0.0918681	0.498953	0.0432081	0.719936	0.00993449	0.934276	0.135076	0.2922	0.0531426	0.680009	-0.23685	0.0472614	0.0353338	0.764677	-0.180574	0.163263	0.137969	0.297085	0.105312	0.417233
ILMN_1214504	ENSMUSG00000052562	319800	Slc22a30	AA986766|C730048C13Rik|UST1R	solute carrier family 22, member 30	2255	ENSG00000196600:SLC22A25	4.53137	4.5687	4.53917	4.51733	4.52329	4.57908	4.89261	4.57017	4.54872	4.58996	4.68987	4.57183	4.53476	0.141152	0.270854	-0.118039	0.299461	-0.0370725	0.743815	0.0231132	0.847695	-0.155112	0.20289	-0.029532	0.790405	0.055787	0.615801	-0.0214467	0.859596	0.0999128	0.421888	0.302654	0.0147629
ILMN_1214505	ENSMUSG00000007613	21812	Tgfbr1	ALK5|AU017191|Alk-5|TbetaR-I|TbetaRI	transforming growth factor, beta receptor I	1829	ENSG00000106799:TGFBR1	4.69487	4.76792	4.66864	4.82022	4.68857	4.62492	4.68936	4.6969	4.79097	4.64118	4.79643	4.74892	4.73138	0.00545911	0.985733	-0.04751	0.860857	-0.0175354	0.948413	-0.0420509	0.883752	-0.0650455	0.822395	-0.0992758	0.708571	-0.0636559	0.810544	0.0940641	0.745519	0.155246	0.601152	0.0481828	0.868726
ILMN_1214511	ENSMUSG00000030866	26918	Ern2	Ern1|Ire1|Ire1b	endoplasmic reticulum (ER) to nucleus signalling 2	2973	ENSG00000134398:ERN2	5.18563	5.35626	5.09561	4.99139	4.8348	5.05391	5.76609	6.67711	5.30089	4.58735	5.38992	5.52829	5.20082	0.0890276	0.80706	0.138367	0.669097	-0.327462	0.312984	0.227395	0.508326	-0.189095	0.584952	-0.260657	0.411817	0.219113	0.490008	-1.37622	0.000138893	0.802566	0.0255985	1.17874	0.00103635
ILMN_1214514	ENSMUSG00000022094	213053	Slc39a14	FAD-123|ZIP-14|Zip14|fad123	solute carrier family 39 (zinc transporter), member 14	734	ENSG00000104635:SLC39A14	4.84184	4.75393	4.72349	4.71359	4.56849	4.63321	4.62329	4.95561	4.60561	4.52701	4.61474	4.61303	4.75639	0.00912272	0.960552	-0.00170606	0.991687	0.143365	0.382355	0.00741666	0.965952	0.141659	0.419272	-0.0304474	0.84947	0.0647227	0.686728	-0.349992	0.0481023	0.0877277	0.624862	0.0962803	0.584934
ILMN_1214517	ENSMUSG00000051736	66337	Fam229b	1700025K23Rik	family with sequence similarity 229, member B	703.5	ENSG00000203778:FAM229B	7.33893	8.11581	7.97415	7.2449	8.14297	8.06901	7.39368	7.48649	7.37691	5.29732	4.63592	4.5802	4.88636	-2.74098	4.1676e-11	-0.0557264	0.862954	0.306158	0.344186	-2.79671	2.26435e-12	0.250431	0.468719	-0.141661	0.65436	-0.0739555	0.815114	-0.109582	0.750905	-0.661397	0.0639587	2.09636	3.6158e-08
ILMN_1214518	ENSMUSG00000034677	217302	Gpr142	PGR2	G protein-coupled receptor 142	1107	ENSG00000257008:GPR142	4.60304	4.66037	4.62495	4.68374	4.6597	4.67445	4.52837	4.69424	4.67357	4.66039	4.53715	4.62494	4.67365	-0.136413	0.227957	0.0877856	0.381198	0.0487096	0.626505	-0.0486275	0.647024	0.136495	0.203916	-0.0354274	0.717774	0.0147453	0.880385	-0.0206685	0.846745	-0.123235	0.262229	-0.132017	0.221792
ILMN_1214520	ENSMUSG00000021983	50769	Atp8a2	AI415030|Atpc1b|wl	ATPase, aminophospholipid transporter-like, class I, type 8A, member 2	949	ENSG00000132932:ATP8A2	4.63329	4.54087	4.53821	4.70676	4.6024	4.57794	5.2152	4.55271	4.64005	4.67191	4.59466	4.61849	4.68301	-0.0453836	0.759974	0.0238303	0.85658	0.06452	0.624825	-0.0215534	0.877566	0.0883503	0.531242	-0.00266001	0.983568	-0.0244613	0.849798	0.0873386	0.535944	-0.077241	0.59291	0.543291	0.000233298
ILMN_1214521	ENSMUSG00000081833	623453	Gm13669	OTTMUSG00000013291	predicted gene 13669	457		9.62059	9.96962	10.0656	9.0949	9.10619	8.84196	10.1709	9.29158	9.60036	11.5876	11.9282	10.4239	9.55634	2.32785	2.01454e-05	-1.50437	0.00147391	-0.867509	0.061472	0.823489	0.0936601	-2.37187	5.55347e-06	0.0959501	0.831089	-0.264227	0.557281	0.308783	0.529761	0.340588	0.49866	-1.41671	0.00506427
ILMN_1214523	ENSMUSG00000025159	72199	Mms19	2410001K24Rik|2610042O15Rik|AI316855|C79368|C86341|Mms19l	MMS19 (MET18 S. cerevisiae)	2499	ENSG00000155229:MMS19	4.89197	5.07556	4.97442	5.08708	5.13576	4.96004	5.41101	5.21635	4.81825	5.11905	5.54409	6.3053	6.53169	0.725834	0.0291878	0.761218	0.0103909	0.226381	0.43796	1.48705	6.06142e-06	0.9876	0.00205074	-0.101139	0.723159	-0.175716	0.538558	-0.398095	0.203347	0.425035	0.184991	0.29196	0.352717
ILMN_1214531	ENSMUSG00000040583	13089	Cyp2b13	-	cytochrome P450, family 2, subfamily b, polypeptide 13	1876		4.67095	4.50677	4.69728	4.62666	4.7079	4.59434	4.57711	4.67795	4.66601	4.62513	4.54517	4.54719	4.69002	-0.120845	0.65399	0.00202388	0.99325	0.142829	0.550874	-0.118821	0.639914	0.144853	0.571466	0.190513	0.417122	-0.113554	0.628211	-0.0119386	0.962765	-0.0799627	0.760203	-0.0480228	0.851952
ILMN_1214541	ENSMUSG00000057381	353167	Tas2r123	T2R23|Tas2r23|mGR23|mt2r55|t2r55	taste receptor, type 2, member 123	1002		4.60452	4.52758	4.53502	4.5864	4.51307	4.51156	4.57092	4.57361	4.43811	4.52244	4.52878	4.58775	4.54589	0.0906715	0.644698	0.0589717	0.73542	-0.0418541	0.810427	0.149643	0.419746	0.0171176	0.926871	0.00743766	0.965285	-0.00151104	0.992945	-0.135504	0.468176	0.00633996	0.973522	0.0484857	0.796135
ILMN_1214548	ENSMUSG00000051716	28194	Apon	AI195275|D10Ucla2	apolipoprotein N	1618		4.60051	4.7988	4.68294	4.95107	4.76335	4.75951	4.65523	4.7226	4.63072	4.89799	4.81425	4.87439	4.94393	0.183525	0.445136	0.0601395	0.777753	0.0695427	0.744156	0.243665	0.282668	0.129682	0.569416	-0.11586	0.579091	-0.00384729	0.985291	-0.091876	0.686766	-0.0837431	0.719664	-0.242762	0.290935
ILMN_1214560	ENSMUSG00000024887	54447	Asah2	AI585898	N-acylsphingosine amidohydrolase 2	4682	ENSG00000188611:ASAH2	4.67427	4.68005	4.68113	4.74754	4.68546	4.65237	4.58726	4.627	4.64092	4.60794	4.70905	4.61799	4.59441	0.068126	0.714036	-0.0910584	0.581346	-0.023577	0.886374	-0.0229324	0.895785	-0.114635	0.51625	0.00107841	0.994676	-0.0330897	0.837797	0.0139187	0.937102	0.101107	0.576035	-0.0206818	0.907223
ILMN_1214561	ENSMUSG00000070939	73122	Tgfbrap1	3110018K12Rik|AU024090|AU042859|AW742551|Trap1	transforming growth factor, beta receptor associated protein 1	2477.5	ENSG00000135966:TGFBRAP1	10.6353	10.2835	10.2555	10.6444	10.2424	10.2721	10.8767	10.5689	10.3071	10.7834	11.2565	11.2024	11.4503	0.949421	0.000122056	-0.0541793	0.796406	0.247956	0.239514	0.895242	0.000120366	0.193777	0.388987	-0.0280225	0.89163	0.0296852	0.885244	-0.261811	0.245303	0.473094	0.0420443	0.093208	0.679939
ILMN_1214563	ENSMUSG00000039376	68760	Synpo2l	1110054M18Rik|Chap	synaptopodin 2-like	3979	ENSG00000166317:SYNPO2L	5.08287	4.95266	5.09625	5.36159	5.03147	4.99191	5.6111	5.26634	5.28324	5.62169	5.39444	5.14196	5.28098	0.111203	0.770255	-0.252482	0.455764	0.139018	0.680977	-0.141279	0.693743	-0.113464	0.753558	0.14359	0.664671	-0.0395625	0.904885	0.0168959	0.962702	-0.227252	0.539581	-0.0105972	0.976743
ILMN_1214565	ENSMUSG00000033396	214585	Spg11	6030465E24Rik|A330015I11|C530005A01Rik	spastic paraplegia 11	2555	ENSG00000104133:SPG11	5.45145	5.47788	5.33088	6.13439	5.46022	5.47871	5.43095	5.21085	5.91459	5.36238	5.67129	6.45716	5.72879	-0.243307	0.462573	0.785874	0.00871497	-0.728368	0.0147738	0.542568	0.0842508	0.0575065	0.854629	-0.147002	0.609512	0.0184882	0.948741	0.70374	0.0270881	0.308904	0.337848	0.0685665	0.828116
ILMN_1214566	ENSMUSG00000037375	226861	Hhat	2810432O22Rik|AI462858|AP-2CRE|Skn|Tg(TFAP2A-cre)1Will	hedgehog acyltransferase	1819	ENSG00000054392:HHAT	4.62098	4.87827	4.71294	4.668	4.78492	4.80957	4.87137	4.71016	5.0447	4.6619	4.69016	4.62466	4.69874	-0.354542	0.266995	-0.0655016	0.816697	0.0740764	0.793223	-0.420044	0.163585	0.00857484	0.977352	-0.165337	0.550677	0.0246442	0.929051	0.334539	0.269761	0.0282656	0.9272	0.209475	0.491231
ILMN_1214571	ENSMUSG00000046186	235505	Cd109	9930012E15Rik|AI480638|GARP	CD109 antigen	3631.5	ENSG00000156535:CD109	4.63941	4.5176	4.54451	4.72764	4.49744	4.60955	4.7595	4.48334	4.49626	4.75466	4.56737	4.61356	4.6041	0.0711074	0.749748	0.0461921	0.815429	-0.0094554	0.961884	0.117299	0.576694	0.0367367	0.862126	0.026918	0.889548	0.112112	0.563346	0.0129164	0.951307	-0.187289	0.38832	0.00484247	0.981845
ILMN_1214574	ENSMUSG00000026450	71884	Chit1	2300002L19Rik	chitinase 1 (chitotriosidase)	1688	ENSG00000133063:CHIT1	4.62847	4.65877	4.65122	4.67425	4.7096	4.82302	4.68494	4.54574	4.48223	5.66114	4.89159	4.74509	4.76928	0.40936	0.0347383	-0.146502	0.389503	0.0241922	0.886764	0.262858	0.147261	-0.12231	0.501209	-0.00755149	0.963806	0.113422	0.496097	-0.063511	0.726646	-0.769549	7.8345e-05	-0.976201	6.99168e-07
ILMN_1214578	ENSMUSG00000030527	70461	Crtc3	2610312F20Rik|6332415K15Rik|AI429792|BC011210|TORC3	CREB regulated transcription coactivator 3	674.5	ENSG00000140577:CRTC3	8.83223	9.03315	8.39503	8.10459	8.07348	7.94505	9.06597	8.8403	8.67747	9.52038	9.33148	9.57072	9.5075	0.654008	0.0256461	0.239245	0.351991	-0.063225	0.805259	0.893252	0.00144265	0.17602	0.521263	-0.638125	0.0126171	-0.128425	0.609401	-0.162832	0.55288	-0.188902	0.50158	-0.454408	0.102078
ILMN_1214585	ENSMUSG00000018861	14149	Fdxr	-	ferredoxin reductase	1180	ENSG00000161513:FDXR	5.56124	5.21664	5.32465	5.70256	5.3199	5.13202	4.93455	4.78802	5.38009	5.04646	4.64202	4.77814	4.81249	-0.738076	0.0233645	0.136123	0.632712	0.0343459	0.90396	-0.601953	0.0487937	0.170469	0.575682	0.108007	0.698617	-0.187879	0.501	0.592078	0.0542738	-0.404443	0.196565	-0.11191	0.714813
ILMN_1214586	ENSMUSG00000070866	241514	Zfp804a	C630007C17Rik|Znf804a	zinc finger protein 804A	3093	ENSG00000170396:ZNF804A	4.77909	4.66707	4.66769	4.60348	4.82575	4.60087	5.16976	4.71332	4.76406	4.49455	4.71772	4.63851	4.60072	-0.0463397	0.86771	-0.079203	0.748508	-0.0377982	0.878367	-0.125543	0.632113	-0.117001	0.657837	0.000619559	0.997957	-0.224879	0.353829	0.0507417	0.847609	0.223166	0.41013	0.675212	0.0125742
ILMN_1214593	ENSMUSG00000027371	68126	Fahd2a	1500003K14Rik|B430104H02Rik|Cgi-105|Fahd2	fumarylacetoacetate hydrolase domain containing 2A	492	ENSG00000144199:FAHD2B	7.12485	7.46069	7.66057	7.5871	7.67269	7.65759	6.88113	7.31009	7.02776	5.79973	6.45827	4.99678	4.88795	-0.569493	0.232044	-1.46149	0.000793142	-0.108829	0.796191	-2.03098	1.71357e-05	-1.57032	0.000748683	0.199881	0.628377	-0.0151061	0.9708	-0.282326	0.531209	0.658536	0.155822	1.0814	0.0188705
ILMN_1214597	ENSMUSG00000083628	100039065	Gm2030	-	predicted gene 2030	1129		4.62412	4.50723	4.57292	4.67211	4.59724	4.54208	4.6736	4.66404	4.5947	4.58988	4.5682	4.60458	4.51314	-0.0265077	0.832022	0.0363818	0.743023	-0.0914399	0.410719	0.00987404	0.93315	-0.0550581	0.642675	0.0656952	0.545921	-0.0551625	0.611997	-0.0693349	0.559184	-0.0216807	0.858346	0.0837229	0.48351
ILMN_1214602	ENSMUSG00000027996	20319	Sfrp2	AI851596|Sdf5	secreted frizzled-related protein 2	600	ENSG00000145423:SFRP2	4.59656	4.63216	4.57283	4.5524	4.63422	4.59396	4.58018	4.64967	4.54277	4.62466	4.66851	4.65108	4.64173	0.125734	0.535753	-0.0174238	0.922913	-0.00935573	0.958561	0.10831	0.571142	-0.0267795	0.88936	-0.0593264	0.736692	-0.0402617	0.819469	-0.106899	0.578999	0.0438472	0.824019	-0.044482	0.818363
ILMN_1214608	ENSMUSG00000030123	67784	Plxnd1	6230425C21Rik|b2b1863Clo|b2b553Clo	plexin D1	700	ENSG00000004399:PLXND1	8.85993	8.23841	8.65202	10.0741	9.71736	9.36318	11.1381	10.4482	10.4182	11.0315	11.6052	12.7667	12.2564	1.18697	0.00700563	1.16157	0.00308374	-0.5103	0.184404	2.34854	1.07064e-07	0.651273	0.113846	0.41361	0.271326	-0.35418	0.345759	-0.0299753	0.94156	0.573615	0.173103	0.106571	0.795629
ILMN_1214609	ENSMUSG00000036112	56307	Metap2	4930584B20Rik|A930035J23Rik|AI047573|AL024412|AU014659|Amp2|Mnpep|p67|p67eIF2	methionine aminopeptidase 2	809	ENSG00000111142:METAP2	4.89512	4.88794	4.77304	4.74856	4.8667	4.77217	4.76542	4.87429	5.17804	5.72148	4.55961	4.55025	4.60312	-0.618433	0.128945	-0.00935951	0.979211	0.0528777	0.882966	-0.627792	0.102186	0.0435182	0.909768	-0.114904	0.744069	-0.0945213	0.788248	0.303745	0.429758	-1.16187	0.00394328	-0.956063	0.0150174
ILMN_1214617	ENSMUSG00000029765	243743	Plxna4	9330117B14|Plxa4|mKIAA1550	plexin A4	12877	ENSG00000221866:PLXNA4	4.82755	4.46628	4.54119	4.69619	4.43328	4.5882	4.84334	4.50535	4.51306	4.59772	4.62553	4.61804	4.63671	0.112469	0.589867	-0.00749461	0.9677	0.0186749	0.919631	0.104974	0.593284	0.0111803	0.954939	0.0749093	0.679635	0.154916	0.393865	0.00771657	0.96889	0.027812	0.890844	0.245624	0.219292
ILMN_1214624	ENSMUSG00000050295	17300	Foxc1	FREAC3|Fkh1|Mf1|Mf4|ch|fkh-1|frkhda	forkhead box C1	3953	ENSG00000054598:FOXC1	4.61271	4.6213	4.59681	4.60056	4.615	4.55396	4.7521	4.54679	4.56951	4.58673	4.54622	4.5865	4.61539	-0.02329	0.858586	0.0402829	0.728566	0.0288876	0.803433	0.0169929	0.890236	0.0691705	0.577459	-0.0244887	0.829448	-0.0610327	0.591627	0.0227177	0.854706	-0.0405178	0.749863	0.165372	0.18741
ILMN_1214634	ENSMUSG00000032204	64008	Aqp9	1700020I22Rik|AI266899|AQP-9	aquaporin 9	545.5	ENSG00000103569:AQP9	10.7256	9.88608	8.85002	6.54519	6.11723	5.97068	9.03227	8.01923	7.73642	12.331	12.8709	13.4165	12.4937	5.13452	1.69549e-18	0.545542	0.1828	-0.922791	0.0256057	5.68006	2.64927e-22	-0.377249	0.387405	-1.03606	0.0108675	-0.14655	0.713554	-0.282811	0.516608	0.539929	0.228073	-3.29874	4.35867e-11
ILMN_1214635	ENSMUSG00000038246	108161	Fam50b	D0H6S2654E|X5L|XAP-5-like	family with sequence similarity 50, member B	1219	ENSG00000145945:FAM50B	4.83877	4.83029	4.79954	4.67225	4.88244	4.95616	4.48392	4.78602	5.09957	4.6056	4.7799	4.81037	4.81261	-0.319663	0.0306751	0.0304662	0.814055	0.00223566	0.986228	-0.289197	0.037728	0.0327018	0.813315	-0.030746	0.808548	0.0737169	0.5616	0.313544	0.025644	0.174307	0.221024	-0.121673	0.383475
ILMN_1214647	ENSMUSG00000038116	228829	Phf20	6820402O20Rik	PHD finger protein 20	702	ENSG00000025293:PHF20	9.68675	10.5656	10.3563	9.40847	10.3781	10.208	9.55625	10.3661	9.73393	8.70182	9.41659	10.3459	10.2428	-0.31734	0.380627	0.929315	0.0046457	-0.103061	0.747944	0.611975	0.0747287	0.826254	0.0177414	-0.209308	0.50569	-0.170068	0.58849	-0.632127	0.067814	0.714772	0.0442207	0.85443	0.0149025
ILMN_1214659	ENSMUSG00000031007	70495	Atp6ap2	(P)RR|5730403E06Rik|APT6M8-9|ATP6M8-9|Atp6ip2|M8-9	ATPase, H+ transporting, lysosomal accessory protein 2	1508	ENSG00000182220:ATP6AP2	8.57801	8.69372	9.19008	10.7208	10.1754	10.6887	10.0036	11.3825	11.3556	10.3816	10.775	9.86892	9.54252	-0.580578	0.435949	-0.906113	0.172411	-0.326398	0.621404	-1.48669	0.0362398	-1.23251	0.0835676	0.496355	0.443743	0.513308	0.428388	-0.0269248	0.96958	0.393458	0.586686	-0.378017	0.594921
ILMN_1214661	ENSMUSG00000075066	18331	Olfr32	MOR227-7P|MOR227-9_p|MTPCR05	olfactory receptor 32	927	ENSG00000175619:OR4B1	4.49027	4.53003	4.57946	4.57335	4.52083	4.58361	4.90885	4.45202	4.60011	4.54755	4.47956	4.5468	4.59324	-0.120551	0.490344	0.0672417	0.664482	0.0464405	0.764448	-0.0533092	0.745826	0.113682	0.493114	0.0494353	0.74473	0.0627798	0.679308	0.148087	0.37243	-0.0679955	0.688706	0.361297	0.0324435
ILMN_1214664	ENSMUSG00000018196	69367	Glrx2	1700010P22Rik|AI645710|Grx2	glutaredoxin 2 (thioltransferase)	924	ENSG00000023572:GLRX2	8.4263	9.52288	9.45758	8.42256	9.82818	9.795	8.29986	9.6271	9.65562	8.94354	8.50578	8.53517	8.67594	-1.14983	0.0160264	0.0293841	0.94378	0.140774	0.73556	-1.12045	0.0128352	0.170158	0.702584	-0.0653007	0.872904	-0.0331721	0.935229	0.0285173	0.948955	-0.437757	0.338589	-0.643678	0.153384
ILMN_1214671	ENSMUSG00000047832	71963	Cdca4	2410018C03Rik|HEPP|SEI-3	cell division cycle associated 4	2417	ENSG00000170779:CDCA4	12.366	12.129	12.2104	12.265	12.2824	12.0961	11.9973	11.6526	11.9357	11.8627	11.531	11.43	11.2716	-0.40478	0.0432856	-0.100958	0.565914	-0.158425	0.36834	-0.505738	0.00788763	-0.259383	0.169637	0.0814499	0.636253	-0.186255	0.280803	0.283175	0.134195	-0.331764	0.0872867	0.134537	0.477145
ILMN_1214672	ENSMUSG00000029097	78890	Trmt44	2310079F23Rik|Mettl19	tRNA methyltransferase 44	2192	ENSG00000155275:TRMT44	5.73113	5.71312	5.82429	5.88137	6.20709	5.46068	6.32756	6.06831	5.2423	5.58259	5.81707	6.51568	6.12408	0.574772	0.273215	0.698604	0.134784	-0.391602	0.399744	1.27338	0.0111733	0.307002	0.536498	0.111176	0.806834	-0.746404	0.103292	-0.826004	0.0986111	0.234484	0.644663	0.744973	0.138106
ILMN_1214678	ENSMUSG00000051166	319670	Eml5	BC027154|C130068M19Rik	echinoderm microtubule associated protein like 5	10136	ENSG00000165521:EML5	5.26151	5.24954	5.0487	5.23454	5.10884	5.04806	5.23411	6.14121	5.67601	5.92589	6.14384	6.11532	5.58825	0.467831	0.134467	-0.0285205	0.917603	-0.527069	0.0585095	0.439311	0.13569	-0.555589	0.0620455	-0.20084	0.457778	-0.0607834	0.821942	-0.465195	0.117087	0.21795	0.470925	-0.691787	0.0216149
ILMN_1214681	ENSMUSG00000034040	212996	Wbscr17	AA388321|E330012B09Rik	Williams-Beuren syndrome chromosome region 17 homolog (human)	2119	ENSG00000185274:WBSCR17	4.65637	4.62589	4.55751	4.57805	4.64301	4.52249	4.65161	4.60529	4.52365	4.64179	4.62502	4.57001	4.72535	0.101374	0.223716	-0.0550073	0.455865	0.155341	0.0373038	0.0463669	0.55337	0.100333	0.204681	-0.0683761	0.344523	-0.120521	0.0975053	-0.0816411	0.301286	-0.016772	0.835256	0.00981296	0.901415
ILMN_1214686	ENSMUSG00000075318	110876	Scn2a1	6430408L10|A230052E19Rik|Nav1.2|Scn2a	sodium channel, voltage-gated, type II, alpha 1	4694	ENSG00000136531:SCN2A	4.51493	4.60828	4.57007	4.5569	4.60177	4.58736	4.55745	4.55445	4.6013	4.59555	4.52119	4.6649	4.52213	-0.0801112	0.300979	0.143705	0.0384359	-0.142767	0.0396875	0.0635939	0.382988	0.000938529	0.989781	-0.0382056	0.569731	-0.0144073	0.830129	0.0468557	0.523045	-0.0743597	0.323172	-0.0381046	0.605545
ILMN_1214693	ENSMUSG00000025453	18115	Nnt	4930423F13Rik|AI323702|BB168308	nicotinamide nucleotide transhydrogenase	3122		4.74842	5.02918	4.95522	4.88955	5.22049	4.98598	4.47312	4.95872	4.87141	4.63061	4.93251	5.0815	5.05079	0.0610975	0.803835	0.148991	0.495581	-0.0307103	0.888149	0.210089	0.36565	0.118281	0.612601	-0.073962	0.729579	-0.234505	0.274577	-0.0873099	0.708475	0.301898	0.208749	-0.157491	0.503011
ILMN_1214700	ENSMUSG00000042751	226518	Nmnat2	AI843915|D030041I09Rik|PNAT1|PNAT2	nicotinamide nucleotide adenylyltransferase 2	646.5	ENSG00000157064:NMNAT2	4.74727	4.73567	4.83647	4.62641	4.7082	4.65014	4.59431	4.75018	4.56049	4.51098	4.79645	4.74217	4.75778	0.235954	0.256998	-0.054274	0.768207	0.0156111	0.932427	0.18168	0.353584	-0.0386629	0.844284	0.100796	0.576588	-0.0580561	0.747597	-0.189686	0.336477	0.285464	0.159158	0.0833292	0.674051
ILMN_1214701	ENSMUSG00000019647	20358	Sema6a	9330158E07|A730020P05Rik|AI851735|Sema6A-1|Semaq|VIa|b2b997Clo	sema domain, transmembrane domain (TM), and cytoplasmic domain, (semaphorin) 6A	3309.5	ENSG00000092421:SEMA6A	5.20487	5.49449	5.17718	5.49599	5.17975	5.14141	5.54265	5.38643	5.27015	5.0835	5.78891	5.91734	5.5709	0.518765	0.13526	0.128429	0.675179	-0.346444	0.259838	0.647195	0.0490024	-0.218014	0.506121	-0.317312	0.291876	-0.0383423	0.898329	-0.116286	0.722609	0.705413	0.0378303	0.459155	0.165815
ILMN_1214703	ENSMUSG00000026576	11931	Atp1b1	Atp4b|Atpb|Atpb-1|NKbeta1	ATPase, Na+/K+ transporting, beta 1 polypeptide	623	ENSG00000143153:ATP1B1	4.78281	5.82503	6.34124	4.94709	6.79218	6.4075	6.14942	7.32814	7.46198	9.02888	5.74958	5.52862	4.98244	-1.7124	0.000263913	-0.220953	0.581516	-0.546182	0.174998	-1.93335	1.67626e-05	-0.767136	0.0758832	0.51621	0.190509	-0.384685	0.328216	0.133839	0.754669	-3.27931	5.50714e-11	-2.87946	2.05926e-09
ILMN_1214708	ENSMUSG00000027519	19334	Rab22a	3732413A17Rik|AI662177|AW319644|AW550514|E130120E14Rik|Rab22	RAB22A, member RAS oncogene family	7045	ENSG00000124209:RAB22A	4.65294	4.67626	4.67314	4.75086	4.56324	4.92522	4.46624	4.85195	4.91762	4.89801	4.70413	4.70049	4.71065	-0.213486	0.394011	-0.00364438	0.986896	0.0101647	0.963461	-0.217131	0.357599	0.00652033	0.97807	-0.00311591	0.988562	0.361985	0.0985223	0.0656703	0.781943	-0.193883	0.425699	-0.43177	0.0731067
ILMN_1214713	ENSMUSG00000024968	104383	Rcor2	1A13|AW122124|CoREST|Rcor|Rcor1	REST corepressor 2	1328.5	ENSG00000167771:RCOR2	6.42645	6.88786	7.04105	5.50189	6.42371	5.84589	5.61666	5.55604	6.20667	5.33801	5.13596	5.35323	5.17903	-1.07071	0.00408091	0.217267	0.501755	-0.174194	0.590014	-0.853445	0.0144291	0.0430729	0.900739	0.153195	0.628521	-0.577815	0.0705182	0.650627	0.0621909	-0.202051	0.568169	0.278646	0.423407
ILMN_1214715	ENSMUSG00000020932	14580	Gfap	AI836096	glial fibrillary acidic protein	2600	ENSG00000131095:GFAP	4.63162	4.61591	4.58804	4.7644	4.65787	4.5918	4.71789	4.5554	4.595	4.58447	4.60561	4.61201	4.58397	0.0106107	0.941389	0.00639867	0.960169	-0.028034	0.826823	0.0170094	0.900435	-0.0216353	0.874498	-0.0278711	0.824286	-0.0660677	0.598902	0.0396017	0.772534	0.021141	0.880216	0.133419	0.334274
ILMN_1214719	ENSMUSG00000022257	114128	Laptm4b	C330023P13Rik|LAPTM4beta	lysosomal-associated protein transmembrane 4B	1897	ENSG00000104341:LAPTM4B	4.65972	4.70237	4.74683	4.79026	4.97795	4.66509	4.70624	4.70977	4.65885	4.67898	4.60765	4.64019	4.41893	-0.0512023	0.861146	0.0325369	0.900361	-0.221261	0.395511	-0.0186654	0.94603	-0.188724	0.497495	0.0444597	0.861362	-0.312862	0.221082	-0.0509152	0.854592	-0.0713304	0.802077	0.0272552	0.922319
ILMN_1214731	ENSMUSG00000056116	15039	H2-T22	27b|H-2T17|H-2T22|H2-T17|T22b	histocompatibility 2, T region locus 22	1723		10.8065	10.9917	10.9145	10.3158	10.1147	10.2698	10.1822	9.89506	10.0616	10.9289	10.9444	10.8135	11.1123	0.882783	1.6586e-05	-0.130851	0.448024	0.298771	0.0853889	0.751932	8.47107e-05	0.16792	0.362775	-0.0771749	0.647459	0.155043	0.359147	0.166539	0.366718	0.0154649	0.934619	-0.746669	0.000114668
ILMN_1214734	ENSMUSG00000019947	71371	Arid5b	4930580B11|5430435G07Rik|AI467247|Desrt|Mrf2|Mrf2alpha|Mrf2beta	AT rich interactive domain 5B (MRF1-like)	4494	ENSG00000150347:ARID5B	4.71694	4.67177	4.71577	4.79845	4.75482	4.6757	4.72966	4.51581	4.77458	5.04923	4.85219	4.71993	4.7714	0.0776101	0.797199	-0.132261	0.621998	0.0514674	0.847768	-0.0546511	0.847658	-0.0807938	0.778056	0.0439959	0.866959	-0.0791277	0.763234	0.258767	0.367703	-0.197042	0.502585	-0.319576	0.269424
ILMN_1214737	ENSMUSG00000003410	15571	Elavl3	2600009P04Rik|Huc|PLE21|mHuC	ELAV (embryonic lethal, abnormal vision, Drosophila)-like 3 (Hu antigen C)	5027	ENSG00000196361:ELAVL3	4.73937	4.67079	4.68367	4.66704	4.68669	4.66242	4.62246	4.67873	4.85585	4.67805	4.61838	4.67012	4.69871	-0.237468	0.194871	0.0517438	0.749239	0.0285855	0.859806	-0.185724	0.281085	0.0803293	0.642631	0.0128816	0.935239	-0.0242744	0.87831	0.177116	0.30743	-0.0596736	0.736369	-0.0555954	0.749494
ILMN_1214738	ENSMUSG00000028483	77634	Snapc3	1810020H02Rik|4930558A07Rik|5031401C21Rik|AI414457|E030018J20Rik	small nuclear RNA activating complex, polypeptide 3	1993		8.11155	8.15274	8.36075	8.31813	7.97251	8.16303	8.1955	8.14138	8.58917	7.47279	9.39569	8.93752	8.8113	0.806524	0.0240399	-0.458171	0.145222	-0.126223	0.6865	0.348353	0.29515	-0.584394	0.0830259	0.208004	0.497536	0.190522	0.534276	0.447784	0.182529	1.9229	2.19805e-07	0.722702	0.0339021
ILMN_1214740	ENSMUSG00000051169	101122	Rpusd3	AI527266	RNA pseudouridylate synthase domain containing 3	782	ENSG00000156990:RPUSD3	6.36518	6.70361	6.52742	6.21788	7.00637	6.69123	5.91297	6.95851	6.94323	5.76655	6.23286	5.72388	6.11296	-0.710373	0.0753449	-0.508982	0.149907	0.389084	0.269829	-1.21935	0.00150109	-0.119898	0.749637	-0.176187	0.608989	-0.31514	0.361035	-0.0152761	0.967559	0.466306	0.227437	0.146418	0.698544
ILMN_1214753	ENSMUSG00000026495	68226	Efcab2	1700073K01Rik|D830011E08Rik	EF-hand calcium binding domain 2	667	ENSG00000203666:EFCAB2	5.94847	5.43798	5.76688	5.91755	5.81875	5.97846	6.40085	5.81518	5.7288	6.26763	5.95345	6.22511	5.58845	0.22465	0.426969	0.271661	0.279995	-0.636662	0.0126208	0.496311	0.0646304	-0.365001	0.175385	0.328891	0.182607	0.159715	0.515822	-0.0863791	0.747203	-0.314181	0.254003	0.133218	0.621381
ILMN_1214761	ENSMUSG00000021936	26419	Mapk8	AI849689|JNK|JNK1|Prkm8|SAPK1	mitogen-activated protein kinase 8	1528	ENSG00000107643:MAPK8	6.33513	6.56258	6.27773	6.64125	6.40581	6.13532	6.49979	6.3344	6.7211	6.54538	6.81826	6.8367	7.04494	0.097169	0.825194	0.0184394	0.96234	0.20824	0.594175	0.115608	0.780296	0.22668	0.587474	-0.284843	0.45725	-0.270494	0.480159	0.386694	0.355521	0.272887	0.523831	-0.0455864	0.913577
ILMN_1214762	ENSMUSG00000025915	170755	Sgk3	2510015P22Rik|A330005P07Rik|Cisk|fy|fz	serum/glucocorticoid regulated kinase 3	3505	ENSG00000104205:SGK3	9.22652	8.8934	9.36333	9.87416	9.24936	9.49606	8.33072	8.57868	8.343	8.83859	9.66668	8.90603	9.30889	1.32368	0.00524525	-0.760643	0.0671179	0.402856	0.328785	0.563032	0.199263	-0.357787	0.416792	0.469927	0.245427	0.246706	0.540842	-0.235677	0.592334	0.828089	0.0686579	-0.507868	0.252857
ILMN_1214765	ENSMUSG00000026469	19775	Xpr1	Rmc-1|Rmc1|Sxv|Syg1|XR	xenotropic and polytropic retrovirus receptor 1	2881	ENSG00000143324:XPR1	9.92729	9.94775	9.917	9.87493	9.73174	9.69858	10.004	9.97543	9.78932	9.88447	9.88157	9.66086	9.56831	0.092243	0.723403	-0.220707	0.341279	-0.0925527	0.689199	-0.128464	0.600978	-0.31326	0.207334	-0.0307478	0.892064	-0.0331622	0.883648	-0.186107	0.452424	-0.00290751	0.99084	0.119498	0.631228
ILMN_1214767	ENSMUSG00000001521	22158	Tulp3	2310022L06Rik|AI316887	tubby-like protein 3	1052	ENSG00000078246:TULP3	4.70785	4.60039	4.6764	4.59972	4.53273	4.78673	4.595	4.57388	4.63031	4.67701	4.62343	4.68492	4.72998	-0.00687282	0.95978	0.0614833	0.611611	0.0450603	0.70969	0.0546105	0.670729	0.106544	0.411033	0.0760142	0.521801	0.254	0.0344338	0.0564233	0.662853	-0.0535722	0.686064	-0.0820108	0.529045
ILMN_1214768	ENSMUSG00000048612	226101	Myof	2310004N10Rik|2310051D19Rik|E030042N20Rik|Fer1l3	myoferlin	7094	ENSG00000138119:MYOF	4.70853	4.60803	4.70991	4.59887	4.60268	4.57663	4.8336	4.55362	4.58518	4.60249	4.66588	4.68504	4.64233	0.0806994	0.792155	0.019167	0.943787	-0.042711	0.875154	0.0998664	0.729252	-0.023544	0.935427	0.101886	0.702117	-0.026051	0.922067	0.031555	0.913532	0.063389	0.831361	0.23111	0.430092
ILMN_1214775	ENSMUSG00000055099	791297	Gm9966	ENSMUSG00000055099	predicted gene 9966	3399		5.17544	5.40649	5.02902	5.4224	5.05886	5.24407	5.34473	4.93955	5.7192	4.77644	5.11743	5.4322	5.61436	-0.601769	0.0851051	0.314769	0.307621	0.182156	0.554117	-0.287	0.380284	0.496924	0.133295	-0.377472	0.212378	0.185212	0.539208	0.779655	0.019635	0.340988	0.312745	0.568289	0.0885377
ILMN_1214782	ENSMUSG00000084957	100503572	Bbip1	2310002J21Rik|2610002B11Rik|4930560M04Rik|Ncrna00081	BBSome interacting protein 1	2488	ENSG00000214413:BBIP1	6.34043	7.96666	7.11294	5.94855	7.22639	7.31842	6.81099	8.06749	7.22927	8.06625	6.5489	7.16952	7.48148	-0.68037	0.459149	0.620626	0.446942	0.311957	0.701896	-0.0597447	0.944899	0.932583	0.285868	-0.853726	0.286331	0.0920287	0.908197	-0.838228	0.337123	-1.51735	0.0916203	-1.25525	0.154434
ILMN_1214788	ENSMUSG00000058006	100019	Mdn1	4833432B22Rik|A130070M06|AA958993|D4Abb1e|Gm135	midasin homolog (yeast)	943	ENSG00000112159:MDN1	5.30889	5.04414	5.23127	5.45851	5.01145	5.20832	5.25038	5.37436	4.71298	5.30769	5.07605	5.24143	5.2117	0.363074	0.254596	0.165376	0.557776	-0.0297329	0.91599	0.528451	0.0799325	0.135643	0.652782	0.187127	0.498517	0.196871	0.476485	-0.661379	0.0304011	-0.23164	0.453637	-0.0573136	0.850064
ILMN_1214790	ENSMUSG00000011349	71241	Dmrtc2	4933432E21Rik|Dmrt7	doublesex and mab-3 related transcription factor like family C2	1619	ENSG00000142025:DMRTC2	4.61031	4.65644	4.63565	4.6993	4.51378	4.5687	4.71654	4.56198	4.6651	4.67959	4.6979	4.67984	4.65535	0.0327947	0.82541	-0.0180528	0.891196	-0.0244915	0.852782	0.0147419	0.916157	-0.0425443	0.763044	-0.0207907	0.872239	0.0549169	0.671138	0.103121	0.465507	0.018305	0.899193	0.0369462	0.794675
ILMN_1214793	ENSMUSG00000055041	66398	Commd5	2310065H03Rik|AI854466|D15Ertd81e|Hcarg	COMM domain containing 5	978.5	ENSG00000170619:COMMD5	9.36297	9.19341	9.31545	9.92709	9.83157	9.74452	10.0421	9.84152	10.4874	9.81281	9.95894	9.61973	9.73196	-0.528435	0.0777392	-0.339214	0.2002	0.112229	0.670373	-0.867649	0.00252667	-0.226985	0.421306	0.122035	0.636635	-0.0870546	0.736038	0.645859	0.0239303	0.146137	0.612798	0.229291	0.419442
ILMN_1214800	ENSMUSG00000040746	70510	Rnf167	0610010G05Rik|5730408C10Rik|AU019305|AV328608	ring finger protein 167	867.5	ENSG00000108523:RNF167	8.92729	9.08773	9.23368	9.08445	8.67349	8.97687	8.46474	8.8881	8.52999	10.0464	10.8776	10.0675	9.51878	2.3476	4.12594e-05	-0.810088	0.0964827	-0.548725	0.258131	1.53751	0.00347206	-1.35881	0.0099338	0.145944	0.758008	0.303385	0.522254	-0.358113	0.48896	0.831156	0.118975	-1.58169	0.00303801
ILMN_1214802	ENSMUSG00000024973	66727	Hrasls5	1700055A14Rik|1700086E08Rik|4921526K24Rik|HRSL5|iNAT	HRAS-like suppressor family, member 5	1027	ENSG00000168004:HRASLS5	4.56213	4.64114	4.64375	4.68485	4.50032	4.55038	4.73842	4.60212	4.65497	4.58812	4.63408	4.54357	4.56532	-0.020886	0.865586	-0.0905149	0.409541	0.0217575	0.842567	-0.111401	0.339117	-0.0687574	0.557484	0.00260722	0.980615	0.0500588	0.64105	0.0528429	0.65199	0.0459625	0.701663	0.150298	0.204191
ILMN_1214803	ENSMUSG00000043929	236904	Klhl15	6330500C13Rik	kelch-like 15	1532	ENSG00000174010:KLHL15	4.6685	4.60184	4.59926	4.71955	4.64644	4.55801	4.86919	4.60037	4.61922	4.53547	4.69056	4.73709	4.68132	0.0713311	0.447198	0.0465343	0.576181	-0.0557672	0.503107	0.117865	0.183977	-0.00923286	0.917301	-0.00258581	0.974682	-0.0884288	0.279428	0.0188594	0.832049	0.155083	0.0912737	0.333716	0.000330486
ILMN_1214806	ENSMUSG00000037270	229227	4932438A13Rik	4732443H21|B830039D19Rik|D630029K19Rik|FSA|Kiaa1109|Tweek	RIKEN cDNA 4932438A13 gene	3754.5	ENSG00000138688:KIAA1109	5.94876	6.52358	7.03493	6.4402	6.50095	7.26293	4.88046	6.86742	6.30727	7.24615	6.88874	6.97037	6.61263	0.581464	0.372288	0.0816264	0.887555	-0.357738	0.535891	0.66309	0.280635	-0.276112	0.65475	0.511356	0.366977	0.761976	0.180109	-0.560148	0.365186	-0.357413	0.572091	-2.3657	0.000250855
ILMN_1214810	ENSMUSG00000062421	11841	Arf2	-	ADP-ribosylation factor 2	1288		10.2084	10.3545	10.1598	10.0029	10.2237	9.98133	10.0789	9.88348	9.91448	10.0149	9.86867	10.4084	10.9708	-0.0458142	0.807348	0.539764	0.00167124	0.562381	0.00108654	0.493949	0.00632388	1.10214	1.92411e-08	-0.194689	0.235304	-0.242343	0.140487	0.0309996	0.861973	-0.14624	0.424065	0.0639613	0.721502
ILMN_1214817	ENSMUSG00000078700	319371	D030028A08Rik	-	RIKEN cDNA D030028A08 gene	2008.5		6.57934	6.99705	7.08786	6.69931	6.97369	7.28667	6.91242	7.4064	7.53035	5.87896	4.9598	5.44359	5.02982	-2.57055	9.04241e-09	0.483792	0.180342	-0.413771	0.251209	-2.08676	4.02882e-07	0.0700206	0.855333	0.090814	0.796387	0.312982	0.374874	0.123959	0.746926	-0.919164	0.0214041	1.03345	0.00876575
ILMN_1214822	ENSMUSG00000020363	14584	Gfpt2	AI480523|GFAT2	glutamine fructose-6-phosphate transaminase 2	2906	ENSG00000131459:GFPT2	5.95274	6.17103	5.6209	5.26448	5.22805	5.13666	5.5183	5.29388	4.96485	4.91855	5.11064	5.39981	5.69224	0.145787	0.662933	0.289171	0.331216	0.29243	0.325826	0.434958	0.169571	0.581601	0.069457	-0.550124	0.0610949	-0.0913905	0.75332	-0.329029	0.301224	0.192083	0.554841	0.599746	0.0629108
ILMN_1214823	ENSMUSG00000002496	22084	Tsc2	Nafld|Tcs2	tuberous sclerosis 2	6018	ENSG00000103197:TSC2	10.3312	10.1065	10.1241	10.2054	10.2159	10.0237	10.4767	10.2602	10.201	9.86633	10.7444	10.7469	10.7695	0.543406	0.0151365	0.00249698	0.989792	0.0225565	0.907997	0.545903	0.00975318	0.0250534	0.904429	0.017619	0.926578	-0.192236	0.316106	-0.0591586	0.776822	0.878109	8.68165e-05	0.610412	0.00452216
ILMN_1214826	ENSMUSG00000055313	319207	Pgbd1	4921509E05Rik	piggyBac transposable element derived 1	2642	ENSG00000137338:PGBD1	6.06589	6.70411	6.32788	5.7346	6.94058	6.68336	6.17338	7.21443	7.63027	4.88361	4.86281	5.0193	5.21323	-2.76747	3.97402e-16	0.156494	0.524184	0.193927	0.430256	-2.61097	3.70173e-16	0.350422	0.183938	-0.376233	0.120211	-0.257223	0.286258	0.415846	0.115602	-0.0208083	0.938276	1.28977	4.48429e-06
ILMN_1214829	ENSMUSG00000057444	258807	Olfr910	MOR165-3	olfactory receptor 910	972		5.20374	4.38595	4.79537	5.22667	4.33529	4.61206	5.22037	4.40065	4.57364	4.86233	4.86391	4.98107	4.92547	0.290279	0.389724	0.117154	0.695292	-0.0556032	0.852473	0.407433	0.201183	0.0615506	0.847305	0.409419	0.164517	0.276776	0.345891	0.172989	0.588657	0.00158837	0.996128	0.358046	0.26724
ILMN_1214830	ENSMUSG00000050856	11958	Atp5k	2610008D24Rik|Atp5i|Lfm1	ATP synthase, H+ transporting, mitochondrial F1F0 complex, subunit E	371		6.96131	7.33023	7.4401	7.47402	7.86038	8.02814	7.32037	7.24078	8.51252	6.66004	6.96174	6.82716	7.01446	-1.55078	0.00348169	-0.134577	0.769656	0.1873	0.683681	-1.68535	0.000825668	0.0527222	0.914526	0.109874	0.807175	0.16776	0.709467	1.27174	0.0110791	0.301702	0.549115	0.66033	0.183761
ILMN_1214832	ENSMUSG00000040606	71529	Kazn	2310007B04Rik|9030409G11Rik|AI256607|AI666764|AW061099|Kaz|Kazrin	kazrin, periplakin interacting protein	1858	ENSG00000189337:KAZN	4.68537	4.79932	4.67419	4.66049	4.62678	4.65137	4.65833	4.7965	4.80898	4.74217	4.56777	4.64109	4.69774	-0.241213	0.0856974	0.0733142	0.553263	0.0566541	0.646707	-0.167899	0.202374	0.129968	0.326404	-0.125131	0.302621	0.0245889	0.839	0.012483	0.924694	-0.174393	0.19944	-0.0838374	0.528525
ILMN_1214838	ENSMUSG00000063730	15493	Hsd3b2	-	hydroxy-delta-5-steroid dehydrogenase, 3 beta- and steroid delta-isomerase 2	1833	ENSG00000203857:HSD3B1	4.64955	4.64593	4.54387	4.56528	4.46812	4.58355	4.88482	4.68283	4.83535	4.51619	4.65677	4.59421	4.65928	-0.178576	0.255814	-0.0625647	0.652799	0.0650738	0.639859	-0.24114	0.104701	0.00250911	0.986527	-0.102063	0.454223	0.115437	0.397513	0.152517	0.306159	0.14058	0.356797	0.368623	0.0153734
ILMN_1214840	ENSMUSG00000022269	211147	March11	9630025C22	membrane-associated ring finger (C3HC4) 11	1461.5	ENSG00000183654:MARCH11	4.55471	4.72588	4.53354	4.56878	4.55013	4.64967	4.59869	4.54164	4.64922	4.60489	4.61602	4.56646	4.54806	-0.0332057	0.676267	-0.0495574	0.483119	-0.0184034	0.794282	-0.082763	0.270708	-0.0679607	0.368773	-0.192337	0.00648513	0.0995382	0.152331	0.107586	0.156251	0.0111269	0.885493	-0.00620275	0.934865
ILMN_1214841	ENSMUSG00000026420	93672	Il24	FISP|Mda-7|Mda7|St16	interleukin 24	896.5	ENSG00000162892:IL24	4.81022	4.83226	4.70021	4.60394	4.37313	4.72426	4.58438	4.5821	4.71015	5.13721	4.90911	4.89812	4.89329	0.198962	0.619782	-0.0109895	0.975357	-0.00482914	0.989169	0.187973	0.618764	-0.0158186	0.966823	-0.132055	0.704856	0.351129	0.315098	0.128041	0.736448	-0.228107	0.558526	-0.552832	0.150984
ILMN_1214843	ENSMUSG00000021891	67011	Mettl6	1600013P15Rik|AI467521|AU020711	methyltransferase like 6	2436	ENSG00000206562:METTL6	4.7698	4.6119	4.59212	4.71003	4.45067	4.86159	4.4438	4.68702	4.69929	4.62119	4.69711	4.69591	4.6657	-0.00217585	0.989471	-0.001205	0.993432	-0.0302031	0.836544	-0.00338086	0.982633	-0.0314081	0.840939	-0.0197858	0.890255	0.410923	0.00510841	0.0122702	0.9375	0.0759182	0.635933	-0.177396	0.261599
ILMN_1214848	ENSMUSG00000020646	67216	Mboat2	2810049G06Rik|AU022889|AW547221|LPCAT4|Moact2|Oact2	membrane bound O-acyltransferase domain containing 2	2754		4.62702	4.60426	4.60002	4.53685	4.4836	4.58338	4.64174	4.49865	4.62087	4.64551	4.72113	4.60478	4.51637	0.100262	0.517941	-0.116353	0.398461	-0.0884112	0.520764	-0.0160904	0.912193	-0.204764	0.166029	-0.00424132	0.974882	0.0997852	0.459551	0.122222	0.406686	0.0756172	0.615759	-0.00377286	0.979649
ILMN_1214850	ENSMUSG00000030774	18479	Pak1	AW045634|PAK-1|Paka	p21 protein (Cdc42/Rac)-activated kinase 1	2887	ENSG00000149269:PAK1	7.53356	5.99615	5.97909	8.21591	6.31458	6.1751	7.22748	5.66145	5.29208	6.90261	5.09962	4.93376	4.93341	-0.192467	0.552781	-0.165854	0.564477	-0.000352487	0.999022	-0.35832	0.242148	-0.166206	0.58906	-0.0170607	0.951706	-0.139483	0.620736	-0.369368	0.231504	-1.80299	1.38662e-07	0.324874	0.295094
ILMN_1214859	ENSMUSG00000050855	233057	Zfp940	-	zinc finger protein 940	2662		7.43007	5.38351	5.10956	6.93515	5.17418	5.06598	6.90093	5.2612	4.88652	5.28915	4.6997	4.77683	4.83869	-0.186827	0.502451	0.0771376	0.754878	0.0618552	0.80229	-0.109689	0.675717	0.138993	0.598914	-0.273954	0.25931	-0.108203	0.654918	-0.374675	0.15834	-0.589456	0.0315445	1.61177	3.18334e-08
ILMN_1214866	ENSMUSG00000058070	68519	Eml1	1110008N23Rik|A930030P13Rik|AA171013|AI847476|AI853955|ELP79|EMAP|EMAPL	echinoderm microtubule associated protein like 1	2805.5	ENSG00000066629:EML1	4.53906	4.52586	4.58967	4.52574	4.53962	4.59232	4.41951	4.60009	4.56939	4.71652	4.68873	4.59003	4.58408	0.11934	0.612101	-0.0987056	0.636602	-0.00594834	0.977271	0.0206347	0.925792	-0.104654	0.639371	0.0638143	0.755098	0.0526999	0.7967	-0.0306995	0.890608	-0.0277888	0.90325	-0.297014	0.1882
ILMN_1214877	ENSMUSG00000052142	320484	Rasal3	A430107D22Rik	RAS protein activator like 3	2214	ENSG00000105122:RASAL3	5.41005	5.91937	5.38684	5.603	5.75984	5.47977	5.47436	5.41467	5.81055	5.79561	5.79208	6.00819	5.98	-0.0184714	0.959088	0.216112	0.499591	-0.0281905	0.929731	0.197641	0.560509	0.187922	0.582731	-0.532528	0.091726	-0.280069	0.372252	0.39588	0.24855	-0.00352896	0.991956	-0.321249	0.351368
ILMN_1214878	ENSMUSG00000001334	384061	Fndc5	1500001L03Rik|AI836596|C87088|PeP|Pxp	fibronectin type III domain containing 5	2763	ENSG00000160097:FNDC5	4.69106	4.88805	4.88128	4.77721	4.81532	4.78848	4.87832	4.85116	5.08378	4.83876	6.54097	8.79056	9.69416	1.45719	1.26079e-06	2.24959	3.71674e-14	0.903595	0.000461763	3.70678	5.33612e-24	3.15319	8.14469e-20	-0.00677311	0.977829	-0.0268374	0.912318	0.232621	0.382844	1.70221	1.43284e-08	0.0395599	0.882478
ILMN_1214880	ENSMUSG00000030554	233335	Synm	4930412K21Rik|AI852401|Dmn|E130104F11|Syn|Synemin	synemin, intermediate filament protein	7413	ENSG00000182253:SYNM	5.3429	5.11114	5.02033	5.44843	5.49512	4.98228	5.42486	5.33192	5.22658	5.27833	5.41219	5.33827	5.21021	0.18561	0.504214	-0.0739172	0.76425	-0.128059	0.603552	0.111692	0.669404	-0.201976	0.444012	-0.0908114	0.706867	-0.512844	0.0359684	-0.105337	0.689379	0.133861	0.620027	0.146526	0.580686
ILMN_1214887	ENSMUSG00000024593	70417	Megf10	3000002B06Rik|Gm331	multiple EGF-like-domains 10	5460	ENSG00000145794:MEGF10	4.74194	4.91403	4.68772	4.71851	4.74363	4.74683	5.18045	4.68911	4.93997	4.73149	4.70963	4.85496	4.81341	-0.230341	0.149965	0.145335	0.304778	-0.0415488	0.76859	-0.0850062	0.570774	0.103786	0.492274	-0.226309	0.104438	0.00320111	0.981534	0.250858	0.0991787	-0.021863	0.887533	0.448963	0.0039179
ILMN_1214899	ENSMUSG00000075595	268469	Zfp652	9530033F24Rik|ZNF652	zinc finger protein 652	5275		4.83266	4.8018	4.72141	4.88247	4.76242	4.58372	4.80028	4.73894	4.74854	4.97225	5.23798	5.18809	5.1304	0.489446	0.185394	-0.049891	0.878531	-0.0576893	0.859732	0.439555	0.206544	-0.10758	0.757929	-0.080392	0.801532	-0.178696	0.57662	0.00959769	0.978058	0.265728	0.457905	-0.171978	0.624491
ILMN_1214902	ENSMUSG00000022283	18458	Pabpc1	PABP|Pabp1|PabpI|Pabpl1|ePAB	poly(A) binding protein, cytoplasmic 1	747	ENSG00000070756:PABPC1	11.3627	11.996	12.4267	11.4548	11.867	12.606	10.9243	12.0983	11.5682	12.1153	10.1436	10.4206	9.64101	-1.42464	0.0178191	0.276978	0.598117	-0.77954	0.140143	-1.14766	0.0418463	-0.502562	0.371708	0.430762	0.403259	0.738955	0.153247	-0.530121	0.346186	-1.97171	0.000901687	-1.19097	0.0373235
ILMN_1214910	ENSMUSG00000024224	328788	Clpsl2	Gm749	colipase-like 2	442	ENSG00000196748:CLPSL2	4.65525	4.57398	4.6581	4.60281	4.59169	4.57959	4.62162	4.57863	4.46434	4.54601	4.64179	4.62582	4.66731	0.177449	0.237663	-0.0159618	0.90438	0.0414857	0.754926	0.161487	0.253837	0.0255239	0.857404	0.0841158	0.518609	-0.0121011	0.925925	-0.114288	0.421915	0.0957752	0.510839	0.0756077	0.597053
ILMN_1214914	ENSMUSG00000039473	170644	Ubn1	1110029L11Rik|2610108L02Rik|AA673476|AW124741	ubinuclein 1	6455	ENSG00000118900:UBN1	4.84643	4.86939	5.04516	4.77775	4.72478	5.07244	4.4686	4.81057	4.83981	5.89223	5.21526	5.19647	5.0718	0.375446	0.39053	-0.0187871	0.961316	-0.124675	0.747625	0.356659	0.386566	-0.143462	0.729095	0.175778	0.643391	0.347658	0.360723	0.0292443	0.943698	-0.676968	0.113085	-1.42363	0.000939777
ILMN_1214917	ENSMUSG00000059336	108052	Slc14a1	2610507K20Rik|3021401A05Rik|UT-B|Utb1	solute carrier family 14 (urea transporter), member 1	2217	ENSG00000141469:SLC14A1	8.93584	8.70707	8.03734	5.2624	5.57114	5.19787	4.98978	4.75592	4.74643	4.80665	4.49878	4.68824	4.42373	-0.247648	0.584726	0.189466	0.637603	-0.264514	0.511032	-0.0581816	0.8915	-0.0750474	0.861369	-0.66973	0.0916623	-0.373267	0.344413	-0.00949197	0.982377	-0.307874	0.484835	0.183133	0.672025
ILMN_1214918	ENSMUSG00000006333	76846	Rps9	3010033P07Rik|AL022771|AL022885	ribosomal protein S9	784	ENSG00000170889:RPS9	12.5207	13.08	13.314	12.0755	12.8528	13.3487	12.316	13.1514	12.9173	13.5114	12.1265	11.8997	11.6366	-0.790886	0.118467	-0.226814	0.611751	-0.263059	0.556174	-1.0177	0.0340307	-0.489873	0.306268	0.234047	0.592908	0.495921	0.258676	-0.234031	0.624185	-1.38495	0.00561817	-1.19536	0.0144685
ILMN_1214925	ENSMUSG00000057050	258343	Olfr397	MOR135-28	olfactory receptor 397	948		4.83858	4.57028	4.64859	5.01417	4.70506	4.82775	4.84083	4.82172	4.71919	4.62711	4.66777	4.75499	4.64746	-0.0514214	0.809731	0.0872213	0.645652	-0.107528	0.570931	0.0357999	0.858755	-0.0203068	0.920187	0.0783047	0.67343	0.122688	0.509369	-0.102529	0.613183	0.040652	0.844742	0.213712	0.296125
ILMN_1214934	ENSMUSG00000018669	80280	Cdk5rap3	1810007E24Rik|BC002318|C53|C81486|HSF-27|IC53|MST016	CDK5 regulatory subunit associated protein 3	768	ENSG00000108465:CDK5RAP3	12.1945	11.9142	12.1417	12.558	12.3764	12.4073	12.8317	12.7015	12.4497	12.2226	12.0295	11.9535	11.8939	-0.420243	0.0373418	-0.075942	0.667915	-0.0596398	0.736127	-0.496185	0.00956467	-0.135582	0.474134	0.227418	0.191677	0.0308529	0.85872	-0.251735	0.185461	-0.193128	0.320175	0.609106	0.001868
ILMN_1214937	ENSMUSG00000029918	14548	Mrps33	AI841153|CGI-139|Gdap3|MRP-S33|PTD003	mitochondrial ribosomal protein S33	500	ENSG00000090263:MRPS33	11.6306	11.7467	11.5973	11.6478	11.8047	11.7049	11.4643	11.6653	11.6021	10.5071	10.845	10.8051	10.9015	-0.757058	0.000725561	-0.039939	0.835435	0.0963453	0.616499	-0.796997	0.000178704	0.0564062	0.783767	-0.149459	0.428236	-0.0998844	0.596124	-0.0631652	0.758632	0.33792	0.11104	0.957149	1.23093e-05
ILMN_1214944	ENSMUSG00000012123	230806	Aim1l	-	absent in melanoma 1-like	650	ENSG00000176092:AIM1L	6.26921	4.99272	5.82314	6.79974	5.42234	5.38499	6.24688	5.31918	5.03114	5.68663	5.50897	5.15941	4.82449	0.47783	0.142812	-0.349557	0.226302	-0.33492	0.246179	0.128273	0.674467	-0.684477	0.0282093	0.830421	0.00403192	-0.0373473	0.894567	-0.288037	0.350186	-0.177659	0.573071	0.560252	0.0728645
ILMN_1214945	ENSMUSG00000032735	319713	Ablim3	AW990719|D930036B08Rik	actin binding LIM protein family, member 3	4372.5	ENSG00000173210:ABLIM3	4.53794	4.58875	4.63239	4.57828	4.51108	4.69704	4.44283	4.50682	4.48798	4.56171	4.60943	4.62749	4.6057	0.121448	0.280875	0.0180571	0.856213	-0.0217818	0.82699	0.139505	0.189264	-0.00372469	0.972107	0.0436378	0.655025	0.185959	0.0593965	-0.0188394	0.859636	0.0477209	0.662	-0.118879	0.269058
ILMN_1214947	ENSMUSG00000025893	69149	Kbtbd3	2200003A07Rik|Bklhd3	kelch repeat and BTB (POZ) domain containing 3	2310	ENSG00000182359:KBTBD3	5.68236	5.40655	5.37299	5.21614	5.51749	5.33137	5.38277	5.68117	5.30704	5.66899	6.48852	5.995	6.31131	1.18149	2.54454e-05	-0.493521	0.0391204	0.316313	0.182888	0.687965	0.00722199	-0.177208	0.483537	-0.0335627	0.8847	-0.186124	0.422143	-0.374135	0.141038	0.819527	0.00206745	-0.286227	0.261755
ILMN_1214950	ENSMUSG00000005583	17260	Mef2c	5430401D19Rik|9930028G15Rik|AV011172|Mef2	myocyte enhancer factor 2C	6325	ENSG00000081189:MEF2C	7.47206	6.44215	7.2817	6.43838	5.9629	6.29642	5.24662	5.06431	4.9807	5.69324	4.88314	5.45876	6.57641	-0.0975615	0.886508	0.575623	0.344105	1.11764	0.0681787	0.478061	0.458538	1.69327	0.0104648	0.839545	0.160275	0.333511	0.575119	-0.083606	0.89746	-0.810104	0.224748	-0.446626	0.494384
ILMN_1214951	ENSMUSG00000018565	54351	Elp5	Derp6|Rai12	elongator acetyltransferase complex subunit 5	714.5	ENSG00000170291:ELP5	10.0261	10.1255	10.2368	10.1961	10.1781	10.4117	9.99885	10.0775	10.5792	9.93007	9.32655	9.00367	9.25398	-1.25268	1.71599e-05	-0.32288	0.189408	0.250312	0.307999	-1.57556	3.20078e-08	-0.0725684	0.781596	0.111263	0.642866	0.233645	0.331229	0.501755	0.0578131	-0.603517	0.0264697	0.0687856	0.793938
ILMN_1214952	ENSMUSG00000030720	12752	Cln3	AI323623	ceroid lipofuscinosis, neuronal 3, juvenile (Batten, Spielmeyer-Vogt disease)	809	ENSG00000261832:CLN3	9.44098	9.16128	9.56	9.68186	8.99773	9.15044	9.2262	8.68669	9.00217	11.5616	13.0951	12.8882	12.8266	4.09296	1.76686e-24	-0.206944	0.416287	-0.0615614	0.808592	3.88601	1.09626e-24	-0.268505	0.324293	0.398716	0.111831	0.152711	0.539969	0.315482	0.247323	1.53356	3.43903e-07	-2.33536	3.81862e-13
ILMN_1214953	ENSMUSG00000035969	100213	Rusc2	AI840675|mKIAA0375	RUN and SH3 domain containing 2	722		7.36868	5.92528	5.79424	5.5618	5.15048	5.20588	6.27456	6.33494	5.96456	5.76282	5.71002	5.82862	6.41504	-0.254538	0.539631	0.118604	0.747313	0.586422	0.113695	-0.135934	0.727849	0.705026	0.075818	-0.131034	0.716355	0.0554013	0.877872	-0.370382	0.347728	-0.0528051	0.89574	0.511738	0.198242
ILMN_1214954	ENSMUSG00000022132	58187	Cldn10	6720456I16Rik|Cldn10a|Cldn10b|D14Ertd728e	claudin 10	1148	ENSG00000134873:CLDN10	5.31333	4.70697	4.57327	5.1121	4.93405	4.73794	5.20292	4.69954	4.74711	4.81072	4.47241	4.49932	4.86763	-0.274705	0.389796	0.026911	0.924236	0.368318	0.19525	-0.247794	0.410148	0.395229	0.193592	-0.133703	0.629801	-0.196108	0.47992	0.0475662	0.875065	-0.338313	0.276528	0.392203	0.199695
ILMN_1214957	ENSMUSG00000018479	73634	1700125H20Rik	-	RIKEN cDNA 1700125H20 gene	826.5	ENSG00000141371:C17orf64	4.90759	4.72203	4.76386	4.73655	4.64034	4.78559	5.19396	4.86235	5.02553	5.10442	4.99134	4.6645	4.75729	-0.0341854	0.871307	-0.326843	0.0837298	0.0927897	0.620621	-0.361028	0.0720101	-0.234053	0.244394	0.041825	0.819736	0.145249	0.42949	0.163176	0.416092	-0.113076	0.581766	0.0895442	0.656926
ILMN_1214964	ENSMUSG00000027890	14865	Gstm4	1110004G14Rik|GSTM7-7|Gstb-4|Gstb4	glutathione S-transferase, mu 4	1462	ENSG00000168765:GSTM4	7.36877	7.63575	7.57406	8.47829	8.58669	8.42895	7.85869	7.905	7.86039	7.67884	6.46622	6.37896	6.9755	-1.39417	0.000270788	-0.0872665	0.789441	0.596542	0.0705587	-1.48143	4.75497e-05	0.509275	0.147319	-0.0616937	0.847166	-0.157736	0.622379	-0.0446166	0.898362	-1.21262	0.00102698	0.179852	0.609072
ILMN_1214965	ENSMUSG00000020155	16533	Kcnmb1	BKbeta1	potassium large conductance calcium-activated channel, subfamily M, beta member 1	4191		4.78427	4.68019	4.60235	4.64378	4.47199	4.55221	5.44326	4.45386	4.56986	4.599	4.61415	4.6844	4.64819	0.0442945	0.868761	0.0702469	0.767909	-0.0362103	0.879069	0.114541	0.650307	0.0340367	0.893575	-0.0778361	0.738545	0.0802211	0.730846	0.115994	0.648633	0.0151493	0.953636	0.844261	0.00137527
ILMN_1214966	ENSMUSG00000035420	225497	Fam170a	Gm93|Znfd	family with sequence similarity 170, member A	1342	ENSG00000164334:FAM170A	4.62848	4.98838	4.67862	4.72645	4.61048	4.76388	4.89133	4.65608	4.79719	4.79312	4.672	4.82107	4.69903	-0.125193	0.56445	0.149074	0.439943	-0.122047	0.526971	0.0238812	0.907022	0.0270276	0.895619	-0.309763	0.103464	0.153392	0.417331	0.14111	0.493928	-0.121115	0.566298	0.0982093	0.63582
ILMN_1214975	ENSMUSG00000050947	229715	Amigo1	Amigo|ali2	adhesion molecule with Ig like domain 1	2221	ENSG00000181754:AMIGO1	5.58467	5.55708	6.14832	5.17021	5.55105	5.87775	4.63773	5.30347	4.803	5.36086	4.82472	4.8555	4.74743	0.0217214	0.961204	0.0307779	0.938119	-0.108067	0.785211	0.0524993	0.900684	-0.0772894	0.855309	0.591237	0.130479	0.326699	0.401187	-0.500467	0.239565	-0.536133	0.218822	-0.723126	0.0926029
ILMN_1214978	ENSMUSG00000031876	100504164	Cmtm1	CHLFH1a|CKLFH|CKLFH1|Cklfsf1	CKLF-like MARVEL transmembrane domain containing 1	1130		4.56611	4.5533	4.62971	4.66978	4.61718	4.51612	4.57859	4.5991	4.63793	4.67863	4.53644	4.54305	4.84961	-0.101487	0.490171	0.00661137	0.959561	0.306562	0.0206534	-0.0948754	0.493469	0.313174	0.0267981	0.0764087	0.550117	-0.101056	0.429687	0.0388278	0.780637	-0.142188	0.320666	-0.100035	0.476319
ILMN_1214991	ENSMUSG00000025145	217366	Lrrc45	BC023296	leucine rich repeat containing 45	1139	ENSG00000169683:LRRC45	8.14946	7.93135	7.96867	7.9987	8.00443	7.66063	8.50327	8.17721	8.2404	7.15105	7.27677	7.58284	8.0086	-0.963624	0.0551274	0.306066	0.488533	0.425765	0.335915	-0.657558	0.162602	0.731831	0.123415	0.037322	0.931196	-0.343793	0.427266	0.0631887	0.893446	0.125727	0.794726	1.35222	0.0053601
ILMN_1215003	ENSMUSG00000020173	12808	Cobl	-	cordon-bleu WH2 repeat	3975.5	ENSG00000106078:COBL	4.83475	4.86533	4.86514	5.00841	5.1319	4.96206	5.02197	4.72886	5.1628	4.65485	4.87	4.90448	4.94104	-0.292793	0.223997	0.0344732	0.871343	0.036559	0.863634	-0.258319	0.254523	0.0710322	0.754975	-0.000186775	0.999285	-0.169842	0.416215	0.433938	0.0591364	0.215157	0.357076	0.367124	0.111441
ILMN_1215004	ENSMUSG00000028559	100273	Osbpl9	2600011I06Rik|AU015843|Orp-9	oxysterol binding protein-like 9	790	ENSG00000117859:OSBPL9	11.7504	11.9231	11.9254	11.6369	11.5609	11.587	11.5307	11.5451	11.5534	12.6854	13.833	13.7173	14.2033	2.27954	2.16926e-13	-0.115653	0.620677	0.486043	0.0398257	2.16389	1.58716e-13	0.37039	0.140434	0.00229907	0.991981	0.0261103	0.909132	0.00833961	0.973352	1.14759	2.11691e-05	-1.15467	1.39392e-05
ILMN_1215009	ENSMUSG00000016637	67042	Ift27	2600013G09Rik|Rabl4	intraflagellar transport 27	1012	ENSG00000100360:IFT27	8.86913	8.41613	8.2788	9.14567	8.64792	8.45629	9.10825	8.12677	8.5204	8.17919	7.54982	7.42499	7.76638	-0.970576	0.0036609	-0.124837	0.666153	0.341396	0.239707	-1.09541	0.000568851	0.21656	0.484259	-0.13733	0.628082	-0.191631	0.499336	0.393631	0.205076	-0.629369	0.049396	0.929055	0.00358241
ILMN_1215010	ENSMUSG00000085761	78917	4930455G09Rik	-	RIKEN cDNA 4930455G09 gene	630		4.84247	4.84361	4.82419	5.47092	5.17635	5.01933	5.12644	5.09355	5.11703	5.27078	4.91852	5.23114	6.7969	-0.198511	0.584485	0.312624	0.332933	1.56575	4.92426e-06	0.114113	0.738468	1.87838	4.34454e-07	-0.0194272	0.95089	-0.157015	0.618889	0.0234816	0.945615	-0.352257	0.319129	-0.144338	0.677005
ILMN_1215011	ENSMUSG00000028333	67628	Anp32b	2410015B15Rik|PAL31|PHAPI2a|Ssp29	acidic (leucine-rich) nuclear phosphoprotein 32 family, member B	1716		4.54383	4.54945	4.53526	4.57637	4.57173	4.55944	4.64106	4.64297	4.61407	4.62531	4.59196	4.6324	4.52772	-0.0221196	0.846435	0.0404489	0.690061	-0.104688	0.303315	0.0183293	0.864723	-0.0642387	0.553803	-0.0141914	0.886385	-0.0122877	0.90154	-0.0288999	0.789791	-0.0333556	0.763873	0.0157527	0.885146
ILMN_1215014	ENSMUSG00000028830	100317	AU040320	A730047D20Rik|Kiaa0319l	expressed sequence AU040320	530	ENSG00000142687:KIAA0319L	4.73357	4.74735	4.68523	4.58461	4.57468	4.77331	4.7146	4.79963	4.58604	4.9241	4.85793	4.93265	4.77876	0.271889	0.0919399	0.0747214	0.599141	-0.153889	0.280264	0.346611	0.0234993	-0.0791679	0.602398	-0.0621187	0.655464	0.198637	0.155851	-0.213596	0.161935	-0.0661746	0.67063	-0.2095	0.172618
ILMN_1215019	ENSMUSG00000034467	75465	Dynlrb2	1700009A04Rik|DNLC2B|Dncl2b	dynein light chain roadblock-type 2	496	ENSG00000168589:DYNLRB2	4.88216	4.92351	5.11207	4.73537	4.75022	4.65227	4.87344	4.69378	4.62686	4.80985	4.74698	4.59348	4.58241	0.120123	0.602178	-0.153499	0.453463	-0.0110692	0.956817	-0.033376	0.87772	-0.164568	0.452172	0.18856	0.347639	-0.0979469	0.624999	-0.0669262	0.75948	-0.0628675	0.778851	0.0635947	0.772453
ILMN_1215021	ENSMUSG00000021699	238871	Pde4d	9630011N22Rik|Dpde3	phosphodiesterase 4D, cAMP specific	2087		5.07336	5.15708	5.06644	4.96612	5.11057	4.8032	4.81175	4.85292	4.69054	4.72282	4.92714	4.91302	5.03333	0.236604	0.324916	-0.0141232	0.947079	0.120309	0.572145	0.222481	0.325791	0.106186	0.640843	-0.0906327	0.663864	-0.30737	0.142819	-0.162385	0.475957	0.204319	0.381546	0.0889264	0.697721
ILMN_1215023	ENSMUSG00000074259	546134	Gramd2	BC064463	GRAM domain containing 2	1086.5	ENSG00000175318:GRAMD2	4.98384	4.74266	4.86894	5.24592	4.56473	5.01895	6.18251	5.00988	4.67397	5.1296	5.09033	5.21861	5.49319	0.41636	0.152986	0.128279	0.61809	0.274574	0.28716	0.544639	0.04843	0.402853	0.145246	0.126279	0.616367	0.454224	0.074007	-0.335904	0.223692	-0.0392699	0.889064	1.05291	0.000253387
ILMN_1215026	ENSMUSG00000021904	218877	Sema3g	AK129018	sema domain, immunoglobulin domain (Ig), short basic domain, secreted, (semaphorin) 3G	4538	ENSG00000010319:SEMA3G	4.92876	4.92772	4.88125	4.98806	4.9889	4.78494	5.13121	4.70719	4.82817	5.02224	5.37641	5.07465	4.8617	0.548234	0.0132042	-0.301756	0.120305	-0.212949	0.271246	0.246479	0.230406	-0.514705	0.0141914	-0.046469	0.805751	-0.203964	0.281976	0.120989	0.557738	0.354167	0.0962038	0.108968	0.599675
ILMN_1215038	ENSMUSG00000079619	78631	Cypt15	1700085A12Rik	cysteine-rich perinuclear theca 15	519		4.65634	4.59878	4.60892	4.63321	4.63363	4.60439	4.54649	4.57461	4.59287	4.67697	4.63962	4.60976	4.56037	0.0467493	0.611031	-0.0298551	0.714373	-0.0493991	0.54507	0.0168942	0.845208	-0.0792542	0.364418	0.0101344	0.899045	-0.0292373	0.714453	0.0182639	0.834066	-0.0373488	0.675861	-0.130477	0.139361
ILMN_1215039	ENSMUSG00000022428	73739	Cby1	1110014P06Rik|CBY|PGEA14|Pgea1|arb1	chibby homolog 1 (Drosophila)	1119	ENSG00000100211:CBY1	5.9837	6.3165	6.54452	6.37572	6.26346	6.63978	6.62411	5.82499	6.35077	6.00306	5.2937	4.93398	4.94919	-1.05707	0.0142579	-0.359714	0.340279	0.0152043	0.967762	-1.41679	0.000609112	-0.344509	0.392678	0.228015	0.536559	0.376317	0.308664	0.525783	0.193312	-0.709357	0.0877456	0.621055	0.127409
ILMN_1215043	ENSMUSG00000037971	68721	1110032A03Rik	4930500N06Rik|c11orf1	RIKEN cDNA 1110032A03 gene	647		4.70583	4.69924	4.73901	4.76473	4.74953	4.64452	5.31005	4.75208	4.77627	4.60444	4.7266	4.75637	4.6882	-0.0496717	0.810302	0.0297714	0.871252	-0.0681713	0.710648	-0.0199002	0.918677	-0.0383998	0.844977	0.0397726	0.825087	-0.105009	0.559886	0.024187	0.901974	0.122151	0.544042	0.705604	0.000565496
ILMN_1215045	ENSMUSG00000021565	74338	Slc6a19	4632401C08Rik|B<0>AT1	solute carrier family 6 (neurotransmitter transporter), member 19	839	ENSG00000174358:SLC6A19	5.2514	4.97214	4.98097	5.3042	4.94231	4.91915	5.4693	5.14428	5.36491	5.13392	5.22554	4.95897	4.72848	-0.139372	0.670502	-0.266574	0.36027	-0.23049	0.42865	-0.405946	0.190341	-0.497064	0.112333	0.00883039	0.97526	-0.0231601	0.935174	0.220636	0.478332	0.0916166	0.773498	0.335374	0.285008
ILMN_1215049	ENSMUSG00000070544	21969	Top1	AI467334|D130064I21Rik|Top-1	topoisomerase (DNA) I	1435	ENSG00000198900:TOP1	5.28245	5.81898	5.51074	5.04344	5.80269	6.07362	4.72438	5.99853	6.30076	6.81915	5.47475	5.51573	5.38765	-0.826015	0.246786	0.0409853	0.948186	-0.128078	0.839091	-0.78503	0.24265	-0.0870928	0.897224	-0.308238	0.618091	0.270932	0.661176	0.302233	0.654149	-1.34441	0.0541343	-2.09477	0.0026425
ILMN_1215055	ENSMUSG00000071337	21841	Tia1	2310050N03Rik|AI256674|TIA-1|mTIA-1	cytotoxic granule-associated RNA binding protein 1	1178	ENSG00000116001:TIA1	9.33404	9.45223	9.72367	9.01424	8.89184	9.07963	8.85323	8.93381	8.64006	8.7754	8.90873	9.12015	9.12568	0.268668	0.348943	0.211426	0.406143	0.0055265	0.982641	0.480094	0.0775543	0.216953	0.425169	0.271441	0.276975	0.187786	0.451176	-0.293755	0.280976	0.133328	0.631873	0.0778354	0.775766
ILMN_1215057	ENSMUSG00000070883	75051	Ccdc173	4930525K21Rik|4930578N16Rik	coiled-coil domain containing 173	1398	ENSG00000154479:CCDC173	4.60426	4.65596	4.65159	4.6206	4.67533	4.59326	4.694	4.67899	4.59444	4.69627	4.60687	4.62647	4.68273	0.012424	0.913036	0.0195999	0.846138	0.0562679	0.577778	0.0320239	0.765127	0.0758678	0.482881	-0.00436892	0.964777	-0.0820627	0.407781	-0.084549	0.434395	-0.0894026	0.419694	-0.00226612	0.983356
ILMN_1215061	ENSMUSG00000038205	108097	Prkab2	5730553K21Rik|AW049591|BB124140	protein kinase, AMP-activated, beta 2 non-catalytic subunit	3442	ENSG00000131791:PRKAB2	5.4352	5.37387	5.69325	5.36692	5.51662	5.68293	4.66115	4.85697	4.85379	5.19598	5.52937	6.7853	6.4646	0.67558	0.0447993	1.25593	5.1451e-05	-0.320705	0.279257	1.93151	2.09541e-08	0.935229	0.00386023	0.319386	0.271393	0.166307	0.565839	-0.00318297	0.991958	0.333388	0.304122	-0.534835	0.0949854
ILMN_1215067	ENSMUSG00000037373	13016	Ctbp1	BARS|CtBP1-L|CtBP1-S|CtBP3/BARS|D4S115h|D5H4S115|D5H4S115E	C-terminal binding protein 1	2288	ENSG00000159692:CTBP1	4.68854	4.5634	4.80848	4.7439	4.49096	4.65973	4.72829	4.68722	4.51526	4.66512	5.2053	4.94639	5.08823	0.690044	0.0205471	-0.258913	0.321362	0.141836	0.586205	0.431131	0.121207	-0.117077	0.674155	0.24508	0.337853	0.168765	0.508669	-0.171956	0.537126	0.540187	0.0607146	0.0631762	0.821522
ILMN_1215073	ENSMUSG00000029094	70292	Afap1	2600003E23Rik|9630044L16Rik|AI848729|Afap|mKIAA3018	actin filament associated protein 1	1994	ENSG00000196526:AFAP1	4.51263	4.59108	4.62746	5.25642	4.80711	5.88987	5.03028	5.6412	5.05576	4.63732	5.06863	4.87964	4.80505	0.0128751	0.972803	-0.188993	0.573313	-0.0745879	0.823972	-0.176117	0.620807	-0.26358	0.462805	0.0363831	0.911794	1.08276	0.00138247	-0.585441	0.105056	0.431316	0.241901	0.392966	0.277492
ILMN_1215074	ENSMUSG00000092517	11871	Art2a-ps	ARTC2|Art2a|Ly92a|Rt-6|Rt6|Rt6-1	ADP-ribosyltransferase 2a, pseudogene	1257		4.5987	4.75162	4.85968	4.87364	4.60944	4.68317	4.65152	4.65482	4.62044	4.87104	4.71057	4.7165	4.57432	0.0901267	0.70306	0.00593311	0.977441	-0.142186	0.498557	0.0960599	0.666293	-0.136253	0.543985	0.108068	0.599329	0.0737318	0.719896	-0.0343811	0.878185	-0.160476	0.485455	-0.219526	0.332001
ILMN_1215080	ENSMUSG00000044224	78244	Dnajc21	4930461P20Rik|9930116P15Rik	DnaJ (Hsp40) homolog, subfamily C, member 21	1441	ENSG00000168724:DNAJC21	6.01899	6.16031	6.61732	5.94871	6.31521	6.57388	5.12086	6.48317	6.58232	6.89505	5.82601	6.0299	5.9116	-0.756301	0.090344	0.203884	0.604309	-0.118297	0.763542	-0.552417	0.187652	0.0855874	0.838647	0.457008	0.237266	0.258675	0.502339	0.0991482	0.813528	-1.06904	0.014674	-1.77419	6.32299e-05
ILMN_1215084	ENSMUSG00000001017	66511	Chtop	2500003M10Rik|Fop|Srag	chromatin target of PRMT1	2012		7.48588	7.55893	7.49813	7.74765	7.65994	7.57351	8.05756	7.78565	7.87211	8.12434	8.23284	8.37766	8.56908	0.360725	0.258721	0.144823	0.608462	0.191421	0.498591	0.505548	0.0943761	0.336244	0.267263	-0.0608006	0.826118	-0.0864327	0.75485	0.0864636	0.774695	0.108494	0.725853	-0.0667847	0.826048
ILMN_1215085	ENSMUSG00000001555	14230	Fkbp10	AI325255|FKBP-10|FKBP-65|FKBP65|Fkbp-rs1|Fkbp1-rs|Fkbp6|Fkbprp	FK506 binding protein 10	853	ENSG00000141756:FKBP10	4.73786	4.93631	4.74694	4.63684	4.54752	4.64982	4.57146	4.84433	4.59807	4.53698	4.6196	4.76092	4.53963	0.0215279	0.89755	0.141322	0.34232	-0.221292	0.13853	0.16285	0.302651	-0.0799703	0.614542	-0.189369	0.194987	0.102298	0.482346	-0.246264	0.123279	0.0826181	0.611466	0.0344848	0.829006
ILMN_1215089	ENSMUSG00000055932	26383	Fto	AW743446|mKIAA1752	fat mass and obesity associated	3557		4.5721	4.63861	4.59843	4.61897	4.55681	4.60323	4.5953	4.64128	4.53532	4.55073	4.61469	4.58371	4.6557	0.0793778	0.486325	-0.0309887	0.759238	0.0719979	0.476957	0.0483891	0.652077	0.0410092	0.704439	-0.0401772	0.685074	0.0464179	0.639451	-0.105964	0.32816	0.0639612	0.563705	0.0445709	0.681988
ILMN_1215090	ENSMUSG00000038982	17828	Bloc1s5	1810074A19Rik|Muted|mu	biogenesis of lysosomal organelles complex-1, subunit 5, muted	1766	ENSG00000188428:BLOC1S5	4.68847	4.62267	4.70748	4.64784	4.62997	4.69956	4.67806	4.57168	4.61267	5.20636	4.55795	4.64744	4.58389	-0.0547205	0.830657	0.0894862	0.693724	-0.0635439	0.779704	0.0347657	0.885307	0.0259423	0.914918	0.0848063	0.703206	0.0695855	0.754539	0.0409904	0.865953	-0.648409	0.0105445	-0.528296	0.0328672
ILMN_1215092	ENSMUSG00000073418	12268	C4b	C4|Ss	complement component 4B (Chido blood group)	763	ENSG00000244731:C4A,ENSG00000224389:C4B	5.04764	5.08187	5.09857	4.76645	4.87422	5.03093	5.16163	4.80661	5.72881	5.37932	9.95932	10.5883	11.4626	4.23051	8.22035e-08	0.628979	0.328731	0.874266	0.175722	4.85949	2.70645e-10	1.50324	0.0307971	0.0166932	0.97883	0.156719	0.803305	0.922196	0.181478	4.58	4.42476e-09	-0.217689	0.752711
ILMN_1215096	ENSMUSG00000021236	12499	Entpd5	AI196558|AI987697|Cd39l4|ER-UDPase|NTPDase-5|NTPDase5|Pcph|mNTPase	ectonucleoside triphosphate diphosphohydrolase 5	3501.5		8.37502	8.45862	8.44429	8.73951	8.87062	8.49036	9.35856	8.73113	9.57726	8.91572	8.49678	7.62126	7.25219	-1.08048	3.32321e-05	-0.875515	0.000134377	-0.369072	0.0954519	-1.956	7.68212e-13	-1.24459	8.25722e-07	-0.014324	0.9469	-0.380259	0.0797509	0.84613	0.000505655	-0.418946	0.0840714	0.442832	0.0634076
ILMN_1215110	ENSMUSG00000040118	12293	Cacna2d1	Ca(v)alpha2delta1|Cacna2|Cchl2a	calcium channel, voltage-dependent, alpha2/delta subunit 1	7428.5	ENSG00000153956:CACNA2D1	4.55895	4.56247	4.56568	4.55632	4.6127	4.52903	4.85423	4.64653	4.65569	4.56544	4.51647	4.48917	4.52936	-0.139221	0.170243	-0.0272969	0.760765	0.0401875	0.654067	-0.166518	0.0826566	0.0128906	0.892985	0.00320739	0.970859	-0.0836716	0.341876	0.00916354	0.923811	-0.0489724	0.618009	0.288782	0.00348987
ILMN_1215115	ENSMUSG00000031220	245532	Awat2	9430062J17Rik|ARAT|Dgat2l4|WS	acyl-CoA wax alcohol acyltransferase 2	1801.5	ENSG00000147160:AWAT2	5.16663	5.13449	5.30168	5.04655	4.94619	5.10496	5.58961	5.338	5.16389	4.77332	4.77354	4.78556	4.68727	-0.390354	0.225839	0.0120212	0.966345	-0.0982891	0.730194	-0.378333	0.212844	-0.0862679	0.777045	0.167191	0.549558	0.158771	0.569801	-0.174102	0.56795	0.000215153	0.99945	0.816282	0.00903626
ILMN_1215117	ENSMUSG00000091896	56550	Ube2d2a	1500034D03Rik|Ubc2e|Ube2d2|ubc4	ubiquitin-conjugating enzyme E2D 2A	2438	ENSG00000131508:UBE2D2	10.8896	10.82	10.8551	10.7526	10.6394	10.5366	10.7239	10.3527	10.5765	10.6394	10.9163	11.0359	11.0726	0.339721	0.0343322	0.119645	0.395974	0.0366762	0.794322	0.459366	0.00272552	0.156321	0.300048	0.0351067	0.798919	-0.102795	0.456367	0.223864	0.139076	0.27687	0.0748944	0.08448	0.576904
ILMN_1215120	ENSMUSG00000028064	20351	Sema4a	AI132332|SemB|Semab	sema domain, immunoglobulin domain (Ig), transmembrane domain (TM) and short cytoplasmic domain, (semaphorin) 4A	845	ENSG00000196189:SEMA4A	8.62827	8.08892	8.81909	11.619	11.005	10.7538	11.5778	9.60812	12.103	12.3947	13.4919	12.9799	13.4348	1.3889	0.00421623	-0.512012	0.225471	0.45494	0.281046	0.87689	0.0520009	-0.0570717	0.899001	0.730164	0.0790595	-0.251187	0.542527	2.49485	2.95234e-07	1.09713	0.0190727	-0.816935	0.0736258
ILMN_1215124	ENSMUSG00000036782	67455	Klhl13	1200009K10Rik|AI451128|Bklhd2|D130072F20Rik|mKIAA1309	kelch-like 13	3064	ENSG00000003096:KLHL13	4.58255	4.56954	4.58094	4.56042	4.52875	4.58858	4.71365	4.75464	4.5662	4.69952	4.60508	4.51795	4.55408	0.038882	0.828198	-0.0871314	0.584127	0.0361292	0.820321	-0.0482494	0.775	-0.0510022	0.76426	0.0113954	0.941694	0.0598299	0.701085	-0.188445	0.26943	-0.0944394	0.587913	0.0141317	0.934162
ILMN_1215125	ENSMUSG00000073433	14570	Arhgdig	Gdi5|RIP2|Rho-GDI-3|Rho-GDI2	Rho GDP dissociation inhibitor (GDI) gamma	819	ENSG00000242173:ARHGDIG	6.17608	5.75291	5.00299	5.13817	5.8457	5.11523	5.47624	5.58312	6.57588	6.05677	5.28129	5.92831	5.32457	-1.2946	0.0346044	0.647024	0.230072	-0.603739	0.262503	-0.647571	0.257396	0.0432847	0.93988	-0.74992	0.156298	-0.730468	0.167195	0.992764	0.0863538	-0.775487	0.189288	-0.58053	0.316121
ILMN_1215127	ENSMUSG00000051373	227721	Ppapdc3	D830019K17Rik|NET39	phosphatidic acid phosphatase type 2 domain containing 3	1439	ENSG00000160539:PPAPDC3	5.50906	5.39839	5.2674	5.53122	5.40106	5.33148	6.40576	5.40968	5.20335	5.24936	5.68674	5.31198	4.99057	0.483394	0.202541	-0.374762	0.26524	-0.32141	0.338869	0.108631	0.760079	-0.696172	0.0546118	-0.130991	0.690051	-0.0695798	0.832186	-0.206333	0.565084	0.437385	0.235241	1.1564	0.00182798
ILMN_1215134	ENSMUSG00000042203	381085	Tbc1d22b	BC045600	TBC1 domain family, member 22B	3453.5	ENSG00000065491:TBC1D22B	6.30993	6.68466	6.29273	6.71612	7.18351	7.01348	8.36123	8.44767	8.91084	5.43954	5.45973	5.21115	4.9269	-3.45111	2.28354e-13	-0.248584	0.483172	-0.284245	0.422871	-3.69969	8.45558e-16	-0.532829	0.161549	-0.391931	0.260156	-0.170035	0.624141	0.46317	0.223007	0.0201897	0.958457	2.92168	2.22803e-11
ILMN_1215135	ENSMUSG00000002393	13864	Nr2f6	AV090102|COUP-TF3|EAR2|Erbal2	nuclear receptor subfamily 2, group F, member 6	739.5		5.33958	5.65967	5.61455	5.80683	5.80208	5.44205	5.19578	5.32266	5.69871	4.99197	4.9511	5.05863	5.03483	-0.747611	0.0439146	0.107523	0.74122	-0.0237923	0.94173	-0.640088	0.0664987	0.0837307	0.809872	-0.0451192	0.887476	-0.36003	0.260602	0.376052	0.281458	-0.0408703	0.9087	0.20381	0.560838
ILMN_1215136	ENSMUSG00000049281	235281	Scn3b	1110001K16Rik|4833414B02Rik|Scnb3	sodium channel, voltage-gated, type III, beta	1507	ENSG00000166257:SCN3B	4.54063	4.49867	4.59218	4.55455	4.55847	4.5815	4.48737	4.48239	4.45067	4.58907	4.57971	4.52698	4.53869	0.129044	0.651669	-0.052731	0.835317	0.0117045	0.963191	0.0763127	0.77679	-0.0410264	0.879735	0.0935038	0.706769	0.0230232	0.926168	-0.0317211	0.906868	-0.00935931	0.973113	-0.101701	0.709392
ILMN_1215147	ENSMUSG00000051639	545184	Gm5812	EG545184	predicted gene 5812	957		13.8942	13.5499	13.7057	13.9142	13.5132	13.5639	13.3026	13.0663	13.2753	12.7418	11.3052	11.7837	12.1794	-1.97005	3.78067e-11	0.478533	0.0410546	0.395634	0.0899699	-1.49152	3.06931e-08	0.874167	0.000640177	0.155875	0.492217	0.0506765	0.823101	0.208973	0.39917	-1.43656	1.75914e-07	0.560797	0.0263529
ILMN_1215149	ENSMUSG00000003575	382056	Crtc1	AI413414|Mect1|R74955|TORC1|mKIAA0616	CREB regulated transcription coactivator 1	870	ENSG00000105662:CRTC1	5.83354	5.49344	5.19836	5.12413	5.10743	5.11244	5.23216	4.93029	4.88296	5.12385	6.11536	7.0616	7.28598	1.2324	0.000194705	0.946242	0.00113684	0.224374	0.426726	2.17864	1.3281e-10	1.17062	0.000192547	-0.295082	0.286663	0.00501047	0.985518	-0.0473304	0.875157	0.991517	0.00179461	0.108317	0.720894
ILMN_1215157	ENSMUSG00000015126	68327	Tsr3	0610007P22Rik|1110014B11Rik|AL022759	TSR3 20S rRNA accumulation	1192	ENSG00000007520:TSR3	9.68253	9.5849	9.57469	9.55665	9.60631	9.56037	10.0393	9.71967	9.88527	8.60968	9.1504	8.91579	9.17045	-0.734869	0.0428797	-0.234614	0.461822	0.254664	0.424574	-0.969483	0.00504368	0.0200503	0.953018	-0.0102074	0.973887	-0.0459374	0.882891	0.165604	0.626758	0.540725	0.12341	1.42962	6.81503e-05
ILMN_1215162	ENSMUSG00000026490	226751	Cdc42bpa	A930014J19Rik|DMPK-like	CDC42 binding protein kinase alpha	2892	ENSG00000143776:CDC42BPA	4.63273	4.55533	4.55786	4.55171	4.50957	4.60138	4.51002	4.49823	4.65763	4.59419	4.61353	4.63287	4.59118	-0.044098	0.616463	0.019338	0.804489	-0.0416882	0.593831	-0.0247599	0.765187	-0.0223502	0.788996	0.00252996	0.973622	0.0918179	0.232083	0.1594	0.058886	0.0193365	0.821143	-0.0841753	0.31777
ILMN_1215163	ENSMUSG00000034059	241525	Ypel4	-	yippee-like 4 (Drosophila)	1634	ENSG00000166793:YPEL4	4.64908	4.64764	4.57117	4.5965	4.81398	4.59754	4.65567	4.60907	4.68352	4.52624	4.63453	4.63997	4.69797	-0.0489876	0.824752	0.00544528	0.977878	0.0579982	0.767788	-0.0435423	0.834495	0.0634435	0.762555	-0.0764713	0.691114	-0.21644	0.262291	0.0744454	0.722975	0.108291	0.614766	0.129436	0.54044
ILMN_1215167	ENSMUSG00000020719	13207	Ddx5	2600009A06Rik|G17P1|HUMP68|Hlr1|p68	DEAD (Asp-Glu-Ala-Asp) box polypeptide 5	831	ENSG00000108654:DDX5	7.45999	7.65778	8.26871	8.05204	7.49889	8.14448	7.00733	8.13768	7.76219	7.65339	9.53282	8.97585	8.87811	1.77063	0.0240291	-0.55697	0.417872	-0.097739	0.886742	1.21366	0.0982281	-0.654709	0.373241	0.610932	0.36458	0.645591	0.338143	-0.375489	0.609022	1.87943	0.0139985	-0.646063	0.38244
ILMN_1215174	ENSMUSG00000011837	102209	Snapc2	0610007H10Rik|AU015675	small nuclear RNA activating complex, polypeptide 2	1513	ENSG00000104976:SNAPC2	6.0911	5.86984	5.87596	6.22028	6.04505	5.75481	6.36988	5.85596	5.93286	5.77328	6.03341	5.81443	5.84056	0.10055	0.829193	-0.218978	0.59691	0.0261304	0.94964	-0.118428	0.787382	-0.192847	0.662999	0.00612082	0.98795	-0.290245	0.47456	0.0769017	0.861979	0.260128	0.566175	0.596601	0.182298
ILMN_1215183	ENSMUSG00000021318	14634	Gli3	AI854843|AU023367|Bph|GLI3-190|GLI3FL|Pdn|Xt|add	GLI-Kruppel family member GLI3	2459.5	ENSG00000106571:GLI3	4.7029	4.6148	4.6372	4.99898	4.6395	4.60113	4.79593	4.59781	4.60138	4.55273	4.74111	4.7493	4.69281	0.139727	0.51522	0.00818973	0.96569	-0.0564849	0.766772	0.147917	0.46476	-0.0482952	0.812471	0.0224048	0.904386	-0.0383741	0.837005	0.00357096	0.986002	0.188382	0.367309	0.2432	0.236912
ILMN_1215184	ENSMUSG00000043859	108950	1700049L16Rik	-	RIKEN cDNA 1700049L16 gene	805		4.66063	4.61642	4.6731	4.93768	4.56326	4.71313	4.72947	4.56029	4.5984	4.57067	4.81768	4.68922	4.82208	0.219282	0.10625	-0.128464	0.284394	0.132859	0.268352	0.0908179	0.47488	0.00439483	0.97258	0.0566835	0.628754	0.149875	0.202963	0.0381084	0.765722	0.24701	0.0618998	0.158802	0.219065
ILMN_1215193	ENSMUSG00000072723	218695	Gm10044	ENSMUSG00000058570	predicted gene 10044	659		4.81354	4.73429	4.82605	5.09313	4.87953	4.86692	4.85581	4.90241	4.9307	5.11966	4.91943	4.95254	4.9628	-0.011266	0.963427	0.0331066	0.879368	0.0102652	0.962464	0.0218407	0.92482	0.0433718	0.85246	0.09176	0.667769	-0.0126125	0.952931	0.0282835	0.903463	-0.200231	0.402769	-0.263856	0.262484
ILMN_1215203	ENSMUSG00000026657	209630	Frmd4a	2700017I06Rik|5330420J21|AI594879|C230040M21Rik|Frmd4|Gm13190|OTTMUSG00000010806|mKIAA1294	FERM domain containing 4A	2094	ENSG00000151474:FRMD4A	9.56556	9.8285	9.46708	9.08643	9.47659	9.46328	9.59346	9.7644	9.64522	8.70672	7.3569	7.22302	6.70052	-2.28832	5.99108e-10	-0.133877	0.646821	-0.5225	0.0762573	-2.42219	1.1434e-11	-0.656378	0.037889	-0.361422	0.208531	-0.0133062	0.962899	-0.119178	0.702754	-1.34982	5.74859e-05	0.886734	0.00577357
ILMN_1215208	ENSMUSG00000029071	13542	Dvl1	Dvl|mKIAA4029	dishevelled, dsh homolog 1 (Drosophila)	3040.5	ENSG00000107404:DVL1	5.38363	6.35625	5.77267	6.0839	6.00612	5.86607	5.25305	5.87283	5.75847	5.2125	7.03732	6.64183	6.13889	1.27885	0.0177097	-0.395491	0.401896	-0.502938	0.287047	0.883357	0.079736	-0.898429	0.0769702	-0.583582	0.207892	-0.140053	0.761458	-0.114361	0.820294	1.82482	0.000628557	0.0405517	0.936178
ILMN_1215212	ENSMUSG00000054364	11852	Rhob	AA017882|Arh6|Arhb	ras homolog gene family, member B	2223	ENSG00000143878:RHOB	8.86624	10.6139	10.5402	9.62316	10.7498	11.0869	9.03898	10.871	10.1262	9.53018	9.2649	9.78906	10.5094	-0.861305	0.15231	0.524153	0.324956	0.720363	0.177208	-0.337152	0.549991	1.24452	0.0305892	-0.0737307	0.887286	0.337093	0.517458	-0.744828	0.1917	-0.265273	0.648387	-0.491193	0.39078
ILMN_1215213	ENSMUSG00000081920	100040561	Gm15359	OTTMUSG00000020720	predicted gene 15359	591		8.45656	8.45045	8.42811	9.53124	9.33678	8.98677	8.95603	8.89995	10.0514	8.70561	9.79984	9.91894	9.42166	-0.251555	0.443338	0.119105	0.682298	-0.497286	0.0899889	-0.13245	0.667947	-0.378181	0.22585	-0.0223386	0.937504	-0.350003	0.221283	1.15144	0.000362437	1.09423	0.000883113	0.250419	0.424264
ILMN_1215216	ENSMUSG00000054957	100043697	Gm9959	ENSMUSG00000054957	predicted gene 9959	390		4.63796	4.6356	4.59361	4.62917	4.59719	4.62646	4.63681	4.618	4.62815	4.64956	4.59217	4.70663	4.61944	-0.0359769	0.770519	0.114452	0.297332	-0.0871835	0.426651	0.0784748	0.499873	0.0272682	0.815787	-0.0419887	0.69552	0.0292743	0.784909	0.0101559	0.930847	-0.0573825	0.632346	-0.0127484	0.913782
ILMN_1215218	ENSMUSG00000057411	214917	Fam173a	-	family with sequence similarity 173, member A	800	ENSG00000103254:FAM173A	12.5356	12.1476	12.3027	12.5742	12.4464	12.4422	12.9754	12.527	12.2369	12.5673	12.4518	12.2256	12.1641	0.214911	0.362412	-0.226205	0.280702	-0.0615069	0.768568	-0.0112942	0.959378	-0.287712	0.199969	0.155076	0.449495	-0.00417259	0.983738	-0.290102	0.196295	-0.115448	0.614134	0.408126	0.0720913
ILMN_1215227	ENSMUSG00000047040	217138	Prr15l	Atad4|BC022765|E230006A12Rik	proline rich 15-like	1242	ENSG00000167183:PRR15L	4.74201	4.7039	4.59782	4.64505	4.76971	4.67918	5.10608	4.67472	4.74885	4.56355	4.67506	4.70472	4.63542	-0.0737887	0.633567	0.0296521	0.829071	-0.0692982	0.614089	-0.0441367	0.762031	-0.0396461	0.787164	-0.106084	0.431196	-0.0905363	0.50151	0.0741347	0.613842	0.111514	0.459025	0.542531	0.000401812
ILMN_1215233	ENSMUSG00000068732	67495	Tmem167b	2010200O16Rik	transmembrane protein 167B	2808		8.23762	8.23736	8.38481	8.07185	8.36984	8.31767	8.8888	9.09548	9.01871	8.95107	9.72963	9.65722	9.84645	0.71092	0.00654558	-0.0724114	0.749906	0.189233	0.405643	0.638509	0.00939142	0.116822	0.630611	0.147451	0.507995	-0.0521731	0.814606	-0.0767732	0.751897	0.778555	0.0023171	-0.0622741	0.798796
ILMN_1215242	ENSMUSG00000029388	209354	Eif2b1	26kDa|D5Ertd406e|EIF2B|EIF2BA	eukaryotic translation initiation factor 2B, subunit 1 (alpha)	619		10.5758	9.90284	9.97478	10.8769	10.182	10.2731	10.5214	9.77625	10.5262	9.67908	9.58968	9.49495	9.34344	-0.936524	0.0026129	-0.094728	0.724741	-0.151511	0.573509	-1.03125	0.000490402	-0.246239	0.392718	0.0719422	0.784823	0.0910987	0.72957	0.749951	0.0105065	-0.0894025	0.761466	0.842311	0.00446443
ILMN_1215246	ENSMUSG00000027709	72039	Mccc1	1810045E08Rik|2310058B18Rik|MCCalpha|Mcca|R75106	methylcrotonoyl-Coenzyme A carboxylase 1 (alpha)	2977	ENSG00000078070:MCCC1	5.14124	5.94638	5.89657	4.77161	6.27759	6.21717	4.68445	6.44287	6.17711	6.9143	5.35412	5.22959	5.33277	-0.822988	0.217282	-0.124536	0.832723	0.103185	0.861074	-0.947524	0.132422	-0.0213509	0.972976	-0.0498173	0.931261	-0.0604172	0.916684	-0.265762	0.673425	-1.56018	0.0174529	-2.22986	0.000678692
ILMN_1215251	ENSMUSG00000068587	232714	Mgam	6030407P20Rik|MGA	maltase-glucoamylase	6488	ENSG00000257335:MGAM	5.1469	5.31507	5.29349	8.94779	9.16754	9.47568	9.11215	9.10875	6.76204	9.22224	5.44086	5.43645	5.63524	-1.32118	0.00089106	-0.00441208	0.989695	0.198789	0.561014	-1.32559	0.000424303	0.194377	0.594859	-0.0215852	0.948571	0.308147	0.358332	-2.34671	6.54305e-09	-3.78138	2.50993e-16	-0.110092	0.764519
ILMN_1215252	ENSMUSG00000021835	12159	Bmp4	Bmp-4|Bmp2b|Bmp2b-1|Bmp2b1	bone morphogenetic protein 4	1633	ENSG00000125378:BMP4	4.6386	4.67823	4.70407	4.58103	4.62956	4.53073	4.69827	4.68173	4.62995	4.64608	4.59277	4.67132	4.56032	-0.0371834	0.774074	0.0785471	0.495085	-0.110998	0.335651	0.0413637	0.734653	-0.0324505	0.79181	0.0258422	0.818548	-0.0988258	0.38131	-0.0517808	0.673707	-0.05331	0.672105	0.0521898	0.673159
ILMN_1215266	ENSMUSG00000021221	70127	Dpf3	2810403B03Rik|6530402L11Rik|BAF45C|C78788|CERD4|cer-d4	D4, zinc and double PHD fingers, family 3	1296	ENSG00000205683:DPF3	4.84369	4.96922	4.75038	4.79017	5.08367	4.89856	5.12036	4.65359	4.61281	4.80992	4.81618	5.30805	5.68567	0.203367	0.459721	0.491872	0.0461677	0.377618	0.124045	0.695238	0.00846851	0.869489	0.00122108	-0.218836	0.360728	-0.185108	0.439136	-0.040779	0.875688	0.00625906	0.981295	0.310437	0.238422
ILMN_1215275	ENSMUSG00000029106	11518	Add1	AI256389	adducin 1 (alpha)	872	ENSG00000087274:ADD1	10.7849	10.9828	10.8738	10.3049	10.4408	10.2176	11.2298	11.4403	11.0832	12.3015	12.3148	12.739	12.2322	1.23163	1.41124e-05	0.424174	0.0774257	-0.506776	0.0355878	1.6558	3.65757e-09	-0.0826025	0.745537	-0.108975	0.640441	-0.223175	0.339775	-0.357056	0.162948	0.0133617	0.959109	-1.07163	6.55788e-05
ILMN_1215281	ENSMUSG00000076754	21636	Trgv2	Tcrg-V2|Vgamma2	T cell receptor gamma variable 2	350		4.85503	5.02753	4.70446	4.71301	5.02275	4.79797	5.02879	4.69892	4.90353	4.48771	4.80842	4.76889	4.79961	-0.0951048	0.653218	-0.0395294	0.83332	0.030719	0.870086	-0.134634	0.499875	-0.00881041	0.964999	-0.323068	0.0817885	-0.224787	0.223797	0.204603	0.309651	0.320717	0.121463	0.541082	0.00867573
ILMN_1215295	ENSMUSG00000073590	320513	3222401L13Rik	-	RIKEN cDNA 3222401L13 gene	4561.5		4.569	4.60982	4.61992	4.61895	4.52817	4.56988	4.57466	4.59511	4.58885	4.55202	4.5323	4.65308	4.69596	-0.0565462	0.552581	0.120774	0.155087	0.0428826	0.611834	0.0642275	0.474143	0.163656	0.0725264	0.0100988	0.902834	0.0417095	0.61436	-0.00625643	0.944746	-0.0197182	0.831135	0.0226352	0.803222
ILMN_1215297	ENSMUSG00000045215	211961	Asxl3	C230079D11Rik|D430002O22Rik|D930044O18Rik|Gm329|Gm945	additional sex combs like 3 (Drosophila)	11485	ENSG00000141431:ASXL3	4.64031	4.56836	4.65205	4.62717	4.57524	4.56141	4.63912	4.51828	4.5628	4.51617	4.52322	4.59232	4.56565	-0.03958	0.681388	0.0691056	0.420068	-0.026672	0.755263	0.0295256	0.745041	0.0424336	0.642849	0.0836875	0.319357	-0.0138307	0.868916	0.0445159	0.626652	0.0070429	0.94006	0.122947	0.183733
ILMN_1215300	ENSMUSG00000048830	69696	2310057N15Rik	Krtap13-1	RIKEN cDNA 2310057N15 gene	1028	ENSG00000182816:KRTAP13-2	4.52739	4.56244	4.5399	4.6976	4.50879	4.56653	4.65498	4.5896	4.59592	4.59203	4.37886	4.47803	4.42893	-0.217058	0.0815133	0.0991676	0.366881	-0.0490921	0.654515	-0.11789	0.31234	0.0500755	0.669376	-0.0225412	0.833784	0.0577392	0.591168	0.00632116	0.956991	-0.213174	0.0784624	0.062944	0.593811
ILMN_1215304	ENSMUSG00000035293	217558	G2e3	6030408C04Rik|9030416F18|AW046379|D930034K21Rik|mKIAA1333	G2/M-phase specific E3 ubiquitin ligase	2724	ENSG00000092140:G2E3	5.19611	5.37143	5.60434	5.52548	6.01094	5.84961	4.91459	5.38904	5.59551	5.23239	5.60443	5.34559	5.36027	0.00891804	0.979908	-0.258842	0.411242	0.0146822	0.962751	-0.249924	0.454472	-0.24416	0.468233	0.232907	0.450242	-0.161328	0.600675	0.206469	0.539444	0.37204	0.28141	-0.317794	0.348545
ILMN_1215305	ENSMUSG00000000708	18519	Kat2b	A930006P13Rik|AI461839|AW536563|Pcaf|p/CAF	K(lysine) acetyltransferase 2B	450	ENSG00000114166:KAT2B	5.47922	5.80398	5.83815	6.17796	5.66943	5.99833	5.52912	5.48135	5.46675	5.86523	7.7078	7.5709	7.14802	2.24105	0.000339343	-0.136896	0.797879	-0.422884	0.429645	2.10415	0.000353887	-0.559779	0.328569	0.0341629	0.947973	0.328893	0.530347	-0.014596	0.979619	1.84257	0.00219515	-0.336105	0.559148
ILMN_1215324	ENSMUSG00000027188	210622	Pamr1	5930437L24|E430002G05Rik|Ramp	peptidase domain containing associated with muscle regeneration 1	2152	ENSG00000149090:PAMR1	4.57673	4.68873	4.57777	4.63967	4.56502	4.56526	4.56311	4.51996	4.67093	4.82357	4.54008	4.59409	4.58104	-0.130857	0.492737	0.0540142	0.749515	-0.0130551	0.938472	-0.0768425	0.668674	0.0409591	0.820807	-0.110958	0.503586	0.000243151	0.998829	0.150976	0.404658	-0.283495	0.128367	-0.260461	0.154637
ILMN_1215327	ENSMUSG00000021669	68018	Col4a3bp	2810404O15Rik|9230101K08Rik|AU016711|CERT|GPBP	collagen, type IV, alpha 3 (Goodpasture antigen) binding protein	5285	ENSG00000113163:COL4A3BP	5.63442	5.43073	5.44339	6.20426	6.26499	5.94734	5.3203	5.73565	6.10938	6.12448	7.48957	7.17756	6.75678	1.38019	0.000422029	-0.312009	0.35276	-0.420779	0.211076	1.06818	0.0033858	-0.732788	0.0431605	0.0126582	0.969223	-0.317657	0.334255	0.37373	0.298103	1.36509	0.000339355	-0.804183	0.0277508
ILMN_1215331	ENSMUSG00000041415	192119	Dicer1	1110006F08Rik|D12Ertd7e|mKIAA0928	dicer 1, ribonuclease type III	9851	ENSG00000100697:DICER1	8.58717	8.46236	8.38498	8.98805	8.65469	8.68066	8.21582	8.28465	8.97104	8.6604	8.68729	9.08972	8.86176	-0.283751	0.549793	0.402423	0.340158	-0.227955	0.588304	0.118672	0.790434	0.174468	0.698242	-0.0773772	0.851106	0.025972	0.949758	0.68639	0.129608	0.0268927	0.953451	-0.444583	0.327282
ILMN_1215333	ENSMUSG00000001998	108011	Ap4e1	2310033A20Rik|9930028M04Rik|AV087807	adaptor-related protein complex AP-4, epsilon 1	2116.5	ENSG00000081014:AP4E1	4.63269	4.56849	4.62382	4.55596	4.56239	4.61217	4.86595	4.61223	4.68469	4.5264	4.56998	4.57258	4.61303	-0.114712	0.32388	0.00260173	0.979836	0.0404507	0.694478	-0.11211	0.306186	0.0430524	0.69576	0.0553333	0.583517	0.049783	0.621769	0.0724592	0.510785	0.0435768	0.699149	0.339552	0.00281823
ILMN_1215335	ENSMUSG00000052157	667383	Gm650	-	predicted pseudogene 650	1551		4.64516	4.62908	4.62356	4.6389	4.70705	4.6743	4.65051	4.72334	4.84083	4.68455	4.74548	4.70172	4.73011	-0.0953466	0.518384	-0.0437602	0.738247	0.0283895	0.828334	-0.139107	0.318018	-0.0153707	0.912544	-0.00551404	0.965702	-0.0327411	0.798514	0.117493	0.402124	0.0609365	0.670892	-0.0340358	0.809019
ILMN_1215341	ENSMUSG00000039770	383295	Ypel5	2310076K21Rik|CGI-127	yippee-like 5 (Drosophila)	2869	ENSG00000119801:YPEL5	8.16469	8.96523	9.34962	9.27892	8.66134	9.08993	8.95122	9.93822	9.39253	10.7652	11.1004	10.9889	11.0251	1.70783	0.00164835	-0.111433	0.81176	0.0362113	0.938303	1.5964	0.00178246	-0.0752214	0.880452	0.384392	0.402561	0.42859	0.350904	-0.545689	0.276891	0.335198	0.513378	-1.81395	0.000505549
ILMN_1215352	ENSMUSG00000056531	73254	Ccdc18	1700021E15Rik|4932411G06Rik|NY-SAR-41	coiled-coil domain containing 18	4655	ENSG00000122483:CCDC18	5.67479	5.887	5.8497	6.63575	6.12041	6.05607	5.68526	6.31502	6.24368	5.48303	4.93598	4.93925	4.74629	-1.30771	0.00158161	0.00327315	0.99268	-0.192958	0.588929	-1.30443	0.000856135	-0.189685	0.619204	-0.0373004	0.915007	-0.0643411	0.853948	-0.0713408	0.851636	-0.547058	0.163769	0.202227	0.598486
ILMN_1215362	ENSMUSG00000029763	20336	Exoc4	C78892|Sec8|Sec8l1	exocyst complex component 4	1714.5	ENSG00000131558:EXOC4	4.65142	4.64961	4.58103	4.61879	4.51521	4.61916	4.79155	4.59792	4.64675	4.72598	4.66299	4.61536	4.66367	0.0162364	0.923809	-0.0476341	0.752037	0.0483178	0.748599	-0.0313977	0.844371	0.000683721	0.996614	-0.0685832	0.642485	0.103946	0.482045	0.0488376	0.761872	-0.0629858	0.702818	0.0655738	0.685982
ILMN_1215366	ENSMUSG00000045098	225888	Suv420h1	AA117471|C630029K18Rik|KMT5B|Suv4-20h1	suppressor of variegation 4-20 homolog 1 (Drosophila)	2975	ENSG00000110066:SUV420H1	4.81601	4.82487	4.93465	5.09239	5.13168	4.78953	4.76634	4.77216	5.08725	4.66344	5.2811	5.24632	5.19389	0.193854	0.2574	-0.0347799	0.81832	-0.0524323	0.729174	0.159074	0.323419	-0.0872122	0.590286	0.109781	0.459856	-0.342147	0.02307	0.315089	0.054134	0.617667	0.000335025	0.102904	0.527882
ILMN_1215367	ENSMUSG00000032199	28015	Polr2m	AA407243|AA408799|AI303746|AW553238|D9Wsu138e|Grinl1a|mKIAA4185	polymerase (RNA) II (DNA directed) polypeptide M	2138	ENSG00000255529:POLR2M	4.70651	4.56175	4.63305	4.64138	4.78515	4.77442	4.57689	4.75916	4.51653	4.52324	4.60419	4.84342	4.60555	0.0876613	0.713451	0.239227	0.260558	-0.237864	0.263264	0.326889	0.148365	0.00136283	0.995199	0.0713018	0.731245	-0.0107204	0.9588	-0.242627	0.285629	0.080949	0.727185	0.0536486	0.813886
ILMN_1215372	ENSMUSG00000022623	58234	Shank3	AI841104|SHANK3c-3|SHANK3c-4|Shank3b	SH3/ankyrin domain gene 3	911		8.68304	7.97941	6.83121	4.79849	4.90144	4.78764	5.06974	4.76056	4.79101	4.65335	4.82603	4.53931	4.63206	0.0350222	0.940799	-0.286723	0.494025	0.0927567	0.824683	-0.251701	0.571349	-0.193966	0.664911	-1.14819	0.00617621	-0.113805	0.781448	0.0304513	0.945756	0.172677	0.706511	0.416383	0.356331
ILMN_1215386	ENSMUSG00000038665	320127	Dgki	C130010K08Rik	diacylglycerol kinase, iota	3406	ENSG00000157680:DGKI	4.7044	4.62734	4.65252	4.70684	4.74758	4.72606	4.90419	4.80095	4.62712	4.56215	4.62081	4.60993	4.54074	-0.00631138	0.970606	-0.0108783	0.942969	-0.0691899	0.649292	-0.0171897	0.915158	-0.0800682	0.622576	0.0251795	0.865776	-0.0215186	0.885142	-0.173822	0.286543	0.0586586	0.724689	0.34204	0.0389017
ILMN_1215394	ENSMUSG00000025236	72141	Adpgk	2610017G09Rik|Adp-gk|C77577	ADP-dependent glucokinase	2470	ENSG00000159322:ADPGK	5.49552	5.60817	5.49458	5.7476	6.13853	5.92634	5.1678	5.79838	5.88449	7.48068	8.88446	7.19814	6.58391	2.99997	9.77102e-12	-1.68632	3.19374e-06	-0.614229	0.0728797	1.31365	0.000435189	-2.30055	9.42501e-09	-0.113595	0.732563	-0.212186	0.523631	0.0861146	0.812332	1.40378	0.000279152	-2.31288	9.62176e-09
ILMN_1215398	ENSMUSG00000039701	99526	Usp53	AA939927|Phxr3|Sp6|mKIAA1350	ubiquitin specific peptidase 53	4014		4.97998	5.05999	4.99961	5.03028	4.91754	4.88815	4.53281	4.91564	5.21679	4.95143	5.03169	4.96109	4.91143	-0.185095	0.395545	-0.0706021	0.714618	-0.0496594	0.796989	-0.255697	0.213905	-0.120262	0.56038	-0.0603777	0.749537	-0.0293837	0.876503	0.301147	0.146912	0.0802607	0.70421	-0.418617	0.0462521
ILMN_1215400	ENSMUSG00000024824	19367	Rad9a	Rad9	RAD9 homolog A	2046	ENSG00000172613:RAD9A	7.75794	7.86283	8.30853	7.6894	8.09432	8.06393	8.61065	8.30319	8.38041	8.36664	8.18932	8.11263	8.79006	-0.191089	0.701604	-0.0766979	0.862427	0.677431	0.128437	-0.267787	0.568885	0.600733	0.206318	0.445696	0.305426	-0.0303853	0.944126	0.0772215	0.870359	-0.177315	0.714531	0.244005	0.608508
ILMN_1215405	ENSMUSG00000042548	228790	Asxl1	mKIAA0978	additional sex combs like 1	607.5	ENSG00000171456:ASXL1	5.75594	6.90368	7.09061	5.16537	6.55367	7.08799	5.93591	7.9212	8.26934	8.62391	6.29312	6.47326	5.95901	-1.97622	0.00741326	0.18014	0.778897	-0.51425	0.423618	-1.79608	0.00967994	-0.33411	0.626353	0.186926	0.766167	0.534319	0.396156	0.348136	0.611961	-2.33079	0.00129014	-2.688	0.000186005
ILMN_1215409	ENSMUSG00000013766	70274	Ly6g6e	2310011I02Rik|G6e	lymphocyte antigen 6 complex, locus G6E	625.5		4.55852	4.68643	4.53551	4.59898	4.62773	4.57049	4.65939	4.59032	4.55596	4.56488	4.59055	4.55642	4.60679	0.0345972	0.865133	-0.0341315	0.850303	0.0503664	0.780653	0.000465712	0.998063	0.0162349	0.933072	-0.150921	0.395219	-0.0572445	0.746647	-0.0343593	0.858941	0.0256751	0.896825	0.0945069	0.627266
ILMN_1215423	ENSMUSG00000020014	380654	Cfap54	4930485B16Rik|Gm872	cilia and flagella associated protein 54	1937	ENSG00000188596:CFAP54	4.78127	4.93761	4.76737	5.04006	4.90937	4.79229	4.86848	5.00506	4.84119	4.96	4.78952	4.76955	4.9957	-0.0516671	0.849415	-0.0199744	0.934102	0.226149	0.350413	-0.0716415	0.77991	0.206175	0.425518	-0.170241	0.472553	-0.11708	0.621013	-0.163873	0.526199	-0.170473	0.519738	-0.0915167	0.72476
ILMN_1215434	ENSMUSG00000081309	100039668	Gm12397	OTTMUSG00000006609	predicted gene 12397	615		5.65393	6.3027	6.42851	6.59436	6.0943	6.20649	5.22728	6.4251	6.39869	5.17211	5.37266	5.61466	5.49214	-1.02603	0.0280159	0.242005	0.554206	-0.122518	0.764431	-0.784026	0.0733339	0.119487	0.784553	0.125808	0.753433	0.112194	0.77937	-0.0264098	0.951806	0.200551	0.65425	0.0551731	0.900132
ILMN_1215436	ENSMUSG00000025515	17831	Muc2	2010015E03Rik|MCM|wnn	mucin 2	767		4.66523	4.7246	4.70352	4.68098	4.74982	4.67774	4.68806	4.69998	4.71132	4.71966	4.66506	4.66519	4.71861	-0.0462603	0.703934	0.000134391	0.999007	0.0534136	0.621242	-0.0461259	0.687528	0.053548	0.64309	-0.0210796	0.842127	-0.0720774	0.496386	0.0113375	0.921798	-0.0545995	0.644565	-0.0315976	0.785709
ILMN_1215440	ENSMUSG00000007440	12943	Pcdha10	Cnr3|Cnr8|Crnr3|Crnr8|Pcdha14	protocadherin alpha 10	5359	ENSG00000251664:PCDHA12	4.85025	4.84867	4.92567	4.79777	4.84701	4.88253	5.00631	4.93409	4.85384	4.97279	4.89076	4.53099	4.68942	0.0369152	0.886874	-0.359768	0.120962	0.158435	0.492196	-0.322853	0.188798	-0.201333	0.414531	0.0770033	0.733014	0.0355254	0.874916	-0.080251	0.744598	-0.0820367	0.745063	0.0335155	0.892404
ILMN_1215441	ENSMUSG00000023249	235587	Parp3	A930002C11Rik|AW990611|Adprt3|Adprtl3|PARP-3|pADPRT-3	poly (ADP-ribose) polymerase family, member 3	1348.5	ENSG00000041880:PARP3	4.57617	4.72111	4.64475	4.67725	4.71566	4.63573	4.65339	4.63022	4.64143	4.72079	4.8227	4.74065	4.64427	0.181276	0.372655	-0.082053	0.648877	-0.0963786	0.592861	0.099223	0.603892	-0.178432	0.355262	-0.0763551	0.665338	-0.0799347	0.650685	0.0112036	0.953597	0.101918	0.605543	-0.0673964	0.727987
ILMN_1215446	ENSMUSG00000024526	12683	Cidea	AW212747	cell death-inducing DNA fragmentation factor, alpha subunit-like effector A	1164		5.21304	4.67251	4.80452	5.51348	5.06116	5.0329	5.32513	4.6834	4.70086	4.7705	4.98879	4.77848	5.01409	0.287933	0.371203	-0.210312	0.461569	0.235611	0.409656	0.0776211	0.7976	0.0252988	0.93387	0.132011	0.636772	-0.0282524	0.919451	0.0174578	0.954338	0.218291	0.485132	0.554625	0.0732764
ILMN_1215449	ENSMUSG00000056617	74361	4931429L15Rik	-	RIKEN cDNA 4931429L15 gene	1140		4.55955	4.68365	4.61804	4.54173	4.57152	4.61577	4.52339	4.57074	4.55746	4.56235	4.54527	4.57488	4.55944	-0.0121826	0.950135	0.0296071	0.864081	-0.0154419	0.928854	0.0174245	0.924354	0.0141652	0.93893	-0.0656119	0.69867	0.0442464	0.794	-0.0132844	0.94272	-0.0170781	0.928138	-0.0389616	0.834112
ILMN_1215465	ENSMUSG00000022781	224105	Pak2	5330420P17Rik|A130002K10Rik|AI836325|D16Ertd269e|PAK-2|mKIAA4182	p21 protein (Cdc42/Rac)-activated kinase 2	3487.5	ENSG00000180370:PAK2	7.45536	7.86067	8.30515	8.47487	8.01731	8.5028	7.38047	8.27628	8.40695	8.50847	9.69844	9.33379	9.10427	1.29148	0.0258482	-0.364645	0.472696	-0.229521	0.650973	0.926838	0.0876299	-0.594165	0.274681	0.444484	0.371953	0.485486	0.329689	0.130678	0.809518	1.18996	0.0343927	-1.128	0.0410383
ILMN_1215466	ENSMUSG00000054594	232790	Oscar	mOSCAR|mOSCAR-M1|mOSCAR-M2|mOSCAR-M3	osteoclast associated receptor	1809.5	ENSG00000170909:OSCAR	5.50987	5.10835	5.11662	5.67426	5.28487	5.3914	6.15249	5.73688	5.64108	5.46504	5.49144	5.52963	5.30534	-0.149633	0.668085	0.0381848	0.901862	-0.224284	0.469556	-0.111449	0.734547	-0.1861	0.574346	0.00827174	0.978245	0.106528	0.72554	-0.0958079	0.772312	0.0264032	0.937927	0.687454	0.041453
ILMN_1215469	ENSMUSG00000026385	13167	Dbi	ACBD1|Acbp|EP|endozepine	diazepam binding inhibitor	504	ENSG00000155368:DBI	13.2013	12.9922	12.5204	13.4673	13.519	13.2263	14.0329	13.6746	14.3776	12.7068	14.3284	14.1943	14.3089	-0.0492508	0.876672	-0.134062	0.634404	0.114618	0.684273	-0.183312	0.540183	-0.0194437	0.948527	-0.471797	0.0900517	-0.292664	0.290524	0.703022	0.0215551	1.62163	9.96663e-07	1.32616	3.23185e-05
ILMN_1215472	ENSMUSG00000019647	20358	Sema6a	9330158E07|A730020P05Rik|AI851735|Sema6A-1|Semaq|VIa|b2b997Clo	sema domain, transmembrane domain (TM), and cytoplasmic domain, (semaphorin) 6A	3309.5	ENSG00000092421:SEMA6A	4.53638	4.54891	4.4921	4.47812	4.53418	4.52165	4.617	4.5123	4.66521	4.71847	4.53014	4.53187	4.63744	-0.135072	0.232948	0.00172431	0.986258	0.105579	0.293181	-0.133348	0.211468	0.107303	0.317481	-0.0568096	0.562791	-0.0125307	0.898335	0.152913	0.155521	-0.188327	0.0884806	-0.101473	0.347255
ILMN_1215475	ENSMUSG00000044393	13511	Dsg2	AA408168|D18Ertd293e	desmoglein 2	3590	ENSG00000046604:DSG2	4.86832	4.63198	4.76986	4.95686	4.67436	4.7681	4.51972	4.695	4.86004	4.91547	4.97699	4.89796	4.83902	0.116951	0.716466	-0.0790356	0.782159	-0.0589348	0.836631	0.0379156	0.900496	-0.13797	0.651739	0.137884	0.622581	0.0937461	0.7378	0.165043	0.589355	0.0615256	0.84413	-0.395753	0.200068
ILMN_1215477	ENSMUSG00000075151	258653	Olfr1136	MOR177-3	olfactory receptor 1136	933		4.84674	4.74756	4.63902	4.88939	4.7311	4.73311	4.64615	4.68771	4.7233	4.65571	4.77004	4.71961	4.93538	0.0467333	0.750417	-0.0504209	0.699119	0.215765	0.100666	-0.00368762	0.978737	0.165344	0.237493	-0.10854	0.396472	0.00201115	0.987438	0.0355883	0.798529	0.114324	0.424139	-0.00955745	0.94567
ILMN_1215479	ENSMUSG00000070336	72973	Fbxo47	2900052P03Rik|Gm1562	F-box protein 47	1512.5	ENSG00000204952:FBXO47	4.56668	4.57445	4.61155	4.59644	4.51276	4.56019	4.67609	4.55154	4.4645	4.55427	4.54656	4.55206	4.53611	0.0820524	0.433464	0.00550478	0.952716	-0.0159462	0.863628	0.0875572	0.375176	-0.0104414	0.916211	0.0371021	0.683429	0.0474268	0.602293	-0.0870351	0.381564	-0.00771083	0.93953	0.12182	0.224454
ILMN_1215486	ENSMUSG00000020234	432479	4930404N11Rik	2210409H10Rik|5730551K18Rik|AI854616	RIKEN cDNA 4930404N11 gene	718	ENSG00000183397:C19orf71	5.00954	5.00141	4.94714	5.06099	4.9343	4.9491	5.41802	5.0579	5.03599	5.38913	5.01606	5.57296	5.35939	-0.0199281	0.950481	0.556902	0.0531797	-0.213566	0.454193	0.536974	0.0783607	0.343335	0.261358	-0.0542755	0.845809	0.0148005	0.957704	-0.0219114	0.942645	-0.373076	0.233611	0.0288827	0.924902
ILMN_1215493	ENSMUSG00000035297	26891	Cops4	AW208976|D5Ertd774e	COP9 (constitutive photomorphogenic) homolog, subunit 4 (Arabidopsis thaliana)	897	ENSG00000138663:COPS4	12.1402	12.0386	12.1546	12.0286	11.9537	11.8692	11.8477	11.7354	11.9103	11.4451	11.0522	11.0127	10.8784	-0.858031	7.63541e-07	-0.039559	0.782324	-0.134266	0.349501	-0.89759	6.31415e-08	-0.173825	0.257792	0.116001	0.409034	-0.0845378	0.547021	0.174812	0.255119	-0.392915	0.0137994	0.402598	0.0103304
ILMN_1215494	ENSMUSG00000046768	80837	Rhoj	1110005O19Rik|AW210585|Arhj|TC10L|TCL	ras homolog gene family, member J	2350	ENSG00000126785:RHOJ	4.86478	4.72153	4.68002	4.57847	4.85582	4.75751	5.01451	4.87884	4.73065	4.77001	4.71603	4.70637	4.83134	-0.0146237	0.939938	-0.00966311	0.955276	0.124976	0.46893	-0.0242868	0.894324	0.115313	0.531766	-0.0415029	0.805799	-0.0983019	0.560681	-0.148193	0.421969	-0.0539808	0.774824	0.244499	0.189298
ILMN_1215502	ENSMUSG00000019916	18451	P4ha1	AL022634|P4ha	procollagen-proline, 2-oxoglutarate 4-dioxygenase (proline 4-hydroxylase), alpha 1 polypeptide	2918	ENSG00000122884:P4HA1	5.46314	5.84122	6.05136	6.72154	6.46348	6.50527	5.40168	6.04833	6.73716	5.50987	5.85591	5.98199	6.13166	-0.881248	0.0460027	0.126086	0.744979	0.149663	0.699465	-0.755163	0.0689515	0.275749	0.506205	0.210149	0.580198	0.0417879	0.912348	0.688829	0.0990496	0.346036	0.41566	-0.10819	0.795232
ILMN_1215504	ENSMUSG00000040167	67143	Ikzf5	2610034F18Rik|PEGASUS|Zfpn1a5	IKAROS family zinc finger 5	714	ENSG00000095574:IKZF5	4.84092	5.05207	4.761	4.89943	4.91281	4.85071	4.86215	4.97802	4.87165	5.13567	5.23249	5.41889	5.21283	0.360845	0.156993	0.186397	0.408428	-0.206064	0.36099	0.547242	0.0239661	-0.0196668	0.934845	-0.291064	0.188944	-0.0621022	0.778206	-0.10637	0.658554	0.0968207	0.694476	-0.273526	0.260203
ILMN_1215517	ENSMUSG00000091656	224576	Vmn2r106	EG224576	vomeronasal 2, receptor 106	2589		4.61295	4.60673	4.58015	4.65542	4.65572	4.65307	4.75233	4.6556	4.67012	4.55552	4.61882	4.58531	4.544	-0.0512988	0.743809	-0.0335108	0.809937	-0.0413076	0.766895	-0.0848096	0.56652	-0.0748183	0.615664	-0.0265771	0.845605	-0.00265336	0.984488	0.0145114	0.92238	0.0632971	0.678311	0.19681	0.191243
ILMN_1215518	ENSMUSG00000031290	210297	Lrch2	AI316885|mKIAA1495	leucine-rich repeats and calponin homology (CH) domain containing 2	4314	ENSG00000130224:LRCH2	4.66963	5.45188	5.14545	4.58559	4.86448	4.96805	4.64466	4.76984	4.6507	4.57532	4.62309	4.64599	4.71117	-0.0276121	0.846553	0.0228979	0.856553	0.0651756	0.607134	-0.00471425	0.972018	0.0880734	0.515929	-0.30643	0.0152201	0.103573	0.404817	-0.119134	0.380032	0.047771	0.730585	0.0693358	0.611056
ILMN_1215524	ENSMUSG00000022537	224090	Tmem44	1700007N03Rik|9330161C17Rik|B230220N21	transmembrane protein 44	2617	ENSG00000145014:TMEM44	4.98427	5.01355	4.87933	4.69509	4.70447	4.77619	5.55698	4.78065	5.00527	4.66567	4.72857	4.78382	4.6783	-0.276696	0.528187	0.0552489	0.88706	-0.105527	0.786214	-0.221447	0.591909	-0.0502777	0.903769	-0.134218	0.724759	0.0717193	0.850722	0.22462	0.589407	0.0629078	0.882582	0.891316	0.0354822
ILMN_1215528	ENSMUSG00000034612	58250	Chst11	1110020P09Rik|C4ST|C4ST-1|C4ST1|C4s	carbohydrate sulfotransferase 11	5527	ENSG00000171310:CHST11	6.44114	6.28264	6.0359	6.12705	6.70552	6.35052	7.30758	7.30377	7.93076	6.58804	6.83998	6.65766	6.56589	-1.09079	0.00107082	-0.182316	0.525443	-0.0917722	0.749037	-1.2731	6.61354e-05	-0.274088	0.372435	-0.246745	0.380849	-0.354998	0.208471	0.626996	0.0433169	0.25194	0.42322	0.71954	0.021636
ILMN_1215530	ENSMUSG00000026349	72949	Ccnt2	2900041I18Rik|C81304|CycT2|CycT2a|CycT2b	cyclin T2	4500	ENSG00000082258:CCNT2	9.6887	9.7401	9.75287	9.48284	9.70739	9.72877	9.76847	10.4153	9.89435	10.0608	10.8344	11.5277	11.5481	0.940034	0.0490478	0.693301	0.100846	0.0204006	0.961187	1.63333	0.00040341	0.713701	0.11391	0.0127727	0.975187	0.0213823	0.958474	-0.520909	0.246959	0.773628	0.0945894	-0.292291	0.517337
ILMN_1215532	ENSMUSG00000059455	69401	Plac8l1	1700009N18Rik|1700015M15Rik	PLAC8-like 1	763	ENSG00000173261:PLAC8L1	4.56709	4.67239	4.62138	4.55263	4.71349	4.52549	4.66189	4.6435	4.63066	4.53999	4.61193	4.53426	4.5637	-0.0187331	0.893577	-0.0776654	0.532592	0.0294425	0.812806	-0.0963985	0.465585	-0.0482229	0.716808	-0.0510062	0.675477	-0.188001	0.125226	-0.0128394	0.923035	0.0719331	0.597453	0.121902	0.36308
ILMN_1215536	ENSMUSG00000025437	170822	Usp33	9830169D19Rik|AA409780|Vdu1	ubiquitin specific peptidase 33	2935	ENSG00000077254:USP33	5.14157	6.25158	6.26335	5.6038	6.2169	6.66934	4.59798	6.64692	7.05769	6.66156	6.08009	6.17345	5.75095	-0.977597	0.087324	0.0933623	0.852848	-0.422497	0.402175	-0.884234	0.10045	-0.329134	0.54116	0.0117757	0.980945	0.452442	0.359961	0.410766	0.44597	-0.581476	0.292898	-2.06358	0.000249302
ILMN_1215537	ENSMUSG00000018126	207495	Baiap2l2	BC048937	BAI1-associated protein 2-like 2	1058	ENSG00000128298:BAIAP2L2	4.8718	4.82537	4.82373	4.92154	4.64597	4.86347	4.79028	4.86996	4.60241	4.70667	4.84618	4.71833	4.84155	0.243764	0.18162	-0.127842	0.428486	0.12322	0.445309	0.115922	0.498427	-0.00462168	0.978599	-0.00164216	0.991701	0.2175	0.17066	-0.267547	0.12306	0.13951	0.430013	0.0836105	0.629795
ILMN_1215541	ENSMUSG00000040127	70061	Sdr9c7	1810054F20Rik|Rdh20|Rdhs|SDR-O|Sdro	4short chain dehydrogenase/reductase family 9C, member 7	1875	ENSG00000170426:SDR9C7	4.70133	4.50179	4.5727	4.68763	4.69118	4.64267	4.69098	4.59052	4.67454	4.51911	4.75577	4.63056	4.6869	0.0812256	0.579271	-0.125208	0.336573	0.0563445	0.664743	-0.0439825	0.749804	-0.0688636	0.620338	0.0709052	0.57785	-0.0485128	0.703236	0.0840184	0.545727	0.236657	0.0989194	0.171868	0.220834
ILMN_1215544	ENSMUSG00000029722	231801	Agfg2	A630095P14Rik|Hrbl|RAB-R|RABR	ArfGAP with FG repeats 2	1863	ENSG00000106351:AGFG2	5.9613	5.36112	5.54589	5.76365	5.53411	5.70516	5.22516	5.94495	5.52536	6.18692	6.67194	6.64177	6.56396	1.14658	0.0073597	-0.0301756	0.93532	-0.0778136	0.834255	1.11641	0.00566926	-0.107989	0.78592	0.184777	0.612217	0.17105	0.638852	-0.419592	0.292731	0.485026	0.235442	-0.961762	0.0180077
ILMN_1215546	ENSMUSG00000032191	12049	Bcl2l10	AA420380|AU023065|Boo|C85687|Diva	Bcl2-like 10	1220	ENSG00000137875:BCL2L10	4.62889	4.51241	4.57706	4.64976	4.54771	4.62838	4.58653	4.57615	4.54805	4.45302	4.59623	4.56876	4.57679	0.0481886	0.680069	-0.0274746	0.791084	0.00803065	0.93827	0.020714	0.850687	-0.019444	0.860776	0.0646592	0.524913	0.0806711	0.427946	-0.0281069	0.79988	0.14321	0.209283	0.133504	0.233248
ILMN_1215558	ENSMUSG00000051276	73353	Actrt2	1700052K15Rik|Arp-T2|Arpm2	actin-related protein T2	1435	ENSG00000169717:ACTRT2	5.10757	5.16476	5.15885	4.93163	4.97082	5.02871	4.88723	5.06559	5.11469	5.49489	5.75429	5.19963	5.37422	0.639598	0.0130469	-0.554663	0.0152291	0.174594	0.437778	0.0849355	0.721655	-0.380069	0.116092	-0.00591083	0.978568	0.057885	0.792528	0.0491038	0.837983	0.2594	0.293088	-0.607666	0.0134952
ILMN_1215559	ENSMUSG00000049112	18430	Oxtr	OTR	oxytocin receptor	4568	ENSG00000180914:OXTR	4.70751	4.71526	4.62978	4.68142	4.82449	4.66533	4.78439	4.64537	4.68935	4.67683	4.63279	4.66427	4.59105	-0.0565602	0.741858	0.0314809	0.836362	-0.0732194	0.631131	-0.0250793	0.876755	-0.0417385	0.797838	-0.0854726	0.567324	-0.159157	0.287964	0.0439706	0.787284	-0.0440494	0.791826	0.107552	0.512251
ILMN_1215564	ENSMUSG00000046450	56015	Olfr71	MOR262-4|mOR17	olfactory receptor 71	1218		4.71298	4.64028	4.60702	4.72598	4.7183	4.59534	4.65458	4.82609	4.62221	4.60316	4.72597	4.73698	4.8004	0.103757	0.488751	0.0110109	0.933957	0.0634236	0.633349	0.114768	0.416526	0.0744344	0.600555	-0.0332595	0.798351	-0.122969	0.346038	-0.203877	0.153654	0.122806	0.399572	0.0514171	0.71911
ILMN_1215568	ENSMUSG00000059742	170738	Kcnh7	9330137I11Rik|Kv11.3|erg3	potassium voltage-gated channel, subfamily H (eag-related), member 7	2961	ENSG00000184611:KCNH7	4.74649	4.88972	4.80507	5.18704	4.65558	4.81656	4.85004	4.56826	5.16674	4.57011	4.80169	4.79675	4.76128	-0.365054	0.17913	-0.00493337	0.983598	-0.0354738	0.882485	-0.369988	0.148683	-0.0404072	0.87485	-0.0846503	0.718867	0.160985	0.494035	0.598481	0.0216231	0.231574	0.37919	0.279928	0.279757
ILMN_1215572	ENSMUSG00000063450	319565	Syne2	6820443O06Rik|AW546258|D12Ertd777e|NUA|Nesp2g|mKIAA1011	spectrin repeat containing, nuclear envelope 2	1624	ENSG00000054654:SYNE2	4.59199	4.5374	4.65541	4.68359	4.54141	4.60854	4.51694	4.63882	4.61805	4.7337	5.18517	5.56061	6.18373	0.567117	0.00560101	0.37544	0.0369572	0.623126	0.000699763	0.942556	2.84422e-06	0.998565	9.94979e-07	0.11801	0.49831	0.067137	0.699803	-0.0207698	0.912925	0.451465	0.0222926	-0.21676	0.258444
ILMN_1215580	ENSMUSG00000021348	18814	Prl7d1	PLF-RP|PRP|Plfr	prolactin family 7, subfamily d, member 1	597		4.91853	4.62752	4.70809	4.74433	4.79234	4.65065	4.86863	4.61869	4.78208	4.69299	4.69025	5.00767	4.72508	-0.0918296	0.69628	0.317417	0.130964	-0.28259	0.178155	0.225587	0.309956	0.0348264	0.876002	0.0805658	0.693741	-0.141683	0.489033	0.163396	0.464781	-0.0027359	0.99045	0.175641	0.434897
ILMN_1215583	ENSMUSG00000031411	75829	Prame	4930534P07Rik	preferentially expressed antigen in melanoma	1831.5		4.91867	4.57176	4.64363	4.85736	4.84083	4.59519	4.75992	4.8222	4.73725	4.47565	4.83897	4.70977	4.70739	0.101715	0.618255	-0.129195	0.476208	-0.00238116	0.989508	-0.0274804	0.886278	-0.131576	0.497278	0.0718616	0.685532	-0.245639	0.168485	-0.0849401	0.660997	0.363316	0.0695533	0.284263	0.146909
ILMN_1215584	ENSMUSG00000033845	27395	Mrpl15	HSPC145|MRP-L7|Rpml7	mitochondrial ribosomal protein L15	1569		5.70404	5.68858	5.64213	6.4485	6.11413	5.86516	4.99592	5.43869	6.25191	5.74565	4.90571	4.92747	5.03121	-1.3462	0.000266168	0.0217565	0.944949	0.103743	0.742034	-1.32444	0.000147455	0.125499	0.709565	-0.0464488	0.880383	-0.248966	0.420756	0.813213	0.0175734	-0.839938	0.0166684	-0.749724	0.0291457
ILMN_1215591	ENSMUSG00000026705	226541	Klhl20	AI504637|D930050H05Rik|Kleip|mKIAA4210	kelch-like 20	4072	ENSG00000076321:KLHL20	5.08575	4.87165	5.13743	4.86517	5.00534	4.99348	5.1515	5.37383	5.04752	4.87568	4.93359	5.79795	5.6613	-0.113935	0.707148	0.864362	0.00180643	-0.136651	0.611897	0.750427	0.00997261	0.727711	0.0130046	0.265781	0.31483	-0.0118603	0.964118	-0.326312	0.258511	0.0579108	0.844215	0.275825	0.341936
ILMN_1215592	ENSMUSG00000030041	110958	M1ap	D6Mm5e	meiosis 1 associated protein	1140.5	ENSG00000159374:M1AP	5.73733	5.50104	5.37224	6.35421	5.94064	5.95561	5.08369	5.22444	5.0532	5.42503	4.5362	4.49967	4.56133	-0.517004	0.180469	-0.0365272	0.914674	0.061664	0.856473	-0.553531	0.128542	0.0251368	0.945012	-0.128798	0.699855	0.0149768	0.964229	-0.17124	0.638665	-0.888838	0.0191279	-0.341348	0.353098
ILMN_1215595	ENSMUSG00000045395	258792	Olfr1499	MOR211-2	olfactory receptor 1499	1052		4.75076	4.6075	4.61582	4.7009	4.77966	4.63558	4.9903	4.6524	4.71364	4.65137	4.54702	4.60351	4.85781	-0.166627	0.24165	0.0564956	0.653645	0.254302	0.0457907	-0.110132	0.410399	0.310798	0.0228842	0.00831642	0.946211	-0.144084	0.244329	0.0612404	0.649132	-0.104358	0.449544	0.338923	0.0139001
ILMN_1215596	ENSMUSG00000025246	21372	Tbl1x	5330429M20|Tbl1	transducin (beta)-like 1 X-linked	4422.5	ENSG00000101849:TBL1X	5.83511	5.83779	6.09227	5.67626	5.87608	6.06095	5.60828	6.2991	5.70378	5.45754	5.53778	5.54845	5.56815	-0.166003	0.688931	0.010669	0.97687	0.0196957	0.957316	-0.155334	0.690899	0.0303647	0.938476	0.254479	0.48086	0.184868	0.608339	-0.595321	0.13277	0.0802355	0.842171	0.150736	0.703439
ILMN_1215599	ENSMUSG00000038112	244810	AW551984	3222402N16	expressed sequence AW551984	906		4.57534	4.55542	4.80167	4.82646	4.58164	4.7334	4.75743	4.52061	4.59163	4.53634	4.62061	4.60311	4.69046	0.0289843	0.873236	-0.0174963	0.913608	0.087344	0.588407	0.011488	0.946475	0.0698477	0.685514	0.246245	0.121672	0.151758	0.338037	0.0710143	0.680554	0.0842718	0.633399	0.221088	0.204581
ILMN_1215600	ENSMUSG00000075224	241528	Lrrc55	A330097E02Rik|Gm351	leucine rich repeat containing 55	2558.5	ENSG00000183908:LRRC55	5.04433	5.15412	4.80504	4.98529	5.46196	4.85981	5.1517	5.07421	5.12632	5.03001	5.05155	5.20964	5.21807	-0.0747757	0.765707	0.158093	0.478452	0.00842835	0.969812	0.0833169	0.724514	0.166521	0.484931	-0.349074	0.112248	-0.602155	0.00691088	0.0521177	0.826754	0.0215394	0.929616	0.121688	0.611725
ILMN_1215602	ENSMUSG00000027679	67713	Dnajc19	1810055D05Rik|AA959924|Tim14	DnaJ (Hsp40) homolog, subfamily C, member 19	716.5	ENSG00000205981:DNAJC19	6.00053	5.99869	5.89618	6.23489	5.81614	5.69251	5.75717	6.4188	6.23718	6.41184	7.23932	7.82258	7.69746	1.00214	0.0113573	0.583259	0.0934727	-0.125117	0.716852	1.5854	3.80974e-05	0.458142	0.216043	-0.102508	0.761618	-0.123637	0.714484	-0.181624	0.622508	0.827479	0.0306556	-0.654674	0.0802589
ILMN_1215606	ENSMUSG00000040356	108077	Skiv2l	4930534J06Rik|AW214248|Ddx13|SKI|Ski2w	superkiller viralicidic activity 2-like (S. cerevisiae)	881	ENSG00000204351:SKIV2L	9.29903	9.33088	9.82697	9.00701	9.42555	9.7643	9.15002	9.86111	10.0949	10.9142	10.4018	10.3811	10.3225	0.306895	0.532095	-0.0207254	0.962049	-0.0585772	0.893025	0.28617	0.536253	-0.0793026	0.864779	0.496083	0.24683	0.338755	0.428087	0.233817	0.61583	-0.512334	0.284314	-1.76414	0.000292778
ILMN_1215610	ENSMUSG00000047193	110350	Dync2h1	4432416O06Rik|AI448217|D030010H02Rik|D330044F14Rik|DHC1b|DHC2|Dnchc2|b2b414Clo|mKIAA1997	dynein cytoplasmic 2 heavy chain 1	4365	ENSG00000187240:DYNC2H1	4.72047	4.60037	4.76316	4.74354	5.01224	4.78163	4.72043	4.53725	4.52117	4.59553	4.7136	4.71538	4.72641	0.192435	0.23433	0.00177292	0.990112	0.0110329	0.938527	0.194208	0.202901	0.0128059	0.933269	0.16279	0.247239	-0.23061	0.102524	-0.0160855	0.916236	0.118068	0.451728	0.124895	0.417856
ILMN_1215612	ENSMUSG00000079502	329375	1700101E01Rik	Gm823	RIKEN cDNA 1700101E01 gene	1042	ENSG00000188523:C9orf171	4.58299	4.51247	4.60343	4.60149	4.56567	4.56827	5.16305	4.60732	4.60988	4.61302	4.59731	4.56368	4.58075	-0.01257	0.918565	-0.0336247	0.758094	0.0170706	0.875725	-0.0461947	0.690124	-0.0165541	0.887187	0.0909555	0.39594	0.00260758	0.980543	0.00255663	0.982519	-0.0157165	0.895374	0.550024	9.90025e-06
ILMN_1215624	ENSMUSG00000068696	64378	Gpr88	AW061286|Strg	G-protein coupled receptor 88	3450	ENSG00000181656:GPR88	4.8675	4.82981	4.75275	4.72723	4.78605	4.79367	4.84894	5.07228	4.85158	5.00399	5.09349	5.1754	5.14736	0.241908	0.243377	0.0819155	0.655249	-0.02804	0.878468	0.323824	0.0987232	0.0538755	0.783482	-0.0770676	0.668049	0.00762486	0.96614	-0.220701	0.26197	0.0894964	0.655943	-0.155053	0.432582
ILMN_1215632	ENSMUSG00000047945	17357	Marcksl1	AL022768|AW215397|AW536807|D4Bc1|F52|MacMARCKS|Macs2|Macs3|Mlp|Mrp	MARCKS-like 1	1605	ENSG00000175130:MARCKSL1	6.3956	7.60926	7.82671	6.25034	6.1852	6.5623	5.56038	6.73083	5.79897	6.11848	5.08596	5.20252	4.9019	-0.713011	0.262296	0.116554	0.835899	-0.30062	0.59342	-0.596456	0.319141	-0.184066	0.759641	0.217449	0.693306	0.377106	0.494413	-0.93186	0.123904	-1.03252	0.0963955	-0.558099	0.357573
ILMN_1215638	ENSMUSG00000021871	18950	Pnp	AL024301|AU015798|Np|Np-1|Np-2|Pnp1	purine-nucleoside phosphorylase	2124		5.07225	4.68187	4.96167	5.17051	4.87394	4.80851	5.64243	4.93696	4.71517	5.03016	5.00644	4.84111	4.79798	0.291275	0.221235	-0.16533	0.432975	-0.0431368	0.837627	0.125946	0.573142	-0.208466	0.355387	0.279795	0.177073	-0.0654306	0.751045	-0.221792	0.325636	-0.0237175	0.918028	0.612272	0.00806922
ILMN_1215639	ENSMUSG00000051355	17846	Commd1	AI256843|Murr1|U2/Mu	COMM domain containing 1	643		8.46517	9.84922	9.97223	8.58834	10.1595	10.4433	7.73986	9.59444	10.179	9.62018	8.47401	8.34983	8.27738	-1.70502	0.00332546	-0.12418	0.80488	-0.0724459	0.885392	-1.8292	0.000901173	-0.196626	0.714503	0.123011	0.802736	0.283752	0.564763	0.58459	0.278239	-1.14617	0.0396816	-1.88032	0.000769471
ILMN_1215644	ENSMUSG00000031668	13666	Eif2ak3	AI427929|Pek|Perk	eukaryotic translation initiation factor 2 alpha kinase 3	1776	ENSG00000172071:EIF2AK3	6.7639	7.13945	7.33552	6.63886	7.80525	7.97329	6.8982	8.36332	8.11861	8.95154	7.64851	7.89373	7.69889	-0.470102	0.402905	0.245222	0.622629	-0.194844	0.695702	-0.22488	0.670546	0.0503781	0.924603	0.196071	0.687847	0.168037	0.730563	-0.244707	0.645934	-1.30303	0.0187056	-2.05333	0.000231062
ILMN_1215647	ENSMUSG00000020156	68114	Mum1	2610019J09|9430059D04Rik|UBE-1C2	melanoma associated antigen (mutated) 1	1137	ENSG00000160953:MUM1	12.0106	11.6486	11.7844	11.6392	11.4355	11.5028	12.1909	11.9481	11.6256	11.7142	11.8392	12.186	12.0913	0.21362	0.406772	0.346763	0.131105	-0.0946649	0.678346	0.560383	0.0226299	0.252099	0.302821	0.135824	0.543798	0.0673338	0.76326	-0.322524	0.188289	0.125047	0.616917	0.47673	0.0546377
ILMN_1215657	ENSMUSG00000030769	233836	Slc5a11	2010013B02Rik|Kst1|RKST2|SMIT2|Slc5a10	solute carrier family 5 (sodium/glucose cotransporter), member 11	704	ENSG00000158865:SLC5A11	4.81451	4.99496	4.8036	5.16241	5.57314	5.12628	5.5753	5.02583	5.21117	5.11412	4.72168	4.76995	4.90205	-0.489483	0.0441581	0.0482685	0.821047	0.132101	0.536275	-0.441215	0.0538943	0.180369	0.429915	-0.191353	0.361084	-0.446857	0.0348469	0.185339	0.417363	-0.392439	0.0956653	0.46118	0.0469857
ILMN_1215661	ENSMUSG00000026942	22030	Traf2	AI325259	TNF receptor-associated factor 2	3044	ENSG00000127191:TRAF2	6.4512	6.17177	6.34162	6.07218	6.42423	6.0717	6.8261	6.11542	6.26467	5.77094	7.31839	7.90041	7.72661	1.05373	0.0117681	0.582015	0.112943	-0.1738	0.633693	1.63574	5.58614e-05	0.408215	0.296336	0.169845	0.634507	-0.352534	0.324831	0.14925	0.701806	1.54746	0.000198285	1.05517	0.00836715
ILMN_1215665	ENSMUSG00000050150	74446	Slc9b1	1700094G20Rik|4933424B12Rik|4933425K02Rik|Nhedc1|mtsNHE	solute carrier family 9, subfamily B (NHA1, cation proton antiporter 1), member 1	1196	ENSG00000164037:SLC9B1	4.70067	4.77716	4.63885	4.64407	4.76019	4.69618	4.6885	4.75636	4.777	4.74895	4.58087	4.58368	4.61171	-0.196128	0.0419977	0.0028141	0.97346	0.0280313	0.74043	-0.193313	0.0335595	0.0308454	0.73311	-0.138311	0.0977675	-0.0640083	0.440629	0.0206331	0.819538	-0.168082	0.0722297	-0.0604479	0.506972
ILMN_1215670	ENSMUSG00000038172	69863	Ttc39b	1810054D07Rik|9130422G05Rik|AI450603|AV103077|AW215585	tetratricopeptide repeat domain 39B	842	ENSG00000155158:TTC39B	5.44628	5.87511	5.45008	4.68504	4.43581	4.7716	6.14348	4.86643	5.86829	8.5459	9.79219	10.6285	10.5319	3.9239	1.8996e-18	0.836349	0.00863021	-0.0966834	0.756729	4.76025	1.27376e-24	0.739666	0.0287834	-0.425031	0.166732	0.335787	0.273633	1.00185	0.00340897	1.24629	0.000437322	-2.40242	2.38837e-10
ILMN_1215679	ENSMUSG00000021022	59032	Ppp2r3c	4930511A21Rik|5730412A08Rik|G4-1|G5pr	protein phosphatase 2, regulatory subunit B'', gamma	2395	ENSG00000092020:PPP2R3C	4.86764	4.8515	4.78945	4.9391	5.10102	4.91119	4.93751	4.96097	5.10025	5.35388	4.98995	5.09604	5.13208	-0.1103	0.722699	0.106084	0.70068	0.0360389	0.896061	-0.00421593	0.988508	0.142123	0.630082	-0.0620514	0.818407	-0.189837	0.482988	0.139282	0.636929	-0.363924	0.230203	-0.416364	0.16292
ILMN_1215680	ENSMUSG00000051354	268288	Samd3	Gm623	sterile alpha motif domain containing 3	2247	ENSG00000164483:SAMD3	4.69615	4.61899	4.77422	4.70562	4.72827	4.87585	4.40435	4.55847	4.70633	4.64141	4.88836	4.90407	4.83526	0.182028	0.56013	0.0157094	0.954788	-0.0688066	0.803917	0.197737	0.501795	-0.0530973	0.857752	0.155229	0.567764	0.147584	0.586953	0.147857	0.617925	0.24695	0.416549	-0.237061	0.427208
ILMN_1215681	ENSMUSG00000019370	12315	Calm3	CaMA|R75142	calmodulin 3	569		13.0347	12.9594	12.7453	12.6483	12.8285	12.7078	12.8325	12.8534	12.6889	12.6299	12.6384	12.3168	12.2807	-0.0504926	0.794974	-0.321589	0.0648981	-0.0361586	0.833963	-0.372082	0.0445262	-0.357748	0.054944	-0.214149	0.207097	-0.120758	0.475429	-0.164426	0.373627	0.00857752	0.963771	0.20269	0.276228
ILMN_1215688	ENSMUSG00000062873	257734	Olfr1355	GA_x5J8B7W4DUT-12263-11330|MOR139-6	olfactory receptor 1355	1148		4.79158	4.67436	4.76991	4.66831	4.78882	4.67826	5.46126	4.79008	4.8855	5.01364	4.69754	4.77648	5.02665	-0.187955	0.48087	0.0789381	0.738498	0.250173	0.291463	-0.109017	0.663988	0.329111	0.194981	0.0955495	0.680015	-0.110559	0.633256	0.0954195	0.70584	-0.316096	0.223964	0.447621	0.0809975
ILMN_1215692	ENSMUSG00000000776	67065	Polr3d	2810426M17Rik|44kDa|AI326118|AW489084|BN51T|RPC4|TSBN51	polymerase (RNA) III (DNA directed) polypeptide D	2033	ENSG00000168495:POLR3D	6.95727	6.55094	6.37603	6.64459	6.75187	6.20521	6.94026	6.70657	7.14084	5.90337	5.911	6.23295	6.7941	-1.22984	0.00281903	0.321949	0.366985	0.561144	0.117622	-0.907888	0.0180804	0.883093	0.022326	-0.174907	0.616269	-0.54666	0.119633	0.434272	0.255671	0.00763684	0.984369	1.03689	0.00799959
ILMN_1215693	ENSMUSG00000086429	14910	Gt(ROSA)26Sor	AV258896|Gtrgeo26|Gtrosa26|R26|ROSA26	gene trap ROSA 26, Philippe Soriano	686.5		6.87022	7.05722	6.7475	6.94502	7.18851	6.81379	7.61216	7.32405	7.39594	5.2912	7.27518	7.84899	7.02862	-0.120763	0.803224	0.57381	0.18452	-0.820369	0.0591473	0.453047	0.322341	-0.246559	0.592183	-0.309723	0.463067	-0.374726	0.37499	0.07189	0.87579	1.98398	5.95745e-05	2.32096	2.66297e-06
ILMN_1215695	ENSMUSG00000078508	626995	Gm13128	OTTMUSG00000010552	predicted gene 13128	1745		4.62567	4.65745	4.60105	4.61115	4.56474	4.59044	4.7161	4.61192	4.7429	4.58414	4.53799	4.56246	4.5893	-0.204904	0.0342056	0.0244707	0.772899	0.0268358	0.751652	-0.180433	0.0473951	0.0513066	0.571672	-0.0563963	0.497652	0.0257015	0.757016	0.130978	0.150866	-0.0461429	0.619357	0.13196	0.150306
ILMN_1215701	ENSMUSG00000036231	403205	Agr3	BCMP11|E030025L21Rik|Gm888	anterior gradient 3	607	ENSG00000173467:AGR3	4.58235	4.47484	4.51741	4.54708	4.57659	4.55356	4.49521	4.60819	4.53092	4.50279	4.54131	4.54918	4.54921	0.010393	0.892726	0.00787343	0.908385	2.64043e-05	0.999692	0.0182665	0.801371	0.00789983	0.913991	0.0425705	0.525797	-0.0230334	0.73118	-0.0772743	0.292303	0.0385182	0.607393	-0.00758003	0.917959
ILMN_1215713	ENSMUSG00000071341	13656	Egr4	NGF1-C|NGFI-C|NGFIC|pAT133	early growth response 4	2138	ENSG00000135625:EGR4	5.00545	5.7834	5.83449	4.79826	5.14042	5.12956	4.55424	5.94712	5.11002	4.61067	5.41517	5.39598	5.47149	0.305147	0.491171	-0.0191818	0.961068	0.0755036	0.847647	0.285965	0.493414	0.0563218	0.893352	0.0510952	0.894408	-0.0108676	0.977477	-0.837099	0.0488372	0.804496	0.0641611	-0.0564306	0.893791
ILMN_1215717	ENSMUSG00000058799	53605	Nap1l1	AA407126|AI256722|D10Ertd68e|NAP-1	nucleosome assembly protein 1-like 1	2722.5	ENSG00000187109:NAP1L1	5.18004	6.08781	5.96175	4.97036	6.18784	6.30006	4.33227	5.87147	5.78763	5.98571	5.03021	5.03861	4.96618	-0.757417	0.112848	0.00839687	0.984086	-0.072422	0.863424	-0.74902	0.096271	-0.0640251	0.886879	-0.126061	0.759909	0.112224	0.785567	-0.0838448	0.852222	-0.9555	0.0406077	-1.65344	0.000432077
ILMN_1215724	ENSMUSG00000058620	11552	Adra2b	Adra-2b|[a]2B|alpha2-C2|alpha2B	adrenergic receptor, alpha 2b	3975	ENSG00000274286:ADRA2B	4.54303	4.65313	4.60674	4.52855	4.64751	4.64938	4.66637	4.53349	4.6232	4.84682	4.61935	4.66004	4.70748	-0.00385323	0.986667	0.0406938	0.842439	0.0474391	0.81676	0.0368405	0.865325	0.0881329	0.687279	-0.0463953	0.817054	0.00186687	0.992572	0.089716	0.681972	-0.227469	0.3116	-0.180452	0.413356
ILMN_1215733	ENSMUSG00000024644	66054	Cndp2	0610010E05Rik|C76600|Cn2|Dip-2|Pep-1|Pep1	CNDP dipeptidase 2 (metallopeptidase M20 family)	2069	ENSG00000133313:CNDP2	7.75687	7.75809	7.60663	7.98777	8.05992	8.04717	7.22394	7.69924	8.34958	8.53852	9.03121	8.35415	8.75468	0.681628	0.0303959	-0.677064	0.0157783	0.40053	0.148753	0.00456369	0.987553	-0.276534	0.349339	-0.151463	0.575257	-0.0127462	0.962356	0.650342	0.0295543	0.49269	0.105303	-1.31458	2.60783e-05
ILMN_1215737	ENSMUSG00000036091	109685	Hyal3	Hyl3	hyaluronoglucosaminidase 3	1380	ENSG00000186792:HYAL3	6.82293	6.45159	6.17362	5.67759	5.59846	5.78059	10.0557	9.76175	9.45389	8.43919	8.22185	6.62584	5.60239	-1.23204	0.00111674	-1.59601	4.10845e-06	-1.02345	0.00220473	-2.82805	1.95577e-12	-2.61946	4.22694e-11	-0.277976	0.383914	0.18213	0.567855	-0.307859	0.37693	-0.217344	0.542003	1.61649	1.26683e-05
ILMN_1215738	ENSMUSG00000004069	83945	Dnaja3	1200003J13Rik|1810053A11Rik|C81173|Tid-1|Tid1l	DnaJ (Hsp40) homolog, subfamily A, member 3	1994	ENSG00000103423:DNAJA3	5.80172	5.44251	5.31582	6.02097	5.62071	5.7222	5.62504	5.41223	5.83356	4.94298	4.78234	4.83518	4.6605	-1.05122	0.00285748	0.0528376	0.862369	-0.174683	0.566895	-0.99838	0.00264839	-0.121845	0.708529	-0.12669	0.671465	0.101494	0.73397	0.421328	0.198121	-0.160634	0.630465	0.682064	0.0398738
ILMN_1215740	ENSMUSG00000051351	22704	Zfp46	AI426962|Mlz-4|Zfp-46|Znf436	zinc finger protein 46	791	ENSG00000125945:ZNF436	10.11	10.1924	10.0482	9.79536	9.85665	10.014	10.0567	10.0102	9.71475	9.63195	10.3964	10.2784	10.3501	0.681668	0.000770468	-0.117987	0.498298	0.0716277	0.680745	0.563681	0.00293836	-0.046359	0.803224	-0.14418	0.398609	0.157335	0.357177	-0.295473	0.114828	0.764475	0.000122898	0.42472	0.0253397
ILMN_1215748	ENSMUSG00000042772	226517	Smg7	9430023P16Rik|mKIAA0250	Smg-7 homolog, nonsense mediated mRNA decay factor (C. elegans)	2300	ENSG00000116698:SMG7	4.82624	4.61969	4.72967	4.77391	4.63819	4.80308	4.66879	4.75702	4.70948	4.72314	4.61135	4.64899	5.0268	-0.0981345	0.591176	0.0376435	0.816351	0.377812	0.0217157	-0.060491	0.725107	0.415455	0.0183287	0.109982	0.489064	0.164894	0.300486	-0.0475404	0.783824	-0.111794	0.529154	-0.0543479	0.755268
ILMN_1215755	ENSMUSG00000053801	101612	Grwd1	A301|AI504353|Grwd|Wdr28	glutamate-rich WD repeat containing 1	1831		9.6199	9.60827	9.68029	9.7591	9.59861	9.59892	8.99274	8.90871	9.56666	7.80175	6.512	6.30382	6.78705	-3.05466	1.62808e-14	-0.20818	0.479818	0.483222	0.103155	-3.26284	5.09775e-17	0.275042	0.382897	0.072016	0.802707	0.000308444	0.999146	0.657959	0.038839	-1.28975	0.000126767	1.19099	0.000294553
ILMN_1215768	ENSMUSG00000024404	66878	Riok3	1200013N13Rik|D18Ertd331e|E130306C24Rik|Sudd	RIO kinase 3	3661	ENSG00000101782:RIOK3	10.065	10.1432	10.3838	10.6233	10.643	10.8805	11.1193	11.4008	11.4751	12.1833	12.5116	12.3259	12.362	1.03645	0.000102646	-0.185686	0.413205	0.0361554	0.873173	0.85076	0.000627606	-0.14953	0.537298	0.240537	0.27993	0.237553	0.285899	0.0743218	0.758934	0.328249	0.187841	-1.06406	3.3348e-05
ILMN_1215772	ENSMUSG00000038628	67005	Polr3k	12.3kDa|1500004O14Rik|AI196849|AU014893|C11|RPC10|RPC11	polymerase (RNA) III (DNA directed) polypeptide K	1711		9.14754	8.92053	9.10601	8.9954	8.72747	8.96987	8.86187	8.75312	8.96746	8.57501	8.21657	8.45087	8.5979	-0.750887	0.00531746	0.234294	0.317599	0.147036	0.5298	-0.516593	0.0396857	0.381331	0.129586	0.185487	0.418797	0.242402	0.291349	0.214338	0.392054	-0.358433	0.163757	0.286866	0.255664
ILMN_1215779	ENSMUSG00000053528	330578	A530021J07Rik	-	Riken cDNA A530021J07 gene	414		4.90786	4.78742	4.78345	4.90167	4.85724	4.89967	5.13115	4.83992	4.87225	4.84621	4.72616	4.87198	4.84124	-0.146086	0.491161	0.145817	0.439068	-0.030736	0.870225	-0.000268429	0.998927	0.115081	0.567535	-0.00396644	0.982828	0.0424289	0.817933	0.0323305	0.872291	-0.120042	0.560413	0.284944	0.16146
ILMN_1215783	ENSMUSG00000058013	52398	Sept11	6230410I01Rik|AW548875|D5Ertd606e	septin 11	5008	ENSG00000138758:SEPT11	5.25662	5.31321	5.27986	5.77378	5.47634	5.08489	5.17363	5.38262	4.94258	5.59635	5.06459	6.12753	6.79742	0.12201	0.703001	1.06294	0.000316448	0.669889	0.0202485	1.18495	0.000163501	1.73283	1.5017e-07	-0.0333517	0.904574	-0.391452	0.161786	-0.440044	0.149679	-0.531758	0.0899229	-0.422716	0.168736
ILMN_1215791	ENSMUSG00000060063	11690	Alox5ap	Flap	arachidonate 5-lipoxygenase activating protein	488.5	ENSG00000132965:ALOX5AP	13.1639	12.6684	13.154	13.7735	13.2535	13.4302	13.6903	13.3654	12.9134	14.469	14.5122	14.359	14.4771	1.59878	3.20101e-07	-0.153252	0.550909	0.118187	0.645422	1.44553	8.10408e-07	-0.0350655	0.898327	0.48564	0.0560504	0.176706	0.482859	-0.451923	0.102269	0.0432242	0.877782	-0.778638	0.00582469
ILMN_1215796	ENSMUSG00000057329	12043	Bcl2	AW986256|Bcl-2|C430015F12Rik|D630044D05Rik|D830018M01Rik	B cell leukemia/lymphoma 2	5016		6.52846	6.71268	7.13304	6.43341	6.37088	6.69625	4.53908	5.47887	5.77483	5.64921	5.34512	5.13554	5.1989	-0.429714	0.370315	-0.209577	0.622035	0.0633633	0.881443	-0.639291	0.158563	-0.146214	0.747571	0.420364	0.313891	0.325378	0.435122	0.295962	0.51514	-0.304087	0.513804	-1.11012	0.0168981
ILMN_1215797	ENSMUSG00000026827	14571	Gpd2	AA408484|AI448216|AU021455|AW494132|GPDH|Gdm1|Gpd-m|Gpdh-m|TISP38	glycerol phosphate dehydrogenase 2, mitochondrial	2176	ENSG00000115159:GPD2	4.8471	5.34946	5.57081	4.86227	5.42777	5.67543	4.82028	5.89902	5.78053	7.84497	5.67302	5.27611	5.19267	-0.107502	0.87359	-0.396916	0.508695	-0.0834434	0.889367	-0.504418	0.4289	-0.480359	0.454532	0.221355	0.706498	0.247667	0.673551	-0.118494	0.853409	-2.17195	0.00133787	-3.0247	9.78241e-06
ILMN_1215803	ENSMUSG00000022464	69354	Slc38a4	1110012E16Rik|1700012A18Rik|Ata3|mATA3|mNAT3	solute carrier family 38, member 4	2920	ENSG00000139209:SLC38A4	4.92207	4.90754	5.04225	5.03952	4.70692	4.874	4.28611	4.86196	5.01305	4.86869	5.05591	5.07883	5.13986	0.0428663	0.883992	0.0229116	0.929997	0.0610387	0.814982	0.0657779	0.812149	0.0839503	0.763398	0.134708	0.598305	0.167081	0.513651	0.151088	0.588209	0.187227	0.512574	-0.582576	0.0402445
ILMN_1215805	ENSMUSG00000000838	14265	Fmr1	FMRP|Fmr-1	fragile X mental retardation syndrome 1	2870	ENSG00000102081:FMR1	4.60467	4.66883	4.56254	4.5675	4.5184	4.54508	4.52859	4.64024	4.58505	4.58865	4.63816	4.57539	4.62112	0.0531047	0.495394	-0.0627669	0.364572	0.045731	0.508391	-0.00966214	0.895103	-0.0170359	0.817536	-0.10629	0.118771	0.0266757	0.69348	-0.0551846	0.455513	0.0495034	0.513197	-0.0600682	0.419583
ILMN_1215807	ENSMUSG00000056888	73690	Glipr1	2410114O14Rik|RTVP-1|RTVP1|mRTVP-1	GLI pathogenesis-related 1 (glioma)	474		11.7483	12.0683	12.3406	11.8657	12.2634	12.5689	12.3148	12.8647	12.2301	12.4543	12.5345	11.9866	11.1451	0.304335	0.391964	-0.547862	0.0846309	-0.841448	0.00883935	-0.243527	0.466852	-1.38931	8.15121e-05	0.272279	0.378561	0.305482	0.323472	-0.634626	0.0620819	0.0801094	0.816319	-0.13951	0.680596
ILMN_1215808	ENSMUSG00000062712	258955	Olfr531	MOR251-3	olfactory receptor 531	915		4.61978	4.52303	4.52749	4.60138	4.5271	4.48682	4.75214	4.45982	4.55584	4.53235	4.50572	4.53661	4.60949	-0.0501182	0.673313	0.0308934	0.769669	0.0728813	0.490209	-0.0192248	0.863633	0.103775	0.358616	0.00446556	0.965529	-0.0402754	0.696828	0.0960183	0.395495	-0.0266275	0.817686	0.21979	0.0553087
ILMN_1215810	ENSMUSG00000000355	68995	Mcts1	1500019M23Rik|MCT-1	malignant T cell amplified sequence 1	501		11.7439	11.7068	11.849	11.8644	12.0164	12.0146	11.8827	11.8736	12.1087	10.944	11.3762	10.991	10.9211	-0.732463	0.0259857	-0.38523	0.183048	-0.0699038	0.808143	-1.11769	0.00042059	-0.455134	0.141628	0.142124	0.614483	-0.00180498	0.994892	0.235064	0.445687	0.432236	0.172552	0.938681	0.00312958
ILMN_1215818	ENSMUSG00000070425	102443351	Trpc2	Xndr-trpc2	transient receptor potential cation channel, subfamily C, member 2	4173		8.43242	8.37788	8.05577	8.03444	8.13978	7.89106	8.16896	8.53359	7.94737	7.58055	6.49842	7.43263	7.61508	-1.44895	0.00117121	0.934212	0.0167871	0.182452	0.635024	-0.514739	0.20874	1.11666	0.00774766	-0.322114	0.392994	-0.248712	0.509179	-0.586223	0.155861	-1.08213	0.0115716	0.588412	0.156826
ILMN_1215821	ENSMUSG00000027210	17536	Meis2	A430109D20Rik|Mrg1|Stra10	Meis homeobox 2	837	ENSG00000134138:MEIS2	4.76211	4.66525	4.67697	4.66642	4.68609	4.69921	4.85574	4.58351	4.61872	4.60376	4.85118	4.73745	4.82324	0.232453	0.460665	-0.113727	0.683998	0.0857859	0.758781	0.118726	0.688823	-0.0279408	0.925442	0.0117225	0.965823	0.0131209	0.961749	0.0352143	0.906115	0.247418	0.419336	0.251978	0.402524
ILMN_1215822	ENSMUSG00000047150	75462	1700001C19Rik	-	RIKEN cDNA 1700001C19 gene	672.5	ENSG00000214732:RP1-139D8.6	4.97574	5.60985	5.40945	4.85863	4.88744	4.80108	4.93499	4.78904	4.86757	4.64706	4.5225	4.48853	4.546	-0.345066	0.122211	-0.0339734	0.86297	0.0574714	0.770345	-0.379039	0.0722188	0.023498	0.911083	-0.200397	0.300159	-0.0863588	0.654413	0.0785308	0.709096	-0.124559	0.563649	0.28793	0.176117
ILMN_1215825	ENSMUSG00000076547	385120	Igkv4-70	BH151|Gm1502|kn4	immunoglobulin kappa chain variable 4-70	348		4.82382	4.42476	4.89151	4.69552	4.46983	4.70115	5.20126	4.97746	4.46732	5.06139	5.70323	5.54705	5.43072	1.23591	0.050968	-0.156183	0.778796	-0.116323	0.834273	1.07973	0.069855	-0.272506	0.646764	0.466749	0.3924	0.231328	0.671148	-0.510142	0.391685	0.641842	0.293213	0.139875	0.815061
ILMN_1215826	ENSMUSG00000067873	72459	Htatsf1	1600023H17Rik|2600017A12Rik|2700077B20Rik|TAT-SF1	HIV TAT specific factor 1	2664	ENSG00000102241:HTATSF1	4.5627	4.6405	4.64393	4.63095	4.57681	4.66583	4.60751	4.72656	4.74696	4.57792	4.5128	4.5948	4.53432	-0.234158	0.134659	0.0819926	0.552965	-0.0604815	0.661482	-0.152165	0.30042	0.0215111	0.88412	0.00342709	0.979782	0.0890132	0.510932	0.0203981	0.890075	-0.065116	0.666783	0.0295932	0.842042
ILMN_1215828	ENSMUSG00000063777	258690	Olfr1469	MOR202-11	olfactory receptor 1469	930		4.52301	4.56585	4.53721	4.64605	4.5164	4.59397	4.53086	4.5606	4.70879	4.57182	4.60306	4.65054	4.64717	-0.105729	0.686787	0.0474781	0.838335	-0.00337099	0.988441	-0.0582512	0.813511	0.0441071	0.859271	-0.028643	0.900002	0.0775736	0.73369	0.148195	0.551742	0.0312448	0.902394	-0.0409569	0.870012
ILMN_1215830	ENSMUSG00000025981	67876	Coq10b	1500041J02Rik|1700030I21Rik|9530077A17Rik|AV002237|AW742641	coenzyme Q10 homolog B (S. cerevisiae)	1479	ENSG00000115520:COQ10B	4.53549	4.64069	4.59874	4.58817	4.476	4.56941	4.49317	4.46553	4.56861	4.73821	4.61895	4.56385	4.5715	0.0503409	0.751776	-0.0550995	0.696615	0.00764961	0.956813	-0.00475864	0.974673	-0.0474499	0.753424	-0.0419478	0.761839	0.0934115	0.500207	0.103074	0.495468	-0.119257	0.441454	-0.245035	0.109446
ILMN_1215832	ENSMUSG00000022311	239420	Csmd3	4930500N14Rik|mKIAA1894	CUB and Sushi multiple domains 3	3155	ENSG00000164796:CSMD3	4.60446	4.5956	4.54387	4.59488	4.59901	4.62147	4.57867	4.48447	4.65084	4.606	4.60673	4.67617	4.60434	-0.0441089	0.589073	0.0694395	0.339012	-0.0718317	0.322725	0.0253306	0.741792	-0.00239227	0.975353	-0.0517332	0.466626	0.0224604	0.751655	0.166364	0.0339884	0.000727314	0.992683	-0.0273279	0.725844
ILMN_1215837	ENSMUSG00000024268	108013	Celf4	A230070D14Rik|BRUNOL-4|Brul4|Brunol4|C130060B05Rik	CUGBP, Elav-like family member 4	3965	ENSG00000101489:CELF4	4.53614	4.52252	4.53407	4.5328	4.59969	4.55395	4.56349	4.54334	4.66035	4.58356	4.55645	4.58724	4.58382	-0.103899	0.344814	0.030789	0.751952	-0.00342094	0.971978	-0.0731096	0.479891	0.0273681	0.792684	0.0115578	0.903573	-0.0457408	0.63183	0.117003	0.262832	-0.0271135	0.799313	-0.0200698	0.848065
ILMN_1215840	ENSMUSG00000073007	213449	Fam46d	Gm377	family with sequence similarity 46, member D	1836.5	ENSG00000174016:FAM46D	4.56404	4.58081	4.65348	4.53893	4.70462	4.59556	4.54592	4.63174	4.61437	4.61103	4.60325	4.53079	4.53556	-0.0111191	0.91735	-0.0724586	0.44699	0.00476182	0.960075	-0.0835777	0.408584	-0.0676968	0.506148	0.0726688	0.436292	-0.109067	0.243695	-0.0173652	0.86442	-0.00777943	0.940459	-0.0651097	0.525015
ILMN_1215842	ENSMUSG00000009739	19009	Pou6f1	2310038G18Rik|Brn5.0|C79593|Emb|cns-1	POU domain, class 6, transcription factor 1	2649.5		4.94418	4.8662	4.77788	4.88572	5.00361	4.95301	4.88931	5.13397	4.82216	4.95784	4.97603	5.05399	4.99172	0.153873	0.539804	0.0779542	0.726242	-0.062265	0.77971	0.231827	0.327632	0.0156892	0.947426	-0.0883203	0.68555	-0.0506066	0.816477	-0.311813	0.19224	0.0181971	0.940475	-0.0685306	0.774716
ILMN_1215847	ENSMUSG00000020932	14580	Gfap	AI836096	glial fibrillary acidic protein	2600	ENSG00000131095:GFAP	4.82044	4.65411	4.71489	4.71805	4.62196	4.73411	4.53832	4.70229	4.70202	4.88354	4.72978	4.78683	4.6953	0.027755	0.912165	0.0570487	0.798453	-0.0915225	0.68215	0.0848037	0.720595	-0.0344739	0.885218	0.0607781	0.781244	0.112149	0.608557	-0.000267579	0.999106	-0.15376	0.530025	-0.345212	0.153211
ILMN_1215848	ENSMUSG00000033987	69926	Dnah17	2810003K23Rik|Dnahc17|Dnahcl1|Gm1178|mKIAA3028	dynein, axonemal, heavy chain 17	10886	ENSG00000187775:DNAH17	4.60505	4.6874	4.64732	4.76081	4.64829	4.63668	4.59044	4.62556	4.85204	4.61868	4.65815	4.67172	4.68329	-0.193889	0.144622	0.0135643	0.907912	0.0115748	0.921371	-0.180324	0.149736	0.025139	0.841076	-0.0400879	0.727189	-0.0116083	0.919507	0.226478	0.0735011	0.0394734	0.758564	-0.0282347	0.822884
ILMN_1215849	ENSMUSG00000032393	74388	Dpp8	2310004I03Rik|4932434F09Rik|AI666706|DPP VIII	dipeptidylpeptidase 8	3952.5	ENSG00000074603:DPP8	10.6179	10.1946	10.5889	10.6696	10.5547	10.6751	10.6971	10.2745	10.4942	10.8799	11.2344	11.1428	10.9508	0.740129	0.00085436	-0.0915214	0.631433	-0.192022	0.315289	0.648608	0.00183792	-0.283543	0.16656	0.39422	0.0371671	0.120397	0.519665	0.219747	0.282601	0.354435	0.0922228	-0.182792	0.373827
ILMN_1215854	ENSMUSG00000016995	17183	Matn4	matrilin-4	matrilin 4	2243	ENSG00000124159:MATN4	5.07191	4.82136	4.69453	5.20948	4.95595	4.80291	5.16491	4.87139	4.87455	4.87844	5.32268	5.11608	4.9182	0.44813	0.13724	-0.206599	0.438099	-0.197881	0.457606	0.241531	0.3931	-0.40448	0.1573	-0.126832	0.626639	-0.153041	0.557338	0.00316268	0.991125	0.44424	0.129715	0.286471	0.318046
ILMN_1215857	ENSMUSG00000002129	67465	Sf3a1	1200014H24Rik|5930416L09Rik|AI159724	splicing factor 3a, subunit 1	1241	ENSG00000099995:SF3A1	6.62485	6.17145	6.095	6.31195	6.32392	6.24905	6.98835	6.54389	6.2735	6.81824	6.56136	6.91806	6.94771	0.287859	0.453928	0.356696	0.296657	0.0296514	0.930647	0.644554	0.0772824	0.386347	0.29038	-0.0764435	0.818857	-0.0748701	0.822521	-0.270393	0.45857	-0.256877	0.491656	0.170114	0.642688
ILMN_1215859	ENSMUSG00000071178	20701	Serpina1b	D12Ucla2|Dom2|PI2|Spi1-2	serine (or cysteine) preptidase inhibitor, clade A, member 1B	1577	ENSG00000197249:SERPINA1	4.56055	4.55373	4.50865	4.56728	4.66309	4.55232	4.58622	4.50206	4.60085	4.57108	4.5042	4.57606	4.57263	-0.0966578	0.489865	0.0718635	0.562912	-0.00343344	0.977928	-0.0247943	0.85066	0.0684301	0.606268	-0.0450763	0.710898	-0.110771	0.363349	0.0987884	0.457218	-0.0668865	0.622777	0.0151353	0.909721
ILMN_1215860	ENSMUSG00000022770	13383	Dlg1	B130052P05Rik|Dlgh1|E-dlg/SAP97|SAP-97|SAP97|mKIAA4187	discs, large homolog 1 (Drosophila)	2225	ENSG00000075711:DLG1	4.68258	4.87867	4.80353	4.86891	4.6693	4.75383	4.56742	4.7802	4.75464	4.6833	4.7019	4.70603	5.17831	-0.0527391	0.818723	0.00413374	0.983854	0.472276	0.0227851	-0.0486054	0.822581	0.47641	0.0313875	-0.0751456	0.707364	0.0845274	0.672865	-0.0255682	0.906793	0.0185959	0.933734	-0.115878	0.598181
ILMN_1215862	ENSMUSG00000029417	17329	Cxcl9	BB139920|CMK|Mig|MuMIG|Scyb9|crg-10	chemokine (C-X-C motif) ligand 9	2905		5.07071	4.8393	4.62473	5.96887	4.86452	4.85733	5.01669	4.78794	4.67394	5.78419	5.40335	5.66018	5.20384	0.729408	0.1253	0.256829	0.540863	-0.45634	0.27837	0.986237	0.0289247	-0.199511	0.65662	-0.214575	0.601879	-0.00718317	0.986055	-0.114001	0.79939	-0.380839	0.407996	-0.767501	0.0916603
ILMN_1215877	ENSMUSG00000028838	56219	Extl1	D430033M16Rik	exostoses (multiple)-like 1	667	ENSG00000158008:EXTL1	4.64504	4.66411	4.56667	4.66766	4.60095	4.49741	4.84322	4.67587	4.64889	4.56783	4.502	4.62493	4.45925	-0.146888	0.474467	0.122929	0.5001	-0.165681	0.36395	-0.0239593	0.901296	-0.0427521	0.826156	-0.0974468	0.585111	-0.103548	0.561882	-0.026984	0.889735	-0.0658309	0.741284	0.275387	0.162015
ILMN_1215878	ENSMUSG00000046676	73730	Lce1l	1110008K04Rik|AI415426	late cornified envelope 1L	670		4.73755	4.64262	4.50586	4.77462	4.58692	4.59882	4.74546	4.65857	4.58712	4.52191	4.69081	4.6044	4.56547	0.103684	0.56243	-0.0864077	0.586582	-0.0389287	0.806331	0.0172763	0.918318	-0.125336	0.460936	-0.136762	0.380271	0.0118971	0.939023	-0.071444	0.673951	0.1689	0.332552	0.223553	0.192685
ILMN_1215879	ENSMUSG00000038725	192190	Pkhd1l1	AB055648|PKHDL1	polycystic kidney and hepatic disease 1-like 1	12744	ENSG00000205038:PKHD1L1	4.61018	4.63238	4.60445	4.5761	4.5138	4.54252	4.58119	4.551	4.53823	4.67837	4.62364	4.63374	4.74769	0.0854191	0.704347	0.0100934	0.959703	0.113952	0.568753	0.0955125	0.65247	0.124045	0.561726	-0.027933	0.886501	0.0287147	0.883347	-0.0127764	0.952294	-0.0547229	0.802473	-0.0971808	0.651249
ILMN_1215883	ENSMUSG00000030465	234353	Psd3	4931420C21Rik|AI661273|BC003498|D430018P08|EFA6D	pleckstrin and Sec7 domain containing 3	2876	ENSG00000156011:PSD3	4.94223	5.05664	4.95251	5.27784	4.78104	4.81289	4.7355	4.71216	4.75506	4.66787	4.9459	5.25041	5.29695	0.190848	0.652744	0.304509	0.419322	0.046534	0.901596	0.495356	0.21685	0.351042	0.383966	-0.104138	0.777626	0.0318422	0.931171	0.0428914	0.9151	0.278033	0.500401	0.0676317	0.867313
ILMN_1215884	ENSMUSG00000038170	83679	Pde4dip	4732458A06Rik|9430063L05Rik|C87016|D130016K21Rik|D3Bwg1078e|Usmg4|mKIAA0454	phosphodiesterase 4D interacting protein (myomegalin)	5421.5	ENSG00000178104:PDE4DIP	6.11385	5.67097	5.73899	5.97833	5.75837	5.91136	6.8691	6.10849	5.83004	6.66365	6.37293	5.71052	6.07257	0.542887	0.22705	-0.662409	0.0981276	0.362055	0.363281	-0.119522	0.776819	-0.300354	0.480084	0.0680204	0.861262	0.152993	0.694358	-0.278448	0.512596	-0.290721	0.504465	0.20545	0.630881
ILMN_1215885	ENSMUSG00000079608	170461	Stard6	1700011K09Rik|4833424I06Rik|4933429L05Rik|AI644424	StAR-related lipid transfer (START) domain containing 6	976	ENSG00000174448:STARD6	5.81108	5.83799	5.99989	5.80177	6.32701	6.0874	6.02641	5.90293	5.73782	4.76092	5.01529	4.96752	4.88737	-0.722528	0.0162816	-0.0477639	0.855618	-0.0801557	0.76014	-0.770292	0.00679998	-0.12792	0.648678	0.161903	0.529388	-0.23961	0.352617	-0.165117	0.556637	0.254367	0.377198	1.26549	2.16285e-05
ILMN_1215890	ENSMUSG00000025958	12912	Creb1	2310001E10Rik|3526402H21Rik|AV083133|Creb|Creb-1	cAMP responsive element binding protein 1	1420		6.30273	6.04633	6.52317	7.15987	6.45278	6.56063	5.67152	6.47724	6.5523	6.59524	7.88369	7.29599	7.5623	1.33139	0.00280561	-0.587704	0.129683	0.266312	0.489971	0.743684	0.0715324	-0.321392	0.435963	0.476849	0.208473	0.107854	0.775075	0.0750593	0.85539	1.28845	0.00292293	-0.923722	0.0279576
ILMN_1215893	ENSMUSG00000033809	208624	Alg3	D16Ertd36e	asparagine-linked glycosylation 3 (alpha-1,3-mannosyltransferase)	1220	ENSG00000214160:ALG3	9.23086	8.92742	8.54395	9.40386	9.15064	8.70555	9.80866	9.13042	9.7258	7.64817	7.53977	7.51717	8.13063	-2.18604	2.35303e-07	-0.0226012	0.947982	0.613468	0.0792781	-2.20864	4.10741e-08	0.590866	0.113253	-0.383475	0.260242	-0.44509	0.191881	0.595382	0.110564	-0.108398	0.775094	2.16049	1.01898e-07
ILMN_1215897	ENSMUSG00000031010	22284	Usp9x	5730589N07Rik|AA407302|AA407699|AL022658|AL022749|Dffrx|FAF-X|Fafl	ubiquitin specific peptidase 9, X chromosome	2772	ENSG00000124486:USP9X	4.57693	4.54666	4.57361	4.80999	4.68969	4.62408	4.47422	4.50412	4.43912	4.75052	4.68462	4.6942	4.73651	0.245505	0.150794	0.00957492	0.949369	0.0423077	0.77908	0.25508	0.113516	0.0518826	0.747633	0.0269541	0.855219	-0.0656072	0.657108	-0.065004	0.686898	-0.0658982	0.689918	-0.276297	0.0911438
ILMN_1215898	ENSMUSG00000042606	233876	Hirip3	B130036O03|C86302	HIRA interacting protein 3	714	ENSG00000149929:HIRIP3	11.3734	11.3223	11.479	11.2746	11.3614	11.3655	10.672	10.6715	10.8523	9.88406	8.68056	8.38699	7.74026	-2.17173	1.32481e-10	-0.293563	0.268912	-0.646733	0.0162581	-2.4653	1.26289e-13	-0.940296	0.00126624	0.156692	0.545895	0.00409605	0.987391	0.180788	0.523206	-1.2035	7.36019e-05	0.787953	0.00673952
ILMN_1215901	ENSMUSG00000026922	67512	Agpat2	2510002J07Rik|AV000834|BSCL|BSCL1|LPAAB|LPAAT-beta	1-acylglycerol-3-phosphate O-acyltransferase 2 (lysophosphatidic acid acyltransferase, beta)	1145	ENSG00000169692:AGPAT2	9.23923	9.39581	9.57511	9.49454	9.08196	9.07908	8.78246	8.3526	8.3858	9.71705	9.38077	9.03077	8.69643	0.994965	0.0784431	-0.349993	0.482281	-0.334348	0.502019	0.644972	0.223697	-0.684341	0.200261	0.179306	0.712981	-0.00287626	0.99529	0.0332052	0.950207	-0.33628	0.537368	-0.93459	0.0833417
ILMN_1215902	ENSMUSG00000044700	230917	Tmem201	AV028368|D4Ertd429e|Net5|Samp1	transmembrane protein 201	3658.5	ENSG00000188807:TMEM201	4.75471	4.75053	4.7393	4.74218	4.69769	4.69793	4.59315	4.65739	4.60357	4.61232	4.55061	4.74193	4.52884	-0.0529606	0.636325	0.191314	0.0568107	-0.213089	0.0343252	0.138353	0.191699	-0.0217751	0.837611	-0.0112286	0.908171	0.000236495	0.998062	-0.053815	0.612719	-0.0617039	0.570996	-0.0191652	0.857705
ILMN_1215903	ENSMUSG00000004849	11769	Ap1s1	AP19	adaptor protein complex AP-1, sigma 1	683	ENSG00000106367:AP1S1	9.00694	9.05637	8.97338	9.56993	9.39042	9.16515	9.06604	8.77241	9.52157	8.96743	8.63664	8.00834	8.0553	-0.884925	0.094384	-0.628306	0.179696	0.046962	0.919699	-1.51323	0.0028642	-0.581344	0.244925	-0.0829906	0.855698	-0.225268	0.621791	0.749153	0.13504	-0.330786	0.517137	0.0986079	0.843991
ILMN_1215908	ENSMUSG00000041235	320790	Chd7	A730019I05Rik|Cycn|Cyn|Dz|Edy|Flo|GENA 47|GENA 60|Gena 52|Lda|Mt|Obt|Todo|WBE1|Whi|metis	chromodomain helicase DNA binding protein 7	3462	ENSG00000171316:CHD7	5.94624	6.313	6.75676	8.55033	9.60607	9.66407	10.0091	10.9876	10.129	10.7818	11.2486	11.4324	11.2696	1.11964	0.0152408	0.183792	0.648197	-0.162841	0.685985	1.30343	0.00295294	0.0209513	0.961172	0.443764	0.262227	0.0580047	0.88307	-0.858621	0.0485685	0.46685	0.291106	-0.772675	0.0770347
ILMN_1215909	ENSMUSG00000040423	381305	Rc3h1	5730557L09Rik|Gm551|N28103|mKIAA2025	RING CCCH (C3H) domains 1	3476	ENSG00000135870:RC3H1	5.21807	4.93389	5.02728	5.15933	4.86822	4.76671	4.99821	5.25139	4.80549	4.84352	5.6675	6.48493	6.6682	0.862012	0.0200233	0.817431	0.0131763	0.183266	0.571782	1.67944	4.45423e-06	1.0007	0.00475232	0.0933965	0.768484	-0.101514	0.749022	-0.445908	0.199878	0.823981	0.0221138	0.154693	0.657114
ILMN_1215910	ENSMUSG00000034998	14236	Foxn2	3230402J05Rik|6030465J18Rik|Fkh19|Foxn1|HTLF	forkhead box N2	2358	ENSG00000170802:FOXN2	5.80753	5.87659	6.10036	5.57981	6.71816	6.62135	5.44132	6.66604	6.46713	6.53443	8.00246	8.13333	8.18674	1.53533	0.0012328	0.130867	0.749055	0.0534102	0.896103	1.6662	0.000226656	0.184277	0.673569	0.223771	0.576827	-0.0968107	0.80909	-0.198916	0.649339	1.46803	0.00146549	-1.09311	0.0146223
ILMN_1215928	ENSMUSG00000032228	21406	Tcf12	A130037E08Rik|ALF1|HEB|HEBAlt|HTF-4|HTF4|ME1|REB|bHLHb20	transcription factor 12	1780	ENSG00000140262:TCF12	7.50024	7.94069	7.96118	7.66675	7.91284	7.93018	7.45585	7.93694	8.07558	7.60027	7.8236	7.40121	7.12543	-0.251985	0.539507	-0.42239	0.248006	-0.275772	0.449702	-0.674376	0.08368	-0.698162	0.075645	0.0204987	0.954183	0.0173403	0.961236	0.13864	0.721883	0.223324	0.575812	-0.14442	0.712483
ILMN_1215934	ENSMUSG00000069258	66392	Prl2b1	2310047B08Rik|PLP-K|Plpk|Prlpk|mPLP-K	prolactin family 2, subfamily b, member 1	880.5		4.54012	4.55455	4.59277	4.63981	4.54773	4.4968	4.54109	4.55369	4.59131	4.77899	4.50341	4.52958	4.52521	-0.0878996	0.566197	0.0261741	0.847291	-0.00437671	0.974309	-0.0617256	0.668783	0.0217973	0.880747	0.0382204	0.774093	-0.0509393	0.702113	0.0376253	0.795692	-0.275583	0.0666833	-0.2379	0.10629
ILMN_1215938	ENSMUSG00000063354	72027	Slc39a4	1600025H15Rik|AU041686|AWMS2|ZIP4	solute carrier family 39 (zinc transporter), member 4	2224	ENSG00000147804:SLC39A4	4.74178	4.48647	4.6301	4.64701	4.59983	4.68305	4.6954	4.44631	4.4836	4.67174	4.66935	4.69022	4.60406	0.18575	0.377211	0.0208754	0.910795	-0.086169	0.643948	0.206625	0.297501	-0.0652936	0.743139	0.143627	0.432165	0.0832283	0.648592	0.0372896	0.851511	-0.00239006	0.990652	0.0236614	0.906016
ILMN_1215939	ENSMUSG00000076467	100124673	Trbv13-1	Tcrb|Tcrb-V8.3	T cell receptor beta, variable 13-1	350		4.64504	4.66317	4.71988	4.67177	4.6605	4.63886	4.51694	4.74968	4.83631	4.6319	4.74129	4.76767	4.93137	-0.0950161	0.601115	0.0263754	0.870059	0.163703	0.311379	-0.0686407	0.688381	0.190079	0.271799	0.0567177	0.719603	-0.0216387	0.891027	0.0866272	0.615499	0.109398	0.535889	-0.114951	0.50794
ILMN_1215951	ENSMUSG00000019823	171580	Mical1	MICAL|MICAL-1|Nical	microtubule associated monooxygenase, calponin and LIM domain containing 1	711	ENSG00000135596:MICAL1	8.5557	8.31659	8.4307	8.78723	8.67676	8.62337	9.7333	9.45706	8.50407	9.87871	10.2333	9.80732	9.55497	1.72926	4.82422e-05	-0.426011	0.238065	-0.252341	0.483482	1.30325	0.000944709	-0.678352	0.0803349	0.11411	0.746065	-0.0533939	0.879531	-0.952997	0.0148536	0.354621	0.368898	-0.145408	0.707071
ILMN_1215954	ENSMUSG00000047749	209032	Zc3hav1l	B130055L09Rik|E430016P22Rik	zinc finger CCCH-type, antiviral 1-like	6536	ENSG00000146858:ZC3HAV1L	4.66211	4.75121	4.56777	4.60208	4.60505	4.54472	4.73962	4.60706	4.7412	4.65893	4.62983	4.63543	4.57401	-0.11137	0.508416	0.00559283	0.970122	-0.0614135	0.681013	-0.105777	0.504939	-0.0558206	0.726668	-0.183438	0.211908	-0.0603289	0.680169	0.134144	0.40169	-0.0290929	0.858777	0.0806973	0.615606
ILMN_1215955	ENSMUSG00000030483	13088	Cyp2b10	Cyp2b|Cyp2b20|p16	cytochrome P450, family 2, subfamily b, polypeptide 10	1822	ENSG00000197408:CYP2B6	4.99981	4.96511	4.95917	5.06605	5.06077	4.90103	5.10488	4.95961	5.05301	5.25263	5.19829	5.20881	5.19091	0.145278	0.589397	0.0105205	0.964856	-0.0179053	0.940224	0.155798	0.539042	-0.00738483	0.97692	-0.00594543	0.979721	-0.159738	0.495234	0.0934046	0.714527	-0.0543418	0.835355	-0.147758	0.565428
ILMN_1215958	ENSMUSG00000054752	319636	Fsd1l	A230072O16Rik|Ccdc10|Csdufd1|Fsd1nl|OTTMUSG00000007002	fibronectin type III and SPRY domain containing 1-like	1543	ENSG00000106701:FSD1L	4.6584	4.56261	4.59598	4.64374	4.60048	4.67939	4.63274	4.56474	4.59497	4.59028	4.58942	4.63913	4.60418	-0.0055504	0.954126	0.0497123	0.562054	-0.0349477	0.683422	0.0441619	0.627284	0.0147645	0.871917	0.0333764	0.690936	0.0789054	0.348274	0.0302315	0.741371	-0.000860595	0.992679	0.0424584	0.645108
ILMN_1215967	ENSMUSG00000036632	66248	Alg5	1500026A19Rik|2600005J22Rik|AV009521|AV170001|AW545564	asparagine-linked glycosylation 5 (dolichyl-phosphate beta-glucosyltransferase)	1205.5	ENSG00000120697:ALG5	9.57288	9.28287	9.82528	10.3762	9.82769	10.1517	9.61774	9.68804	10.2426	9.38673	9.06049	8.93481	9.12292	-1.18208	0.00239702	-0.125678	0.708775	0.188101	0.576346	-1.30776	0.000414008	0.0624224	0.86219	0.542416	0.102391	0.324026	0.326763	0.554533	0.125623	-0.32624	0.376781	0.231002	0.523618
ILMN_1215969	ENSMUSG00000037896	217864	Rcor1	5730409O11|6720480E22Rik|AU042633|D12Wsu95e|Rocr1|mKIAA0071	REST corepressor 1	4202	ENSG00000089902:RCOR1	9.29065	8.90967	9.10879	9.2505	9.43567	9.14464	10.0822	10.0826	9.04404	9.1183	10.7856	10.3285	10.4661	1.74154	0.000732238	-0.457041	0.303251	0.137569	0.755989	1.2845	0.00740835	-0.319473	0.500099	0.199116	0.646237	-0.291034	0.502596	-1.03855	0.0303918	1.66728	0.000870363	0.96394	0.0453645
ILMN_1215972	ENSMUSG00000009394	20965	Syn2	2900074L19Rik|AI836018|AI841723	synapsin II	3598.5	ENSG00000157152:SYN2	4.67379	4.85777	4.69551	4.63393	4.68359	4.74514	4.84519	4.83192	5.02302	4.72604	4.66337	4.71477	4.96223	-0.359647	0.062889	0.0514005	0.762339	0.247462	0.147795	-0.308246	0.0900383	0.298863	0.102604	-0.162262	0.331003	0.0615503	0.711666	0.191101	0.294364	-0.0626755	0.736296	0.119148	0.514977
ILMN_1215974	ENSMUSG00000083714	434728	Gm14499	EG434728|Fthl17L4|OTTMUSG00000016862	predicted gene 14499	516		4.82938	4.53435	4.73461	4.75837	4.6533	4.65693	5.10896	4.61284	4.71819	5.15201	4.83842	4.79561	4.82674	0.120234	0.576884	-0.0428066	0.822819	0.0311281	0.870643	0.0774274	0.702759	-0.0116785	0.954424	0.200259	0.286441	0.00363441	0.984514	0.105348	0.606443	-0.31359	0.136571	-0.0430497	0.834156
ILMN_1215981	ENSMUSG00000035285	269854	Nat14	BC047219	N-acetyltransferase 14	1612	ENSG00000090971:NAT14	5.16772	4.65266	4.87754	4.79741	4.63528	4.80625	5.9553	5.00095	4.81313	4.67214	5.55245	4.89492	4.883	0.739323	0.00167123	-0.657534	0.0016413	-0.0119211	0.953125	0.0817885	0.703999	-0.669455	0.0026439	0.224882	0.25941	0.17097	0.390471	-0.187814	0.387362	0.880313	0.000145881	1.28316	7.08578e-08
ILMN_1215990	ENSMUSG00000071773	385343	Rhox1	-	reproductive homeobox 1	883		4.62654	4.64876	4.66361	4.62566	4.67244	4.58341	4.73249	4.70118	4.75963	4.50739	4.65699	4.6171	4.57448	-0.102634	0.46518	-0.0398881	0.748873	-0.0426204	0.732322	-0.142522	0.282534	-0.0825084	0.535982	0.0148523	0.903127	-0.0890311	0.466312	0.0584495	0.660894	0.149603	0.274364	0.225099	0.0956231
ILMN_1215997	ENSMUSG00000078954	73167	Arhgap8	3110043J09Rik	Rho GTPase activating protein 8	1464	ENSG00000248405:PRR5-ARHGAP8,ENSG00000248405:PRR5-ARHGAP8	4.62764	4.62961	4.64257	4.59715	4.57828	4.61422	4.75347	4.5408	4.60816	4.57094	4.69385	4.59068	4.59617	0.0856974	0.367968	-0.103169	0.223072	0.00549133	0.948067	-0.0174717	0.845168	-0.0976778	0.280117	0.0129649	0.875266	0.035941	0.663599	0.0673583	0.455582	0.122913	0.185269	0.182535	0.0466292
ILMN_1216003	ENSMUSG00000040935	242726	Padi6	Pad6|Padi5|ePAD	peptidyl arginine deiminase, type VI	649	ENSG00000276747:PADI6	4.72873	4.6466	4.64476	4.64257	4.69401	4.55717	4.74198	4.6664	4.7462	4.63712	4.56262	4.58459	4.69337	-0.183586	0.324502	0.0219755	0.894024	0.108772	0.510178	-0.161611	0.357037	0.130747	0.459157	-0.00183874	0.990921	-0.136842	0.398069	0.0798002	0.651088	-0.0745019	0.680124	0.10486	0.554909
ILMN_1216007	ENSMUSG00000023089	68202	Ndufa5	2900002J19Rik	NADH dehydrogenase (ubiquinone) 1 alpha subcomplex, 5	443	ENSG00000128609:NDUFA5	12.548	12.2041	12.0508	12.6279	12.6365	12.3793	12.4201	12.0212	12.6201	10.8186	10.8765	10.5074	10.4702	-1.74357	1.65061e-08	-0.369134	0.140727	-0.0371595	0.881371	-2.1127	4.96447e-12	-0.406293	0.129497	-0.153269	0.530228	-0.257249	0.293133	0.598922	0.0265791	0.0579063	0.831811	1.60147	4.65159e-08
ILMN_1216015	ENSMUSG00000026207	11790	Speg	AW125581|Apeg1|BPEG|D1Bwg1450e|SPEGalpha|SPEGbeta|mKIAA1297	SPEG complex locus	917		8.30664	8.69851	8.3756	9.83617	9.34384	9.29267	8.68833	9.0352	9.58678	7.81925	8.85629	7.91299	7.53535	-0.730493	0.252295	-0.943298	0.0973005	-0.377643	0.50393	-1.67379	0.00625407	-1.32094	0.0307989	-0.322911	0.559527	-0.0511656	0.926258	0.551588	0.36173	1.03704	0.0959616	0.869082	0.154639
ILMN_1216020	ENSMUSG00000032661	246727	Oas3	Oasl10	2'-5' oligoadenylate synthetase 3	2329	ENSG00000111331:OAS3	5.43355	5.39596	4.96478	4.58175	4.43171	4.53236	4.43073	4.37097	4.34351	4.97864	4.57481	4.59437	4.75924	0.231299	0.472332	0.0195609	0.945336	0.164873	0.563701	0.25086	0.408216	0.184434	0.545789	-0.431183	0.125461	0.100649	0.718841	-0.0274587	0.928263	-0.403835	0.198248	-0.547916	0.0768528
ILMN_1216021	ENSMUSG00000030428	57776	Ttyh1	4930459B04Rik|6330408P11Rik|tty	tweety homolog 1 (Drosophila)	711	ENSG00000167614:TTYH1	4.59948	4.58761	4.64461	4.67033	4.69048	4.79595	4.6273	4.94365	4.9244	4.85211	4.60082	4.74135	4.81864	-0.323582	0.06157	0.14053	0.356718	0.0772847	0.611639	-0.183051	0.258489	0.217815	0.182666	0.0569975	0.702179	0.105471	0.479665	-0.0192495	0.905767	-0.251291	0.133872	-0.22481	0.171727
ILMN_1216022	ENSMUSG00000028649	11426	Macf1	ABP620|Acf7|Aclp7|MACF|R74989|mKIAA0465	microtubule-actin crosslinking factor 1	10372		6.82642	6.36137	6.16104	6.87396	6.39553	6.49104	8.36646	6.46786	6.45146	6.58671	6.80371	7.05534	7.13383	0.352249	0.452333	0.251632	0.545132	0.0784882	0.85016	0.603881	0.173039	0.33012	0.458008	-0.200326	0.62278	0.0955151	0.814463	-0.0163994	0.970544	0.216995	0.63354	1.77975	0.00013658
ILMN_1216024	ENSMUSG00000028278	52187	Rragd	5730543C08Rik|AI467523|C030003H22Rik|D4Ertd174e	Ras-related GTP binding D	4651.5	ENSG00000025039:RRAGD	4.53437	4.43726	4.53919	4.58002	4.53149	4.56277	4.54079	4.55058	4.57066	4.72691	4.6084	4.63897	4.61966	0.0377495	0.749387	0.0305684	0.770755	-0.0193162	0.853891	0.0683179	0.539735	0.0112522	0.920063	0.101934	0.322516	0.0312866	0.760793	0.020073	0.857928	-0.118502	0.303602	-0.18612	0.10164
ILMN_1216028	ENSMUSG00000084056	100135653	Rhox3b-ps	Gm14545|OTTMUSG00000017147|Rhox3.2|Rhox3a|Rhox3b	reproductive homeobox 3B, pseudogene	868		4.56426	4.54176	4.5816	4.60161	4.62008	4.49043	4.7322	4.54467	4.64067	4.48765	4.62112	4.51843	4.5861	-0.0195504	0.842834	-0.102688	0.242621	0.0676614	0.440322	-0.122238	0.190364	-0.0350262	0.708285	0.0398446	0.642365	-0.129652	0.133082	0.0960005	0.306412	0.13347	0.166104	0.244553	0.0108266
ILMN_1216029	ENSMUSG00000027498	67337	Cstf1	1700057K18Rik|AI788832	cleavage stimulation factor, 3' pre-RNA, subunit 1	2062.5		10.6106	10.523	10.5424	10.6759	10.5732	10.3915	10.5741	10.2483	10.6709	10.2271	10.2268	10.3945	10.2333	-0.444011	0.0295392	0.167621	0.349275	-0.161124	0.368179	-0.27639	0.147259	0.00649729	0.972857	0.0194616	0.911442	-0.181728	0.300524	0.422578	0.0291023	-0.000217484	0.999113	0.347086	0.0735119
ILMN_1216035	ENSMUSG00000025425	225742	St8sia5	ST8SiaV|Siat8e	ST8 alpha-N-acetyl-neuraminide alpha-2,8-sialyltransferase 5	1915	ENSG00000101638:ST8SIA5	4.59376	4.62844	4.63027	4.68024	4.61311	4.82715	4.47144	4.70929	4.88084	4.67259	4.59457	4.59568	4.68107	-0.286267	0.269677	0.0011147	0.996123	0.0853872	0.709868	-0.285153	0.243335	0.0865019	0.724416	0.00182698	0.993514	0.214039	0.342183	0.171542	0.484914	-0.0780242	0.756162	-0.201154	0.415872
ILMN_1216036	ENSMUSG00000001138	94218	Cnnm3	Acdp3|Clp3|mACDP3	cyclin M3	1006		6.51005	6.32546	6.47966	7.00307	6.63233	6.64726	6.55662	6.12282	6.10896	6.32036	6.51783	7.71399	7.38398	0.408877	0.379301	1.19616	0.00457621	-0.330012	0.423939	1.60504	0.000403337	0.866151	0.0517755	0.154197	0.7025	0.0149354	0.970476	-0.013866	0.974882	0.197469	0.661702	0.236252	0.594194
ILMN_1216042	ENSMUSG00000002985	11816	Apoe	AI255918	apolipoprotein E	816.5	ENSG00000130203:APOE	11.4327	10.5752	9.56636	8.3893	8.03694	8.41908	9.77511	9.49941	7.57561	8.97187	6.08692	6.97074	9.94973	-1.48869	0.0036623	0.883816	0.0488661	2.979	1.78719e-09	-0.604872	0.200926	3.86281	2.47777e-12	-1.00886	0.0222461	0.38214	0.380255	-1.9238	0.000104906	-2.88495	5.53438e-08	0.803234	0.0949648
ILMN_1216046	ENSMUSG00000030493	101831	C230052I12Rik	AW124591|AW538696|Faap24	RIKEN cDNA C230052I12 gene	1690		8.02673	7.64843	7.43801	8.1682	7.94961	7.7076	8.58635	7.5716	8.22294	7.34052	7.52937	7.26808	7.29535	-0.693568	0.10328	-0.261284	0.486589	0.0272694	0.942033	-0.954852	0.0182517	-0.234014	0.559803	-0.210422	0.567155	-0.24201	0.510573	0.651336	0.1069	0.188849	0.64577	1.24583	0.00263765
ILMN_1216048	ENSMUSG00000078177	232745	Gm4877	ENSMUSG00000078177	predicted gene 4877	810		7.20475	7.97255	7.77976	7.33867	7.84205	7.99606	6.37076	7.75616	8.32317	7.3647	6.94159	6.68739	6.74616	-1.38157	0.00611218	-0.254206	0.561629	0.0587741	0.893147	-1.63578	0.000663462	-0.195431	0.676236	-0.192794	0.653035	0.154011	0.719449	0.567013	0.227412	-0.423106	0.378212	-0.993941	0.0370524
ILMN_1216056	ENSMUSG00000068011	70291	Mkrn2os	2510049J12Rik	makorin, ring finger protein 2, opposite strand	1714.5		4.60493	4.61908	4.73885	4.63028	4.76934	4.66343	4.60461	4.56282	4.80485	5.00417	4.57486	4.65969	4.57739	-0.229991	0.131676	0.0848212	0.52888	-0.0822936	0.541204	-0.14517	0.310668	0.00252756	0.985979	0.119774	0.36462	-0.105917	0.42248	0.24204	0.095103	-0.42931	0.00443611	-0.399567	0.00688767
ILMN_1216057	ENSMUSG00000027947	16194	Il6ra	CD126|IL-6R|Il6r	interleukin 6 receptor, alpha	3343	ENSG00000160712:IL6R	6.69465	6.34453	6.79736	7.69564	7.09263	7.43461	5.41237	4.80701	4.81786	5.78709	5.23698	5.38117	5.40967	0.419118	0.37303	0.144195	0.729419	0.0285014	0.945473	0.563313	0.20482	0.172697	0.698402	0.452828	0.269033	0.341979	0.403149	0.010849	0.980571	-0.550116	0.229916	-0.374723	0.404098
ILMN_1216066	ENSMUSG00000025969	18187	Nrp2	1110048P06Rik|Np-2|Np2|Npn-2|Npn2	neuropilin 2	6357	ENSG00000118257:NRP2	4.70209	4.93673	4.8422	4.7848	4.91082	4.74158	4.75137	4.86349	4.98333	4.62049	4.7562	4.73445	4.80302	-0.227133	0.177421	-0.0217494	0.883729	0.0685728	0.644921	-0.248883	0.117367	0.0468234	0.768412	-0.0945314	0.516911	-0.16924	0.247195	0.119847	0.451688	0.135711	0.405524	0.130879	0.414124
ILMN_1216069	ENSMUSG00000027014	80744	Cwc22	AA684037|AI173004|AL022752|B230213M24|mKIAA1604	CWC22 spliceosome-associated protein homolog (S. cerevisiae)	2094	ENSG00000163510:CWC22	4.55971	4.64919	4.55737	4.72875	4.72205	4.60506	4.63226	4.67739	4.55976	4.57445	4.60015	4.51198	4.52398	0.04039	0.844131	-0.0881705	0.628975	0.0119967	0.947548	-0.0477805	0.804996	-0.0761738	0.696121	-0.091826	0.607505	-0.116987	0.513072	-0.11763	0.546679	0.0257052	0.897567	0.057809	0.768253
ILMN_1216072	ENSMUSG00000021149	69237	Gtpbp4	2610028C09Rik|Crfg|Gtpbp3|NGB|Nog1	GTP binding protein 4	2977		11.9544	11.9778	11.9478	12.0297	11.9818	12.0345	11.7943	12.0871	12.1736	11.2824	10.6719	10.9161	10.8901	-1.50171	3.86362e-10	0.244267	0.198428	-0.0260397	0.890432	-1.25744	1.30787e-08	0.218228	0.281788	-0.0300621	0.871034	0.0527624	0.775729	0.0865129	0.668715	-0.61053	0.0039943	0.511939	0.0133955
ILMN_1216087	ENSMUSG00000061984	259008	Olfr392	MOR135-9	olfactory receptor 392	906		4.56364	4.59607	4.54361	4.52226	4.56781	4.63172	4.47708	4.5121	4.60321	4.46335	4.54629	4.52508	4.64583	-0.0569141	0.40088	-0.0212149	0.723855	0.120757	0.0467569	-0.0781291	0.221961	0.0995417	0.123448	-0.0524573	0.37343	0.06391	0.27873	0.0911079	0.158089	0.0829383	0.209064	0.0137304	0.831601
ILMN_1216089	ENSMUSG00000044573	11431	Acp1	4632432E04Rik|AI427468|Acp-1|LMW-PTP	acid phosphatase 1, soluble	3107	ENSG00000143727:ACP1	4.67643	4.55177	4.64304	4.55121	4.65771	4.60122	4.64824	4.4874	4.66598	4.60746	4.80003	4.66965	4.7287	0.134052	0.505586	-0.13038	0.46592	0.0590451	0.740937	0.00367245	0.984533	-0.0713348	0.708705	0.091271	0.602052	-0.0564903	0.74677	0.178582	0.350684	0.192568	0.325942	0.0407802	0.831843
ILMN_1216091	ENSMUSG00000041895	52639	Wipi1	4930533H01Rik|AW411817|D11Ertd498e	WD repeat domain, phosphoinositide interacting 1	1635	ENSG00000070540:WIPI1	5.749	5.62749	5.31259	6.16902	5.11208	5.61879	6.53979	4.86425	7.3393	7.32271	6.73833	6.1082	5.87683	-0.600967	0.289916	-0.630134	0.211918	-0.231374	0.645389	-1.2311	0.0229641	-0.861509	0.111417	-0.314903	0.522835	0.506706	0.304784	2.47505	1.33894e-05	-0.584381	0.289741	-0.78293	0.149912
ILMN_1216092	ENSMUSG00000020177	77397	9530003J23Rik	-	RIKEN cDNA 9530003J23 gene	1133		4.55871	4.54266	4.64878	4.74187	4.58543	4.54021	4.64316	4.70307	4.66401	4.61987	4.66753	4.54467	4.63153	0.00351903	0.976331	-0.122864	0.245175	0.0868636	0.410361	-0.119345	0.287075	-0.0360002	0.749197	0.106128	0.305051	-0.0452203	0.661291	-0.0390588	0.72871	0.0476649	0.679454	0.023289	0.837104
ILMN_1216096	ENSMUSG00000035831	70810	Krt25	4631426H08Rik|Ka38|Krt25a|mIRSa1	keratin 25	1989	ENSG00000204897:KRT25	4.74709	4.84388	4.83324	4.62226	4.73477	4.7908	4.60472	4.72611	4.80882	4.44876	4.7281	4.6311	4.73882	-0.0807234	0.694771	-0.0969946	0.595508	0.107715	0.55557	-0.177718	0.360088	0.0107207	0.956193	-0.0106422	0.952547	0.0560309	0.75411	0.0827084	0.671879	0.279341	0.164646	0.155966	0.427865
ILMN_1216097	ENSMUSG00000079559	100502940	Gm684	-	predicted gene 684	1263	ENSG00000214290:COLCA2	5.78394	6.57349	6.28482	5.05295	6.00838	5.82989	4.72562	5.47613	5.68943	4.70795	4.55759	4.50484	4.68002	-1.13184	0.000386794	-0.0527486	0.846658	0.175182	0.521173	-1.18459	9.19326e-05	0.122433	0.674706	-0.288675	0.281563	-0.178497	0.504627	0.213299	0.465136	-0.150365	0.614851	0.0176648	0.951982
ILMN_1216098	ENSMUSG00000057691	69228	Zfp746	2810407L07Rik|AI317225|Znf746	zinc finger protein 746	3651	ENSG00000181220:ZNF746	9.09434	8.7259	8.17645	8.77993	8.42936	8.09418	9.60362	8.47435	8.10714	8.86118	10.0102	10.3681	10.0277	1.90305	5.3781e-05	0.357871	0.370268	-0.340318	0.394093	2.26092	6.86258e-07	0.017553	0.967133	-0.549447	0.161667	-0.335178	0.391551	-0.367214	0.389709	1.14901	0.00981818	0.742442	0.0859241
ILMN_1216099	ENSMUSG00000041594	70551	Tmtc4	4930403J22Rik|5730419O14Rik	transmembrane and tetratricopeptide repeat containing 4	2478	ENSG00000125247:TMTC4	5.00601	5.48654	5.07161	4.95741	5.43416	5.32894	4.678	5.30099	4.9044	5.60675	5.01831	5.05166	5.1989	0.113915	0.793145	0.033342	0.931094	0.147244	0.702681	0.147257	0.719011	0.180586	0.6615	-0.414931	0.273671	-0.105216	0.780636	-0.396593	0.337303	-0.588434	0.165767	-0.928747	0.0272825
ILMN_1216100	ENSMUSG00000040957	63955	Cables1	Cables|ik3-1	CDK5 and Abl enzyme substrate 1	3328	ENSG00000134508:CABLES1	4.56121	4.48366	4.49581	4.52648	4.51246	4.5095	4.48654	4.61017	4.48583	4.49227	4.60648	4.5431	4.51979	0.120651	0.410204	-0.0633842	0.625579	-0.0233092	0.857504	0.0572665	0.677729	-0.0866934	0.532614	0.0121495	0.923882	-0.00295444	0.981463	-0.124344	0.371348	0.11421	0.422512	-0.0057299	0.967264
ILMN_1216110	ENSMUSG00000050473	76157	Slc35d3	6230421J19Rik|Frcl1	solute carrier family 35, member D3	2629	ENSG00000182747:SLC35D3	6.84492	7.94807	7.90349	4.63989	5.00007	5.14528	4.462	4.386	4.41332	4.79797	4.91787	4.89795	4.94006	0.50455	0.475343	-0.0199171	0.974642	0.0421102	0.946419	0.484632	0.466742	0.0221931	0.97357	-0.0445765	0.942107	0.145211	0.813016	0.0273168	0.967471	0.119891	0.861284	-0.335971	0.618373
ILMN_1216116	ENSMUSG00000078619	83796	Smarcd2	AW322457|Baf60b	SWI/SNF related, matrix associated, actin dependent regulator of chromatin, subfamily d, member 2	884	ENSG00000108604:SMARCD2	12.7813	12.5092	12.629	12.5288	12.552	12.4994	12.4187	12.36	12.3771	12.9731	12.9161	13.2191	13.1086	0.53895	0.00351437	0.302972	0.0606798	-0.110477	0.490089	0.841922	3.28778e-06	0.192496	0.261737	0.119761	0.445158	-0.0526488	0.736784	0.0171693	0.919972	-0.0570458	0.744546	-0.554463	0.00173314
ILMN_1216117	ENSMUSG00000040021	16798	Lats1	AW208599	large tumor suppressor	5683.5	ENSG00000131023:LATS1	9.13595	9.2861	8.93228	9.21004	8.87696	8.79187	9.01409	8.85108	9.00098	8.89083	9.13939	9.43402	9.40716	0.138418	0.618016	0.294623	0.233477	-0.0268573	0.913154	0.433041	0.100142	0.267766	0.310549	-0.353827	0.144939	-0.0850958	0.724363	0.149891	0.569465	0.248562	0.357779	0.123257	0.64188
ILMN_1216122	ENSMUSG00000030706	52443	Mrpl48	1810030E20Rik|2610028L11Rik|CGI-118|D4Ertd786e	mitochondrial ribosomal protein L48	713		10.7441	10.5794	10.4812	11.2972	10.7472	10.6182	10.4949	10.3925	10.7166	10.1768	9.10956	8.40293	8.54159	-1.60707	2.18008e-06	-0.706631	0.0137287	0.138657	0.622754	-2.3137	1.62333e-11	-0.567974	0.0618922	-0.0981935	0.722017	-0.12903	0.640241	0.324082	0.283407	-1.06726	0.000815078	0.318093	0.295256
ILMN_1216133	ENSMUSG00000031111	209268	Igsf1	5330413N23|5530402E03|AI747649|InhBP/p120|mKIAA0364	immunoglobulin superfamily, member 1	2515	ENSG00000147255:IGSF1	4.68262	4.48252	4.59304	4.52931	4.50087	4.55136	4.4791	4.41275	4.63808	4.52092	4.56727	4.58078	4.54672	-0.0708066	0.643747	0.0135047	0.920811	-0.0340636	0.802036	-0.0573019	0.691101	-0.0205589	0.887426	0.11052	0.40718	0.0504887	0.704498	0.225326	0.123363	0.0463545	0.755365	-0.041821	0.77475
ILMN_1216142	ENSMUSG00000028979	17175	Masp2	MASP-2|MAp19	mannan-binding lectin serine peptidase 2	987.5	ENSG00000009724:MASP2	4.65495	7.17488	7.10458	4.60781	7.20667	7.20525	4.75375	8.37512	7.89628	4.5151	5.05849	6.01899	6.62482	-2.83778	1.46331e-25	0.960499	1.70668e-07	0.605828	0.000547376	-1.87728	4.95439e-17	1.56633	2.21975e-13	-0.0703025	0.671553	-0.00142473	0.99314	-0.478841	0.00944258	0.543392	0.00419062	0.238647	0.191871
ILMN_1216143	ENSMUSG00000028557	29864	Rnf11	-	ring finger protein 11	1955	ENSG00000123091:RNF11	7.48626	8.61726	8.98959	7.22238	8.00777	8.72921	6.69727	8.25369	8.10936	9.06472	8.67845	8.63169	8.97192	0.569094	0.416603	-0.0467586	0.939957	0.340227	0.583966	0.522335	0.428623	0.293468	0.65851	0.372323	0.540797	0.721441	0.237387	-0.144333	0.827847	-0.386272	0.57018	-2.36745	0.000615941
ILMN_1216149	ENSMUSG00000004038	14864	Gstm3	Fsc2|mGSTM5	glutathione S-transferase, mu 3	1311		4.52588	4.55102	4.5884	4.60687	4.5608	4.50568	4.54668	4.43495	4.4799	4.63892	4.63381	4.53474	4.67556	0.153912	0.349326	-0.0990663	0.496911	0.140813	0.334888	0.0548459	0.722732	0.0417471	0.788621	0.0373825	0.793324	-0.0551205	0.699332	0.0449516	0.772832	-0.0051124	0.974421	-0.0922464	0.556301
ILMN_1216153	ENSMUSG00000033579	338521	Fa2h	FAAH|Faxdc1|G630055L08Rik	fatty acid 2-hydroxylase	1768.5	ENSG00000103089:FA2H	4.56562	4.47732	4.60078	4.55246	4.53281	4.53251	4.58516	4.66525	4.51671	4.67912	4.63262	4.57058	4.58977	0.115916	0.173738	-0.0620408	0.410558	0.0191841	0.798787	0.0538753	0.500369	-0.0428567	0.59448	0.123463	0.0966141	-0.000306809	0.996679	-0.14854	0.0674654	-0.0464948	0.572856	-0.0939523	0.247524
ILMN_1216154	ENSMUSG00000022762	17968	Ncam2	Ncam-2|Ocam|RNCAM	neural cell adhesion molecule 2	4228	ENSG00000154654:NCAM2	4.60338	4.69126	4.5572	4.63192	4.68792	4.71023	4.81997	4.46736	4.54978	4.71592	4.61832	4.59513	4.55073	0.0685388	0.853413	-0.0231881	0.943862	-0.0444024	0.892743	0.0453507	0.896735	-0.0675905	0.847757	-0.134064	0.677853	0.0223048	0.944874	0.0824211	0.814912	-0.0975976	0.78667	0.104048	0.768987
ILMN_1216167	ENSMUSG00000028821	68592	Syf2	1110018L13Rik|Cbpin|D4Bwg1551e|Gcipip|Ntc31|mp29|p29	SYF2 homolog, RNA splicing factor (S. cerevisiae)	869		10.7431	10.785	10.8655	10.678	10.515	10.4396	10.5654	10.7278	10.696	11.1138	11.5949	11.304	11.371	0.898939	0.000509428	-0.290946	0.191265	0.06702	0.762295	0.607993	0.0111515	-0.223926	0.34562	0.0805036	0.710757	-0.0753765	0.728412	-0.0318673	0.892959	0.481069	0.0498659	-0.54848	0.0233661
ILMN_1216168	ENSMUSG00000063919	68955	Srrm4	1500001A10Rik|B230202K19Rik|bv|mKIAA1853|nSR100	serine/arginine repetitive matrix 4	6581.5	ENSG00000139767:SRRM4	5.6736	5.51034	5.33717	5.7954	5.60744	5.56171	5.51762	5.51753	5.66093	5.37503	5.45823	5.33085	5.25357	-0.202703	0.469664	-0.127378	0.608537	-0.0772831	0.755882	-0.330081	0.212744	-0.204661	0.441886	-0.173168	0.477535	-0.0457277	0.85102	0.1434	0.58968	0.0831968	0.759852	0.14259	0.594024
ILMN_1216174	ENSMUSG00000032392	214424	Parp16	ARTD15|BC055447|C79952|PARP-16	poly (ADP-ribose) polymerase family, member 16	2483	ENSG00000138617:PARP16	8.21515	8.12516	7.9962	7.69008	7.64037	7.41	8.7114	8.28674	7.744	7.32455	7.61547	7.31744	6.97649	-0.128534	0.658349	-0.298028	0.249705	-0.340953	0.188415	-0.426562	0.121678	-0.638981	0.0224782	-0.128957	0.610028	-0.230368	0.363029	-0.54274	0.0515805	0.290918	0.304406	1.38685	2.84802e-06
ILMN_1216178	ENSMUSG00000010721	56873	Lmbr1	1110048D14Rik|AU017641	limb region 1	4878	ENSG00000105983:LMBR1	4.76698	4.81647	4.83144	4.52679	5.20292	4.75223	4.38242	4.69558	4.46484	4.92283	4.757	4.71513	4.69698	0.292159	0.0970125	-0.0418715	0.787145	-0.0181445	0.906836	0.250288	0.130719	-0.060016	0.717373	0.0149685	0.92149	-0.45069	0.00379321	-0.230747	0.166235	-0.165828	0.329964	-0.540408	0.00164924
ILMN_1216182	ENSMUSG00000024424	72747	Ttc39c	1700008N02Rik|2810439F02Rik	tetratricopeptide repeat domain 39C	2260.5		6.23363	5.77294	5.9006	7.30083	7.2817	7.34951	7.47873	6.85393	7.11447	7.36027	7.00958	7.47465	7.56826	-0.104891	0.744365	0.465069	0.105979	0.093611	0.74307	0.360178	0.236376	0.55868	0.0698493	0.127665	0.648237	0.0678029	0.80847	0.260545	0.394292	-0.350692	0.263654	0.118454	0.699797
ILMN_1216190	ENSMUSG00000031453	19414	Rasa3	AI326412|C86362|E130011G04|GAPIII|scat	RAS p21 protein activator 3	611.5	ENSG00000185989:RASA3	7.44502	6.96562	6.95408	7.20703	7.1025	6.62941	7.09969	6.54388	6.65907	7.52011	8.49879	9.43893	9.37852	1.83972	1.70937e-07	0.94014	0.001514	-0.0604082	0.8337	2.77986	2.74397e-14	0.879732	0.00518705	-0.0115439	0.967325	-0.473093	0.0958866	0.115182	0.708126	0.978682	0.00249378	-0.420421	0.176544
ILMN_1216191	ENSMUSG00000002699	16822	Lcp2	AI323664|BB161688|SLP-76|SLP76|twm	lymphocyte cytosolic protein 2	2212		5.60447	5.77925	5.75443	5.61089	5.47427	5.68124	5.66888	6.22331	5.62318	8.03848	9.46159	11.0366	10.65	3.83842	3.25523e-11	1.57505	0.000696066	-0.38666	0.390047	5.41347	7.56157e-19	1.1884	0.0149504	-0.0248159	0.954995	0.206975	0.638072	-0.600135	0.213152	1.42311	0.00468554	-2.3696	4.10878e-06
ILMN_1216194	ENSMUSG00000032087	114873	Dscaml1	4921507G06Rik|4930435C18Rik|BB239540|mKIAA1132	Down syndrome cell adhesion molecule like 1	6336	ENSG00000177103:DSCAML1	4.51388	4.45441	4.54985	4.54877	4.55565	4.49859	4.45826	4.49454	4.45826	4.49415	4.79006	4.53101	4.52575	0.331795	0.0455365	-0.259047	0.0778698	-0.00525701	0.971194	0.0727478	0.637902	-0.264304	0.0921564	0.0954361	0.503924	-0.0570569	0.68923	-0.0362811	0.815697	0.295909	0.0660558	-0.0358865	0.818752
ILMN_1216198	ENSMUSG00000067150	72322	Xpo5	2410004H11Rik|2700038C24Rik|AI648907|AW549301|Exp5|RanBp21|mKIAA1291	exportin 5	3709	ENSG00000124571:XPO5	8.82833	9.09385	8.9247	8.75434	9.49041	9.00966	9.16955	9.46414	9.7048	9.05532	8.53429	8.98934	8.72395	-1.17051	0.00549692	0.455045	0.215643	-0.265381	0.468907	-0.715466	0.0679949	0.189664	0.627961	-0.169151	0.637163	-0.480742	0.182074	0.240665	0.538785	-0.521029	0.195556	0.114225	0.771656
ILMN_1216204	ENSMUSG00000040463	18432	Mybbp1a	AL024407|AU019902|P160|p160MBP|p67MBP	MYB binding protein (P160) 1a	883	ENSG00000132382:MYBBP1A	6.50267	7.23994	7.01032	7.68452	7.40807	7.30239	4.978	6.79324	7.29077	5.87676	5.09742	5.62531	5.27915	-2.19336	0.000381769	0.527893	0.318798	-0.346159	0.512589	-1.66546	0.00373438	0.181734	0.747543	-0.229619	0.657254	-0.105683	0.838111	0.497534	0.37914	-0.779343	0.179906	-0.898765	0.116129
ILMN_1216206	ENSMUSG00000022559	30840	Fbxl6	AU021795|Fbl6	F-box and leucine-rich repeat protein 6	1712	ENSG00000182325:FBXL6	10.3114	10.1779	10.1996	10.0684	9.96471	10.0676	10.0192	9.8703	9.86941	9.5	9.50451	9.34139	9.30729	-0.364899	0.111889	-0.16312	0.420859	-0.0341038	0.866116	-0.52802	0.0156004	-0.197224	0.362885	0.0217327	0.912663	0.102845	0.604008	-0.000887063	0.996727	0.00451715	0.983727	0.519251	0.0188609
ILMN_1216210	ENSMUSG00000039716	208869	Dock3	MOCA|PBP|mKIAA0299	dedicator of cyto-kinesis 3	723	ENSG00000088538:DOCK3	4.96715	5.11636	4.73199	5.05176	4.80677	4.96334	4.82869	4.99588	4.95086	4.83449	5.05019	5.19654	4.91139	0.0993294	0.680426	0.146356	0.494612	-0.285148	0.184959	0.245685	0.280893	-0.138792	0.544489	-0.384368	0.0693919	0.156572	0.455857	-0.0450185	0.844012	0.215701	0.358443	-0.00579827	0.979902
ILMN_1216211	ENSMUSG00000020720	66997	Psmd12	1500002F15Rik|AI480719|P55	proteasome (prosome, macropain) 26S subunit, non-ATPase, 12	1904		6.4288	7.23594	7.6865	6.29705	7.607	8.02992	5.17846	7.58906	7.98487	7.88576	5.54527	5.62895	5.53101	-2.4396	0.00101391	0.0836806	0.895686	-0.0979403	0.878042	-2.35592	0.000768077	-0.0142597	0.983325	0.450562	0.471775	0.42292	0.499314	0.395809	0.562208	-2.34049	0.00116891	-2.70731	0.000156948
ILMN_1216213	ENSMUSG00000024660	16319	Incenp	2700067E22Rik|AU019509|C130081E20|C77457	inner centromere protein	3217	ENSG00000149503:INCENP	11.096	10.8425	10.7433	11.1557	10.946	10.8964	11.1976	10.5007	10.6806	10.7252	9.85171	9.30979	8.37913	-0.828931	0.000633298	-0.541923	0.010613	-0.930658	2.23839e-05	-1.37085	1.6994e-08	-1.47258	2.73086e-09	-0.0991278	0.626907	-0.0496192	0.807665	0.17998	0.419251	-0.873501	0.000230324	0.472365	0.0371409
ILMN_1216215	ENSMUSG00000045211	213484	Nudt18	BC036718	nudix (nucleoside diphosphate linked moiety X)-type motif 18	3716	ENSG00000275074:NUDT18	9.53971	9.68355	9.93828	9.70775	10.0744	10.3457	10.0988	10.7086	10.5553	10.1966	10.3376	10.337	10.5459	-0.217664	0.425197	-0.000605583	0.998002	0.208964	0.38866	-0.21827	0.396069	0.208359	0.421244	0.254722	0.283977	0.271297	0.254022	-0.153351	0.553549	0.141013	0.594709	-0.0977503	0.707225
ILMN_1216226	ENSMUSG00000024647	12405	Cbln2	6330593N19Rik|A730004O05	cerebellin 2 precursor protein	2338	ENSG00000141668:CBLN2	4.57141	4.54123	4.62401	4.78169	4.59692	4.62158	4.61741	4.58777	4.50681	4.4935	4.64761	4.59359	4.59447	0.140802	0.34078	-0.0540196	0.679923	0.000875202	0.994664	0.0867821	0.532477	-0.0531444	0.70417	0.0827741	0.519006	0.024661	0.847473	-0.0809596	0.563193	0.154113	0.283762	0.12391	0.37978
ILMN_1216228	ENSMUSG00000025064	12821	Col17a1	BP180|Bpag|Bpag2	collagen, type XVII, alpha 1	3117.5		4.94633	4.71815	4.82084	4.73516	4.63927	4.68509	5.43264	5.53399	4.87021	4.98425	4.86792	4.72534	4.74896	-0.00229198	0.992094	-0.142572	0.488134	0.0236124	0.908463	-0.144864	0.506722	-0.118959	0.588234	0.102692	0.60999	0.0458221	0.819844	-0.66378	0.00321086	-0.116334	0.605167	0.448386	0.0448468
ILMN_1216231	ENSMUSG00000063253	56367	Scoc	0610011C06Rik|2810002J11Rik|AA415030|SCOCO	short coiled-coil protein	1883	ENSG00000153130:SCOC	8.42778	7.55534	7.6956	7.70627	6.90545	7.57651	7.83191	7.25167	7.12067	8.70087	6.09838	6.72243	6.7477	-1.02229	0.102825	0.624053	0.26004	0.0252675	0.963491	-0.398241	0.497148	0.649321	0.272892	0.14026	0.795381	0.671061	0.216672	-0.131001	0.824348	-2.60249	4.20934e-05	-0.868962	0.14581
ILMN_1216233	ENSMUSG00000018974	53890	Sart3	AU045857|mKIAA0156	squamous cell carcinoma antigen recognized by T cells 3	3586	ENSG00000075856:SART3	7.63839	7.26601	7.21248	7.64783	7.28743	6.92699	7.76763	6.99105	7.56098	6.6723	6.95662	7.02432	7.06598	-0.604361	0.180633	0.067696	0.865171	0.0416606	0.916774	-0.536665	0.206679	0.109357	0.797529	-0.0535313	0.890977	-0.360436	0.357227	0.569936	0.183399	0.284317	0.515331	1.09532	0.0121593
ILMN_1216239	ENSMUSG00000046324	226090	Ermp1	D19Ertd410e|D19Wsu12e|Fxna|mKIAA1815	endoplasmic reticulum metallopeptidase 1	1926	ENSG00000099219:ERMP1	5.19051	5.09211	5.17167	6.6314	6.11651	5.62286	5.25019	5.11661	5.76809	5.38231	5.25683	5.27767	4.97744	-0.511264	0.233033	0.0208442	0.956142	-0.300235	0.42912	-0.49042	0.224677	-0.27939	0.491083	0.0795556	0.830355	-0.493651	0.18591	0.651478	0.110519	-0.125485	0.762418	-0.132125	0.745929
ILMN_1216247	ENSMUSG00000021047	664883	Nova1	9430099M15Rik|G630039L02|Nova-1	neuro-oncological ventral antigen 1	7000	ENSG00000139910:NOVA1	4.61532	4.6123	4.58585	4.65739	4.51484	4.49882	4.65114	4.5332	4.47961	4.445	4.55564	4.55138	4.54162	0.0760227	0.652275	-0.00425842	0.977305	-0.00976231	0.948003	0.0717643	0.651599	-0.0140207	0.930185	-0.026448	0.856882	-0.0160182	0.913018	-0.0535901	0.737799	0.110639	0.500218	0.20614	0.202579
ILMN_1216249	ENSMUSG00000073962	258248	Olfr576	MOR8-5|Olfr576-ps1	olfactory receptor 576	939	ENSG00000176895:OR51A7	5.26441	5.19969	4.86112	5.22704	5.05912	5.07291	5.63004	5.08645	5.21643	5.00871	5.94794	5.72722	5.37296	0.731511	0.00362102	-0.220716	0.31209	-0.354261	0.106332	0.510795	0.0292177	-0.574976	0.015182	-0.338568	0.115005	0.0137896	0.948442	0.129979	0.576841	0.939234	0.000158909	0.621331	0.00929242
ILMN_1216262	ENSMUSG00000052430	12167	Bmpr1b	AI385617|ALK-6|AV355320|Acvrlk6|Alk6|BMPR-1B|BMPR-IB|CFK-43a|SKR6	bone morphogenetic protein receptor, type 1B	2147	ENSG00000138696:BMPR1B	4.55175	4.61845	4.56961	4.6195	4.61108	4.55813	4.52624	4.51791	4.76458	4.55751	4.60112	4.51237	4.52718	-0.163454	0.305095	-0.0887569	0.529683	0.0148081	0.916396	-0.252211	0.0946707	-0.0739488	0.624108	-0.0488398	0.723849	-0.0529504	0.701696	0.246668	0.104565	0.0436107	0.777711	-0.0312756	0.836699
ILMN_1216265	ENSMUSG00000046982	110796	Tshz1	5730407I04Rik|D18Bwg1409e|Mtsh1|NY-CO-33|Sdccag33|Tsh1|mKIAA4206|teashirt1	teashirt zinc finger family member 1	5096	ENSG00000179981:TSHZ1	10.6206	10.8307	10.8754	9.95099	10.3638	10.4129	10.432	10.6722	10.1638	9.84429	10.413	10.6845	10.7342	0.249258	0.327585	0.271467	0.230419	0.0497351	0.82539	0.520726	0.0317306	0.321203	0.184806	0.0447403	0.839448	0.0491272	0.823956	-0.50846	0.0372275	0.568746	0.0232218	0.58773	0.017129
ILMN_1216267	ENSMUSG00000030043	21336	Tacr1	Nk1r|Spr|Tac1r	tachykinin receptor 1	5025	ENSG00000115353:TACR1	4.80623	4.64226	4.76232	4.83031	4.69397	4.6454	4.7052	4.71438	4.54526	4.62781	4.69829	4.68678	4.67938	0.15303	0.449219	-0.0115064	0.948814	-0.00740773	0.967033	0.141524	0.45752	-0.0189141	0.92137	0.12006	0.494696	-0.0485695	0.782116	-0.169118	0.378534	0.0704832	0.719579	0.0773921	0.688227
ILMN_1216269	ENSMUSG00000037446	22157	Tulp1	Tulp1l	tubby like protein 1	1212	ENSG00000112041:TULP1	4.86257	4.74849	4.83782	4.79165	4.76835	4.60714	4.80126	4.71392	5.0206	4.91318	4.78197	4.93538	4.78789	-0.238628	0.150028	0.153411	0.295855	-0.147486	0.314785	-0.0852168	0.583331	0.00592526	0.969776	0.0893355	0.533474	-0.161205	0.262367	0.306674	0.0524499	-0.131212	0.413574	-0.111919	0.477534
ILMN_1216271	ENSMUSG00000043621	212190	Ubxn10	5730509E04Rik|A830047D02|Ubxd3	UBX domain protein 10	2757		4.59907	4.64311	4.57759	4.57703	4.57695	4.60295	4.74648	4.82183	4.55895	4.54702	4.59535	4.5586	4.60946	0.0363995	0.793883	-0.0367515	0.766374	0.0508617	0.680999	-0.000351935	0.99786	0.0141102	0.915001	-0.0655185	0.58892	0.0259996	0.830078	-0.26288	0.0492965	0.0483307	0.721221	0.199459	0.136254
ILMN_1216273	ENSMUSG00000021794	14661	Glud1	AI118167|Gdh-X|Glud|Gludl	glutamate dehydrogenase 1	699	ENSG00000148672:GLUD1	11.359	11.4772	11.4334	11.1015	11.2818	11.0464	11.4237	11.1848	10.9867	10.4609	9.95433	10.3168	10.7092	-1.03234	0.000841041	0.36247	0.174603	0.392407	0.142015	-0.669871	0.0193246	0.754877	0.00915593	-0.0438356	0.866194	-0.235484	0.366496	-0.198142	0.485834	-0.50653	0.0841926	0.962878	0.00109034
ILMN_1216279	ENSMUSG00000026638	54139	Irf6	AI876454|E230028I05Rik|mirf6	interferon regulatory factor 6	2134.5	ENSG00000117595:IRF6	5.69995	6.07937	6.40889	5.06345	4.86017	4.94577	5.1796	5.13639	4.84279	4.91607	6.40876	4.95834	4.7505	1.56597	9.61457e-07	-1.45042	3.72165e-07	-0.207842	0.431983	0.115552	0.680142	-1.65826	7.32139e-08	0.329517	0.204771	0.0855996	0.740745	-0.293599	0.299762	1.49268	1.4624e-06	0.26353	0.354604
ILMN_1216280	ENSMUSG00000058728	387565	Cd300c	Clm6	CD300C antigen	690	ENSG00000167850:CD300C	5.09203	4.73795	4.76601	4.90299	4.73756	4.7504	4.73533	4.71372	4.63666	5.19623	5.09517	5.09153	4.96888	0.458503	0.103829	-0.00363388	0.988324	-0.122652	0.621597	0.454869	0.0869774	-0.126286	0.634492	0.0280623	0.908159	0.0128447	0.957887	-0.0770563	0.771659	-0.101065	0.710208	-0.4609	0.0870981
ILMN_1216281	ENSMUSG00000034761	399510	Map4k5	4432415E19Rik|GCKR|KHS|MAPKKKK5	mitogen-activated protein kinase kinase kinase kinase 5	4249.5	ENSG00000012983:MAP4K5	4.82254	4.37384	4.80312	4.6197	4.38238	4.65446	4.82396	4.42139	4.39271	6.04792	4.86366	4.86962	4.97369	0.470955	0.289031	0.00596227	0.987897	0.104063	0.791237	0.476917	0.254631	0.110026	0.793478	0.429278	0.266618	0.272072	0.480441	-0.0286849	0.945574	-1.18426	0.0070716	-1.22396	0.00469065
ILMN_1216284	ENSMUSG00000023036	93707	Pcdhgc4	-	protocadherin gamma subfamily C, 4	3100	ENSG00000242419:PCDHGC4	5.32898	5.05372	5.40343	5.47859	5.4726	5.67827	5.37861	4.9419	5.83166	6.0292	5.73939	5.54537	5.68016	-0.0922669	0.792039	-0.194022	0.532672	0.134789	0.664501	-0.286289	0.386095	-0.0592333	0.858436	0.349717	0.252239	0.205662	0.499671	0.889761	0.00865235	-0.289815	0.395123	-0.650596	0.0540758
ILMN_1216285	ENSMUSG00000028466	12913	Creb3	AU044960|AW538053|C80076|LZIP|LZIP-1|LZIP-2|Luman	cAMP responsive element binding protein 3	648.5	ENSG00000107175:CREB3	9.23583	9.18148	9.43535	9.65882	9.44059	9.43578	10.1318	9.78417	10.155	10.1905	11.154	10.9361	11.33	0.998999	4.26873e-06	-0.217968	0.230604	0.393905	0.0318527	0.78103	0.000101679	0.175937	0.364524	0.253863	0.154783	-0.00480503	0.978386	0.370881	0.0579659	0.963562	4.96363e-06	-0.0586832	0.763212
ILMN_1216287	ENSMUSG00000036403	381644	Cep135	BC062951|Cep4|Gm1044	centrosomal protein 135	5537	ENSG00000174799:CEP135	4.95956	4.73949	4.91227	4.96265	4.71078	4.85649	5.11244	5.03005	4.7058	4.94437	4.82667	4.87935	4.79359	0.120873	0.667738	0.0526824	0.833025	-0.0857658	0.731491	0.173555	0.513233	-0.0330834	0.901432	0.172778	0.480883	0.145715	0.552026	-0.324251	0.226766	-0.1177	0.667192	0.168067	0.532182
ILMN_1216292	ENSMUSG00000028089	68058	Chd1l	4432404A22Rik|Alc1|Snf2p	chromodomain helicase DNA binding protein 1-like	3008	ENSG00000131778:CHD1L	5.00002	5.78238	5.81803	5.33369	5.76968	6.1671	4.75627	5.95121	5.98523	5.87428	4.9419	4.75361	4.69678	-1.04333	0.0125625	-0.188297	0.605567	-0.0568243	0.87607	-1.23163	0.00195771	-0.245122	0.529612	0.0356485	0.920441	0.397422	0.267216	0.0340244	0.930391	-0.932373	0.0213906	-1.11801	0.00530137
ILMN_1216295	ENSMUSG00000003813	19358	Rad23a	2310040P19Rik|AL024030|HR23A|mHR23A	RAD23a homolog (S. cerevisiae)	725	ENSG00000179262:RAD23A	7.66192	6.83253	6.75614	7.81126	6.78955	6.85352	8.10584	6.62208	6.02569	7.70081	7.0145	6.79272	6.8305	0.988807	0.0230648	-0.221774	0.560362	0.0377797	0.920906	0.767034	0.0600754	-0.183994	0.651209	-0.0763867	0.837633	0.0639688	0.86374	-0.596387	0.145087	-0.686315	0.102139	0.40503	0.323687
ILMN_1216296	ENSMUSG00000061388	12992	Csn1s2b	AW987150|Csnd|Csne	casein alpha s2-like B	810		4.57383	4.89932	4.68416	4.62756	4.81593	4.74235	5.19531	4.78805	4.91138	4.56992	4.6786	4.68037	4.69162	-0.232772	0.167762	0.00176212	0.990563	0.0112513	0.939798	-0.23101	0.146401	0.0130134	0.934878	-0.215162	0.142897	-0.073576	0.614406	0.123326	0.439519	0.108687	0.505754	0.625396	0.000181392
ILMN_1216298	ENSMUSG00000037801	78250	Iqch	4921504K03Rik	IQ motif containing H	3357	ENSG00000103599:IQCH	5.49047	5.67198	5.10233	5.58725	5.66317	5.40014	5.65369	5.68007	5.70425	5.97991	6.11199	5.56704	5.672	0.407738	0.162002	-0.544943	0.0366015	0.104961	0.683562	-0.137205	0.615648	-0.439982	0.112455	-0.569647	0.0259767	-0.263029	0.298373	0.0241784	0.929979	0.132072	0.639524	-0.32622	0.240532
ILMN_1216300	ENSMUSG00000029272	20860	Sult1e1	EST|ST1E1|Ste	sulfotransferase family 1E, member 1	1260	ENSG00000109193:SULT1E1	4.57418	4.55226	4.54219	4.57602	4.60096	4.53111	4.72411	4.56062	4.55996	4.57246	4.54877	4.54859	4.5178	-0.011191	0.919975	-0.000177322	0.998569	-0.0307857	0.755631	-0.0113683	0.913728	-0.030963	0.769668	-0.0100708	0.917204	-0.0698476	0.471568	-0.000665971	0.994974	-0.0236901	0.826833	0.151655	0.156358
ILMN_1216302	ENSMUSG00000048216	64450	Gpr85	2900026B03Rik	G protein-coupled receptor 85	2173.5	ENSG00000164604:GPR85	5.57104	5.5381	5.29315	5.52524	5.68438	5.49782	5.79487	6.08369	5.6936	5.94145	6.34127	6.11671	6.48635	0.647669	0.0696128	-0.224556	0.474963	0.369631	0.240797	0.423114	0.206018	0.145075	0.665625	-0.244945	0.426473	-0.186562	0.544404	-0.390094	0.246824	0.399818	0.246485	-0.146585	0.664284
ILMN_1216308	ENSMUSG00000045252	232976	Zfp574	A630056B21Rik|Znf574	zinc finger protein 574	4167.5	ENSG00000105732:ZNF574	10.6862	10.4635	10.3888	10.3583	10.2253	10.2486	10.5046	10.3057	10.2762	10.2662	10.4479	10.7132	10.7004	0.171744	0.366691	0.26532	0.117991	-0.0128149	0.93938	0.437063	0.0162557	0.252505	0.163399	-0.0747069	0.651044	0.0233053	0.887729	-0.0295336	0.869782	0.181674	0.326143	0.238364	0.190675
ILMN_1216322	ENSMUSG00000027875	15360	Hmgcs2	1300002P16|mHS	3-hydroxy-3-methylglutaryl-Coenzyme A synthase 2	2907	ENSG00000134240:HMGCS2	5.20524	5.45406	5.0238	4.69891	4.81994	4.56412	6.31537	7.05472	5.45513	4.70941	4.48858	4.5219	4.47327	-0.966552	8.5105e-08	0.0333128	0.820659	-0.0486207	0.740786	-0.933239	4.52934e-08	-0.0153079	0.922364	-0.430253	0.00355585	-0.255822	0.0781936	-1.59958	1.77749e-16	-0.220822	0.172199	1.60597	1.96345e-16
ILMN_1216323	ENSMUSG00000071862	107065	Lrrtm2	AI851755|BB129880|C630011A14Rik|mKIAA0416	leucine rich repeat transmembrane neuronal 2	5665	ENSG00000146006:LRRTM2	4.58747	4.55536	4.56513	4.62962	4.57093	4.5921	4.56354	4.53338	4.54853	4.59513	4.65049	4.59184	4.57256	0.101957	0.30415	-0.0586462	0.504794	-0.0192804	0.82624	0.043311	0.642275	-0.0779267	0.407438	0.00977127	0.909567	0.0211684	0.805656	0.0151553	0.87176	0.0553635	0.565122	-0.0315816	0.738183
ILMN_1216326	ENSMUSG00000091539	100312476	Vmn1r238	-	vomeronasal 1 receptor, 238	921		4.94823	4.7516	4.63424	4.80502	4.99885	4.73665	5.19173	4.85853	4.90268	4.84092	4.8662	4.8962	5.06843	-0.0364847	0.884569	0.0300009	0.893032	0.172227	0.440919	-0.00648385	0.978149	0.202228	0.397476	-0.117361	0.591569	-0.262199	0.232191	0.0441513	0.853148	0.025278	0.917581	0.350807	0.146245
ILMN_1216330	ENSMUSG00000085861	666145	1700016G14Rik	-	RIKEN cDNA 1700016G14 gene	863	ENSG00000260286:C6orf229	4.84051	4.86439	4.76473	4.81933	4.84223	4.78081	4.53495	4.74967	4.87595	4.76431	4.86319	4.8335	5.04406	-0.0127605	0.949772	-0.0296862	0.868898	0.210557	0.24356	-0.0424467	0.823997	0.180871	0.348065	-0.0996527	0.571983	-0.0614215	0.727446	0.126274	0.511843	0.0988776	0.615819	-0.229365	0.23763
ILMN_1216332	ENSMUSG00000037791	268448	Phf12	2410142K10Rik|F630045O13|PF1|mKIAA1523	PHD finger protein 12	653	ENSG00000109118:PHF12	4.7826	4.69403	4.76356	4.70211	4.76785	4.71709	4.60996	4.73289	4.65658	4.68663	4.67479	4.68859	4.63245	0.0182158	0.925898	0.0137922	0.936776	-0.0561357	0.74688	0.0320081	0.862277	-0.0423434	0.819827	0.0695301	0.683259	-0.0507554	0.765769	-0.076317	0.681533	-0.0118396	0.950411	-0.0766777	0.681944
ILMN_1216334	ENSMUSG00000042249	320129	Adrbk2	4833444A01Rik|AI851927|AW551196|Adrbk-2|Bark-2|GRK3	adrenergic receptor kinase, beta 2	6537	ENSG00000100077:ADRBK2	4.66031	4.65768	4.58752	4.63531	4.66327	4.71909	4.68979	4.60572	4.72125	4.67763	4.53145	4.62572	4.46916	-0.189806	0.127029	0.0942749	0.391049	-0.156568	0.155867	-0.0955314	0.412632	-0.0622927	0.595526	-0.0701556	0.514293	0.0558237	0.603638	0.115535	0.325808	-0.146182	0.225483	0.012159	0.917907
ILMN_1216335	ENSMUSG00000062127	80281	Cttnbp2nl	AA552995|AA589392|AU018624|BC003236|mKIAA1433	CTTNBP2 N-terminal like	4892	ENSG00000143079:CTTNBP2NL	5.00983	4.76264	4.86868	4.99105	4.95482	4.86828	4.83326	4.92039	4.70914	4.7205	4.711	4.5789	4.76142	0.00186468	0.993549	-0.132101	0.519344	0.18252	0.373838	-0.130236	0.549312	0.050419	0.817864	0.106042	0.59734	-0.0865397	0.666321	-0.211248	0.335839	-0.00949336	0.966224	0.112765	0.608913
ILMN_1216336	ENSMUSG00000091712	665119	Sec14l5	-	SEC14-like 5 (S. cerevisiae)	2337	ENSG00000103184:SEC14L5	4.60899	4.52426	4.60513	4.61764	4.59998	4.6269	4.57253	4.69302	4.63105	4.73854	4.69445	4.66154	4.62261	0.063409	0.649917	-0.0329168	0.790624	-0.0389308	0.753534	0.0304923	0.816694	-0.0718476	0.588007	0.0808779	0.505918	0.0269228	0.824554	-0.0619692	0.640251	-0.0440811	0.745409	-0.166009	0.215136
ILMN_1216337	ENSMUSG00000022372	20491	Sla	Slap|Slap-1	src-like adaptor	2626	ENSG00000155926:SLA	6.09898	6.76143	6.84718	7.42224	7.08638	7.32517	5.90162	7.58005	7.56774	8.42056	9.96328	10.2002	9.81519	2.39554	1.1519e-05	0.236951	0.604971	-0.385038	0.401209	2.6325	5.06322e-07	-0.148088	0.762229	0.0857586	0.848337	0.238783	0.594657	-0.0123165	0.979919	1.54272	0.00272249	-2.51895	1.77258e-06
ILMN_1216341	ENSMUSG00000036862	233651	Dchs1	3110041P15Rik|C130033F22Rik|CDH25|FIB1|Gm165|PCDH16	dachsous 1 (Drosophila)	7362	ENSG00000166341:DCHS1	4.56938	4.51148	4.56539	4.55848	4.65774	4.54186	4.64099	4.58637	4.51613	4.65321	4.58646	4.55474	4.63594	0.0703281	0.451534	-0.0317271	0.701693	0.0812066	0.328043	0.038601	0.660562	0.0494795	0.576498	0.0539068	0.506824	-0.115887	0.155493	-0.0702398	0.428298	-0.0667438	0.462282	-0.012217	0.890887
ILMN_1216358	ENSMUSG00000030911	22787	Zp2	Zp-2	zona pellucida glycoprotein 2	2200	ENSG00000103310:ZP2	4.5206	4.60418	4.47758	4.51523	4.46975	4.44727	4.54023	4.49116	4.51946	4.61976	4.49411	4.50333	4.47493	-0.0253483	0.736984	0.00921548	0.890581	-0.0284002	0.67174	-0.0161329	0.820465	-0.0191848	0.788812	-0.126596	0.0563001	-0.0224785	0.732012	0.0282977	0.692851	-0.125652	0.0893639	-0.0795356	0.271316
ILMN_1216368	ENSMUSG00000022686	108105	B3gnt5	beta3GnT5	UDP-GlcNAc:betaGal beta-1,3-N-acetylglucosaminyltransferase 5	2229	ENSG00000176597:B3GNT5	9.4546	9.53103	9.66358	10.1028	10.0626	10.0755	8.17435	8.13244	6.73077	8.06416	5.96636	6.34613	8.06811	-0.764409	0.0881483	0.379772	0.337118	1.72199	3.3855e-05	-0.384638	0.359442	2.10176	3.04858e-06	0.132558	0.731728	0.0129875	0.973196	-1.40167	0.00127231	-2.0978	5.06081e-06	0.110191	0.795178
ILMN_1216371	ENSMUSG00000068428	239789	Gmnc	Gemc1|Gm1778|Gm606	geminin coiled-coil domain containing	4083	ENSG00000205835:GMNC	4.6413	4.44118	4.66917	4.72584	4.63514	4.71281	4.37964	4.76621	4.58219	4.76195	4.88019	4.88898	4.77385	0.298004	0.419389	0.00879055	0.978555	-0.11513	0.724888	0.306794	0.377703	-0.106339	0.761055	0.227992	0.477298	0.0776709	0.808455	-0.184017	0.598926	0.118243	0.741297	-0.382307	0.278721
ILMN_1216374	ENSMUSG00000037347	60322	Chst7	2600013M07Rik|C6ST-2|GST5|Gn6st-4	carbohydrate (N-acetylglucosamino) sulfotransferase 7	2206	ENSG00000147119:CHST7	4.58307	4.72159	4.70291	4.56883	4.49489	4.65046	4.4657	4.49304	4.41326	4.59148	4.59291	4.65504	6.93707	0.179651	0.407458	0.0621297	0.746512	2.28203	7.414e-20	0.241781	0.237599	2.34416	6.13053e-19	-0.0186843	0.920931	0.155573	0.409451	-0.079786	0.697839	0.00142891	0.994581	-0.125781	0.543221
ILMN_1216376	ENSMUSG00000041020	78283	Map7d2	1600028E09Rik|2900002G04Rik|5330432J06Rik|C030036K04Rik|Mtap7d2	MAP7 domain containing 2	1350	ENSG00000184368:MAP7D2	4.79611	4.88017	4.78803	4.84097	4.8975	4.91659	5.1907	4.83286	4.87592	4.7962	4.89013	4.67861	4.8806	0.0142027	0.947395	-0.211514	0.270097	0.201989	0.292109	-0.197311	0.331874	-0.00952472	0.962816	-0.0921436	0.622824	0.0190829	0.918811	0.043058	0.833098	0.0939304	0.65369	0.394504	0.0575646
ILMN_1216378	ENSMUSG00000068341	30053	Reg3d	INGAP|Ingaprp	regenerating islet-derived 3 delta	713		4.59478	4.59006	4.52976	4.5808	4.64462	4.53952	4.56113	4.61315	4.62965	4.5817	4.53512	4.50829	4.57049	-0.0945239	0.327391	-0.0268281	0.753599	0.0621984	0.467335	-0.121352	0.183009	0.0353703	0.698714	-0.0602984	0.471944	-0.105101	0.211322	0.0164961	0.856698	-0.0465758	0.618837	-0.0205672	0.822939
ILMN_1216380	ENSMUSG00000038241	16328	Cep250	AW490617|B230210E21Rik|Cep2|Inmp	centrosomal protein 250	3620		4.92032	4.70142	4.69161	4.84666	4.89474	4.75546	4.59284	4.81561	4.82209	4.67957	4.74296	4.91269	4.73058	-0.0791352	0.686523	0.169734	0.330662	-0.182117	0.296801	0.0905988	0.623874	-0.0123834	0.946923	-0.00980566	0.954125	-0.139285	0.414743	0.00648569	0.972186	0.063388	0.739423	-0.0867285	0.64327
ILMN_1216381	ENSMUSG00000055053	18029	Nfic	1110019L22Rik|1500041O16Rik|AA589446|AI746521|NF1-C	nuclear factor I/C	2409	ENSG00000141905:NFIC	9.03689	9.51973	9.39266	8.70864	9.39412	9.2001	9.52245	9.61876	9.07118	8.7562	9.36502	9.74344	9.64458	0.293842	0.552264	0.378418	0.389123	-0.0988576	0.821638	0.67226	0.150926	0.279561	0.5513	-0.127062	0.767413	-0.194013	0.651668	-0.54758	0.244583	0.608823	0.206839	0.766248	0.106861
ILMN_1216382	ENSMUSG00000028405	11428	Aco1	Aco-1|Irebp|Irp1	aconitase 1	676	ENSG00000122729:ACO1	6.28333	6.78491	6.91647	5.97659	6.72656	7.29387	5.32695	6.70042	7.03538	6.46389	5.55833	5.31798	5.35354	-1.47705	0.00547242	-0.240359	0.60271	0.035569	0.938555	-1.7174	0.000698582	-0.20479	0.678172	0.131566	0.771048	0.567311	0.211527	0.334958	0.497682	-0.905558	0.0757487	-1.13694	0.0240226
ILMN_1216386	ENSMUSG00000022901	12524	Cd86	B7|B7-2|B7.2|B70|CLS1|Cd28l2|ETC-1|Ly-58|Ly58|MB7|MB7-2|TS/A-2	CD86 antigen	814.5	ENSG00000114013:CD86	4.5605	4.63976	4.76819	4.73971	4.42335	4.6361	4.48214	4.41371	4.53617	4.8088	5.97432	6.41556	6.36021	1.43815	2.7966e-06	0.441244	0.0864464	-0.0553555	0.828268	1.87939	6.42199e-10	0.385888	0.159573	0.128433	0.607638	0.212747	0.395671	0.122457	0.653664	1.16552	6.9023e-05	-0.326656	0.235861
ILMN_1216388	ENSMUSG00000032557	66663	Uba5	5730525G14Rik|AW240750|Ube1dc1	ubiquitin-like modifier activating enzyme 5	1809	ENSG00000081307:UBA5	10.4249	10.5499	10.6339	11.3496	11.182	11.3134	11.6419	11.7704	11.9424	10.645	10.853	10.7535	10.8691	-1.0894	1.53851e-07	-0.0995031	0.557833	0.115593	0.49613	-1.1889	2.92505e-09	0.0160897	0.929294	0.0840693	0.613135	0.131402	0.429868	0.171941	0.344263	0.208006	0.26443	0.99696	4.19826e-07
ILMN_1216391	ENSMUSG00000053574	75304	4930563E22Rik	-	RIKEN cDNA 4930563E22 gene	2370		6.36982	6.29613	6.21751	5.6727	5.76048	5.73653	5.5752	5.65742	5.53516	6.60879	6.6077	7.74747	7.63685	1.07254	0.00181198	1.13977	0.000223734	-0.110617	0.709268	2.21231	4.29306e-10	1.02915	0.00162219	-0.0786195	0.786728	-0.0239543	0.934287	-0.122257	0.699905	-0.00109287	0.997315	-1.0336	0.00165173
ILMN_1216394	ENSMUSG00000032504	18571	Pdcd6ip	AI480591|AW544830|Aip1|Alix|C76364|Eig2|mKIAA1375	programmed cell death 6 interacting protein	732.5	ENSG00000170248:PDCD6IP	7.83953	7.55804	7.56148	8.03343	7.6795	7.79452	7.97648	7.81957	7.90979	7.54543	8.57595	7.85915	7.60487	0.666158	0.0736264	-0.716794	0.0308622	-0.254286	0.438286	-0.0506351	0.884155	-0.971079	0.00664924	0.00343476	0.991458	0.115019	0.72005	0.0902151	0.796693	1.03052	0.00498988	0.431056	0.223064
ILMN_1216395	ENSMUSG00000079429	100040766	Mroh2a	ENSMUSG00000044873|Heatr7b1|OTTMUSG00000020804	maestro heat-like repeat family member 2A	1234	ENSG00000185038:MROH2A	4.66972	4.96783	4.83982	4.77292	4.98799	4.82356	4.77271	5.01558	5.01966	4.71897	5.12547	5.00346	5.02367	0.105809	0.509061	-0.122012	0.3915	0.0202061	0.886917	-0.0162034	0.914412	-0.101806	0.503255	-0.12801	0.3589	-0.164428	0.239357	0.00408293	0.978555	0.406505	0.0103811	0.0537419	0.725179
ILMN_1216400	ENSMUSG00000069118	69347	1700008P02Rik	-	RIKEN cDNA 1700008P02 gene	783		4.56193	4.56087	4.54184	4.51003	4.63806	4.61043	4.63288	4.58578	4.57854	4.69971	4.51202	4.51862	4.52267	-0.0665201	0.426178	0.00659744	0.929034	0.00405087	0.95639	-0.0599226	0.446617	0.0106483	0.893042	-0.0190319	0.793152	-0.0276339	0.70346	-0.00723618	0.927195	-0.187686	0.0226746	-0.0668263	0.402582
ILMN_1216405	ENSMUSG00000024817	109113	Uhrf2	2310065A22Rik|AI426270|AW214556|D130071B19Rik|Nirf	ubiquitin-like, containing PHD and RING finger domains 2	1392	ENSG00000147854:UHRF2	7.1398	7.90051	8.15727	6.94959	7.51161	7.70676	6.42169	7.55824	6.73791	6.84015	7.07345	7.84114	7.84191	0.335541	0.378033	0.767685	0.0248719	0.000774974	0.998166	1.10323	0.00267738	0.76846	0.0353454	0.256765	0.437718	0.195147	0.555019	-0.820323	0.0249348	0.233309	0.527862	-0.418454	0.250368
ILMN_1216407	ENSMUSG00000049916	70458	2610318N02Rik	AL033325	RIKEN cDNA 2610318N02 gene	1265		6.95143	6.71702	6.98217	7.77699	7.17	7.27633	6.54413	6.48329	7.47198	6.25197	6.25593	5.93147	5.12381	-1.21605	0.00390218	-0.324457	0.375119	-0.80766	0.0291067	-1.54051	0.000139184	-1.13212	0.00460522	0.265148	0.459048	0.106325	0.766231	0.988688	0.0128453	0.00395927	0.992095	0.292166	0.457449
ILMN_1216409	ENSMUSG00000077698	100217443	Snord12	MBII-99	small nucleolar RNA, C/D box 12	90		12.2215	12.9829	12.8473	11.5906	12.4118	12.5328	11.8262	12.4333	12.3701	11.2136	11.0596	10.7632	10.5363	-1.31055	0.0034374	-0.296384	0.445413	-0.226925	0.558772	-1.60694	0.000179646	-0.523309	0.208888	-0.135592	0.721204	0.121017	0.750093	-0.0631373	0.878944	-0.154049	0.716811	0.612532	0.144403
ILMN_1216412	ENSMUSG00000022471	14375	Xrcc6	70kDa|G22p1|Ku70	X-ray repair complementing defective repair in Chinese hamster cells 6	686	ENSG00000196419:XRCC6	7.13045	8.03873	7.79747	7.95862	8.0759	7.9792	5.97674	7.75139	7.92684	6.4015	6.80928	6.46557	5.37606	-1.11756	0.161727	-0.343705	0.626117	-1.08952	0.124837	-1.46127	0.0533482	-1.43322	0.0598419	-0.241263	0.726917	-0.0966996	0.888648	0.175457	0.815939	0.40778	0.597596	-0.424758	0.575708
ILMN_1216416	ENSMUSG00000029634	74132	Rnf6	1200013I08Rik|5730419H05Rik|AA537053	ring finger protein (C3H2C3 type) 6	860.5	ENSG00000127870:RNF6	11.2557	11.0252	11.3145	10.9712	11.0664	11.0894	11.6664	11.7171	10.8519	11.8495	12.5114	12.5171	12.6168	1.65955	1.49802e-07	0.0056406	0.982564	0.0997922	0.699143	1.66519	3.00297e-08	0.105433	0.702495	0.289336	0.254277	0.0230302	0.927423	-0.865228	0.00228419	0.66192	0.0211184	-0.18311	0.510039
ILMN_1216422	ENSMUSG00000002319	75751	Ipo4	8430408O15Rik|AA409693|Imp4a|RanBP4	importin 4	605	ENSG00000196497:IPO4	4.7443	4.73408	4.81349	4.81425	4.64498	4.61817	4.63198	4.62843	4.55992	4.90046	4.7483	4.70812	4.63252	0.188388	0.531012	-0.0401851	0.880225	-0.075597	0.776853	0.148203	0.600734	-0.115782	0.684783	0.0794105	0.761197	-0.02681	0.918258	-0.0685145	0.810102	-0.152161	0.602554	-0.268487	0.350462
ILMN_1216425	ENSMUSG00000046082	68344	Tmem174	0610009B10Rik|AA986094	transmembrane protein 174	2252	ENSG00000164325:TMEM174	4.68815	4.65288	4.59119	4.55381	4.54453	4.5678	4.6424	4.54875	4.52587	4.61944	4.54365	4.62681	4.69921	0.0177811	0.879877	0.0831567	0.426803	0.0723981	0.488831	0.100938	0.363588	0.155555	0.165971	-0.0616907	0.54698	0.0232738	0.820088	-0.0228791	0.837671	-0.0757888	0.508059	0.0229655	0.838041
ILMN_1216426	ENSMUSG00000066324	242291	Impad1	1110001C20Rik|AA408880|AI451589|AL022796|B230207P20|Jaws|gPAPP	inositol monophosphatase domain containing 1	6543	ENSG00000104331:IMPAD1	9.29753	9.18241	9.07061	9.42226	9.44506	9.19873	9.52399	9.14777	8.78163	8.18306	9.28217	8.93897	8.85799	0.500534	0.141528	-0.343199	0.254989	-0.0809748	0.787512	0.157335	0.621781	-0.424174	0.188727	-0.111796	0.704086	-0.246325	0.403441	-0.366135	0.255968	1.09911	0.00119622	1.34093	7.4574e-05
ILMN_1216433	ENSMUSG00000082129	102636164	Gm14502	OTTMUSG00000016901	predicted gene 14502	113		4.52852	4.5333	4.55601	4.54342	4.57613	4.50334	4.47978	4.59332	4.50642	4.53814	4.50632	4.51238	4.59313	-0.000100466	0.999009	0.0060574	0.932801	0.0807444	0.262765	0.00595694	0.937709	0.0868018	0.260126	0.0227051	0.747032	-0.0727868	0.302485	-0.0868909	0.259641	-0.0318141	0.685997	-0.0583539	0.450853
ILMN_1216436	ENSMUSG00000052353	80982	Cemip	12H19.01.T7|6330404C01Rik|9930013L23Rik|AY007814|Kiaa1199	cell migration inducing protein, hyaluronan binding	4287	ENSG00000103888:CEMIP	4.64117	4.639	4.56593	4.60004	4.57296	4.66461	4.62633	4.56484	4.62357	4.57256	4.72766	4.62781	4.57354	0.104097	0.348343	-0.0998527	0.31114	-0.0542735	0.581168	0.00424415	0.96754	-0.154126	0.144938	-0.0730724	0.448669	0.091654	0.342426	0.0587236	0.576606	0.155105	0.151981	0.0537762	0.611251
ILMN_1216440	ENSMUSG00000028479	50798	Gne	2310066H07Rik|DMRV|GLCNE|IBM2|NM|Uae1	glucosamine (UDP-N-acetyl)-2-epimerase/N-acetylmannosamine kinase	884	ENSG00000159921:GNE	7.99645	8.04385	7.98418	7.98825	7.84819	7.81303	8.14434	8.19547	8.20064	7.52974	7.19271	8.34553	8.50573	-1.00793	0.0206644	1.15282	0.00316125	0.160199	0.674002	0.144898	0.719871	1.31302	0.00172312	-0.0596651	0.872875	-0.0351596	0.924876	0.00516886	0.989865	-0.337026	0.419578	0.614604	0.135838
ILMN_1216442	ENSMUSG00000048528	20231	Nkx1-2	Nkx-1.1|Nkx-1.2|Sax1	NK1 transcription factor related, locus 2 (Drosophila)	3264		4.63931	4.69046	4.61119	4.68023	4.61616	4.58537	4.78354	4.7668	4.61584	4.62674	4.63343	4.63129	4.66954	0.0175842	0.852682	-0.00213778	0.97971	0.038248	0.649298	0.0154464	0.862523	0.0361102	0.687944	-0.0792702	0.33702	-0.0307906	0.708572	-0.150953	0.0956834	0.00668636	0.942086	0.156803	0.0855588
ILMN_1216446	ENSMUSG00000020226	64454	Slc5a4b	2010104G07Rik|SAAT1|SGLT3-b|SGLT3b|pSGLT2	solute carrier family 5 (neutral amino acid transporters, system A), member 4b	3202		4.64068	4.75154	4.55996	4.70217	4.6947	4.73018	4.6133	4.63255	4.79099	4.58298	4.64083	4.61769	4.69403	-0.150153	0.554058	-0.0231382	0.918118	0.0763406	0.734549	-0.173291	0.468744	0.0532024	0.825023	-0.191585	0.38591	0.0354815	0.872155	0.158436	0.510758	0.0578506	0.814423	0.0303186	0.900333
ILMN_1216451	ENSMUSG00000024973	66727	Hrasls5	1700055A14Rik|1700086E08Rik|4921526K24Rik|HRSL5|iNAT	HRAS-like suppressor family, member 5	1027	ENSG00000168004:HRASLS5	4.68322	4.71203	4.62809	4.70716	4.75638	4.61889	4.63625	4.6097	4.61111	4.53629	4.71792	4.61941	4.55895	0.106817	0.428442	-0.0985112	0.410812	-0.060466	0.613241	0.0083062	0.947788	-0.158977	0.215552	-0.083939	0.474148	-0.137485	0.242247	0.0014041	0.991233	0.181629	0.167594	0.0999597	0.437694
ILMN_1216452	ENSMUSG00000073940	101488143	Hbb-bt	Beta-t	hemoglobin, beta adult t chain	703	ENSG00000244734:HBB	9.33473	8.43972	5.52166	7.35786	7.33003	5.4616	8.02228	10.1184	5.70228	10.6601	12.5252	14.4709	8.79382	6.8229	0.000155501	1.94572	0.207016	-5.67707	0.000368037	8.76862	5.88118e-07	-3.73135	0.025045	-2.91806	0.0548703	-1.86843	0.216031	-4.41611	0.00837074	1.86507	0.26878	-2.63783	0.112708
ILMN_1216456	ENSMUSG00000039813	381605	Tbc1d2	A630005A06Rik|BC022630|Gm1037|PARIS-1|PARIS1	TBC1 domain family, member 2	3128	ENSG00000095383:TBC1D2	4.65253	4.59396	4.58342	4.62449	4.75634	4.62529	4.5026	4.43354	4.59682	4.81849	5.26283	4.94114	4.73432	0.666007	0.0151343	-0.321685	0.180977	-0.206816	0.388295	0.344322	0.177228	-0.528501	0.0412029	-0.0105352	0.964139	-0.131045	0.576342	0.163283	0.523629	0.44434	0.0924739	-0.315882	0.22156
ILMN_1216460	ENSMUSG00000030400	13871	Ercc2	AA407812|AU020867|AW240756|CXPD|Ercc-2|XPD	excision repair cross-complementing rodent repair deficiency, complementation group 2	839	ENSG00000104884:ERCC2	4.8145	4.97681	4.78706	4.96867	5.23377	4.99938	4.71133	5.00883	4.98428	4.64238	4.74002	4.69546	4.77096	-0.244263	0.455971	-0.0445594	0.878063	0.0755056	0.794907	-0.288822	0.349854	0.0309462	0.920602	-0.189754	0.505323	-0.234392	0.410917	-0.0245536	0.936965	0.0976319	0.758873	0.0689437	0.825334
ILMN_1216469	ENSMUSG00000027827	16497	Kcnab1	Akr8a8|Kvbeta1.1|mKv(beta)1	potassium voltage-gated channel, shaker-related subfamily, beta member 1	2407	ENSG00000169282:KCNAB1	4.85001	4.75017	4.77026	4.67339	4.80522	5.07018	4.7794	4.7388	4.57408	4.54633	4.59886	4.65038	4.60029	0.0247738	0.920073	0.0515226	0.814189	-0.0500953	0.819244	0.0762964	0.742951	0.00142726	0.99514	0.020088	0.925463	0.26496	0.219239	-0.164719	0.48271	0.0525246	0.82678	0.233062	0.32424
ILMN_1216473	ENSMUSG00000022498	106200	Txndc11	2810408E11Rik|AI427833|EFP1|Txdc11	thioredoxin domain containing 11	1145	ENSG00000153066:TXNDC11	5.08152	5.53828	5.67272	6.53735	6.75261	6.72245	5.26239	6.65885	7.18608	5.7568	5.48602	5.38798	5.1705	-1.70006	6.73984e-05	-0.0980444	0.786098	-0.217484	0.547525	-1.7981	9.66124e-06	-0.315528	0.414765	0.134443	0.704093	-0.0301584	0.932077	0.527229	0.174465	-0.270777	0.49414	-0.494414	0.205282
ILMN_1216475	ENSMUSG00000043342	15438	Hoxd9	Hox-4.4|Hox-5.2	homeobox D9	2136	ENSG00000128709:HOXD9	4.65121	4.50437	4.61094	4.62905	4.68965	4.64716	4.61335	4.53273	4.65013	4.60681	4.67952	4.71306	4.67365	0.0293944	0.810807	0.0335345	0.758399	-0.0394109	0.717766	0.0629289	0.586684	-0.00587641	0.959778	0.106574	0.319615	-0.0424908	0.690795	0.117402	0.315097	0.0727141	0.54276	0.00654047	0.955509
ILMN_1216476	ENSMUSG00000043592	76589	Unc5cl	2510009H09Rik|BB155270|Zud	unc-5 homolog C (C. elegans)-like	1239		4.70825	4.71131	4.58499	4.70308	4.76519	4.6273	4.76181	4.70115	4.65155	4.698	4.57896	4.62778	4.65079	-0.0725964	0.638041	0.0488273	0.721466	0.0230083	0.866553	-0.0237691	0.870044	0.0718356	0.623814	-0.126323	0.347505	-0.137891	0.305382	-0.0496018	0.734777	-0.119042	0.42798	0.0638101	0.664954
ILMN_1216487	ENSMUSG00000045482	100683	Trrap	AI481500	transformation/transcription domain-associated protein	3701	ENSG00000196367:TRRAP	6.83908	7.10512	7.01061	6.56453	7.28743	6.84542	7.43562	7.78165	6.80764	6.85498	7.89169	8.26393	8.23316	1.08405	0.058946	0.372239	0.461117	-0.030768	0.951347	1.45629	0.00769547	0.341471	0.526936	-0.0945127	0.848282	-0.442006	0.372015	-0.974008	0.0734807	1.03671	0.0630711	0.580643	0.285975
ILMN_1216490	ENSMUSG00000040284	14944	Gzmg	Ctla-7|Ctla7	granzyme G	909	ENSG00000100450:GZMH	4.53612	4.50042	4.57845	4.57687	4.43802	4.52573	4.69165	4.59837	4.51275	4.74732	4.58708	4.76376	4.49958	0.0743349	0.59067	0.176673	0.152007	-0.264177	0.0334711	0.251008	0.0562576	-0.0875034	0.504896	0.078027	0.516383	0.0877102	0.465863	-0.0856158	0.514105	-0.160231	0.234523	-0.0556673	0.673052
ILMN_1216491	ENSMUSG00000046456	330460	Tmem150b	A630041N19|Tmem224	transmembrane protein 150B	2081.5	ENSG00000180061:TMEM150B	5.26669	4.56332	5.05903	5.24742	5.3179	5.34447	4.96575	4.65923	4.30878	4.90061	4.69007	4.6755	4.73406	0.381294	0.148061	-0.0145762	0.950032	0.0585625	0.80125	0.366717	0.139847	0.0439863	0.859603	0.49571	0.0318548	0.0265759	0.907152	-0.350451	0.161137	-0.210536	0.409346	0.0651377	0.794619
ILMN_1216493	ENSMUSG00000052738	56451	Suclg1	1500000I01Rik|Sucla1	succinate-CoA ligase, GDP-forming, alpha subunit	670	ENSG00000163541:SUCLG1	10.3906	10.8707	11.3247	11.3141	11.4593	11.6038	9.78341	11.019	11.4718	10.6184	10.4458	9.74003	9.35009	-1.02602	0.159393	-0.705762	0.2745	-0.389935	0.545031	-1.73178	0.0127778	-1.0957	0.113913	0.453956	0.472173	0.144451	0.818803	0.452804	0.510998	-0.172631	0.806504	-0.835007	0.229689
ILMN_1216505	ENSMUSG00000022518	78809	4930562C15Rik	-	RIKEN cDNA 4930562C15 gene	1288	ENSG00000205832:C16orf96	5.00117	5.16512	4.96451	5.0748	5.2059	5.07785	5.43305	5.28453	5.39127	5.30648	5.56423	5.02261	5.14639	0.172969	0.602456	-0.541624	0.0686415	0.123775	0.674515	-0.368656	0.240135	-0.417849	0.186813	-0.200607	0.487558	-0.128048	0.657418	0.106732	0.734756	0.25775	0.425076	0.12657	0.68968
ILMN_1216509	ENSMUSG00000062478	76701	Ctrc	1810044E12Rik	chymotrypsin C (caldecrin)	784	ENSG00000162438:CTRC	5.2377	4.79	4.65685	4.87402	4.84124	4.83269	4.81868	4.91596	5.11623	4.81422	5.45288	5.30169	5.22689	0.336647	0.179029	-0.151189	0.49496	-0.0747959	0.735389	0.185458	0.430361	-0.225985	0.340622	-0.133156	0.539397	-0.00854598	0.968546	0.200272	0.398116	0.638657	0.00973864	0.00445794	0.985053
ILMN_1216519	ENSMUSG00000042064	329421	Myo3b	A430065P19Rik	myosin IIIB	6213	ENSG00000071909:MYO3B	4.6499	4.75461	4.73284	4.59714	4.5864	4.52728	4.62242	4.6255	4.56497	4.60901	4.59871	4.72103	4.54732	0.0337435	0.838648	0.122323	0.406614	-0.173711	0.239558	0.156067	0.318792	-0.0513885	0.743916	-0.0217742	0.879902	-0.0591269	0.681724	-0.0605356	0.700406	-0.0102967	0.949027	0.0134179	0.932417
ILMN_1216521	ENSMUSG00000010601	75761	Apol7a	9130022K13Rik|Apol3	apolipoprotein L 7a	1431		4.85273	4.88874	4.87697	4.85909	4.8984	4.78513	4.9659	5.05799	4.98351	5.1636	5.32011	4.79228	5.1513	0.336599	0.347685	-0.527828	0.0989923	0.359023	0.259759	-0.191228	0.570521	-0.168805	0.619088	-0.0117634	0.969819	-0.113276	0.715716	-0.0744862	0.826264	0.15651	0.652633	-0.197694	0.562897
ILMN_1216522	ENSMUSG00000033016	18018	Nfatc1	2210017P03Rik|AI449492|AV076380|NF-ATc|NFAT2|NFATc|Nfatcb	nuclear factor of activated T cells, cytoplasmic, calcineurin dependent 1	4605.5	ENSG00000131196:NFATC1	9.31167	9.46056	9.79912	8.50337	8.46983	8.68483	8.78901	8.52378	7.91798	9.66115	10.9373	11.1187	11.1485	3.01931	1.76237e-20	0.18144	0.410044	0.0297749	0.892253	3.20075	2.09344e-23	0.211215	0.369858	0.338567	0.118488	0.215	0.31944	-0.605796	0.0114136	1.27615	8.2576e-07	-0.872142	0.000380621
ILMN_1216529	ENSMUSG00000091205	233445	Vmn2r71	EG233445	vomeronasal 2, receptor 71	2568		4.81383	4.96303	4.70269	4.70021	4.71754	4.77877	4.76083	4.83535	4.67156	4.61835	4.71901	4.80721	4.6735	0.0474462	0.743666	0.0882055	0.493958	-0.13371	0.300634	0.135652	0.322214	-0.0455047	0.741066	-0.260334	0.0414872	0.0612333	0.627619	-0.163793	0.236059	0.100654	0.475953	0.142481	0.305111
ILMN_1216538	ENSMUSG00000022089	57784	Bin3	1700015F07Rik	bridging integrator 3	1712	ENSG00000147439:BIN3	5.84505	6.41349	6.37744	5.1801	6.27955	6.06876	5.89009	6.95423	6.50283	7.20596	8.97589	9.33117	9.54355	2.47307	5.80439e-08	0.35528	0.338656	0.21238	0.566671	2.82835	1.99492e-10	0.56766	0.154051	-0.03605	0.920841	-0.210788	0.561581	-0.451404	0.255986	1.76993	3.37123e-05	-1.31587	0.00135229
ILMN_1216539	ENSMUSG00000030004	68396	Nat8	0610037O16Rik|CCNAT|Cml4	N-acetyltransferase 8 (GCN5-related, putative)	1123	ENSG00000144035:NAT8	4.60547	4.49712	4.55262	4.63327	4.51684	4.50995	4.56331	4.62671	4.63391	4.72566	4.594	4.71219	4.60163	-0.0399122	0.714033	0.118188	0.223441	-0.110555	0.254527	0.0782756	0.446118	0.00763258	0.941119	0.0555049	0.558136	-0.00688587	0.942027	0.00719956	0.944454	-0.131665	0.215525	-0.162353	0.120987
ILMN_1216541	ENSMUSG00000058741	623131	Prr19	EG623131	proline rich 19	1293	ENSG00000188368:PRR19	4.62608	4.63043	4.75567	4.65641	4.68699	4.71153	4.84871	4.66164	4.57712	4.63298	4.5443	4.651	4.64937	-0.0328255	0.779407	0.106703	0.306483	-0.00163228	0.98748	0.0738772	0.503847	0.10507	0.345995	0.125237	0.22109	0.0245391	0.809728	-0.0845214	0.447987	-0.0886797	0.437017	0.21573	0.05644
ILMN_1216547	ENSMUSG00000032840	76792	2410131K14Rik	-	RIKEN cDNA 2410131K14 gene	5649		4.79705	5.11308	5.18883	5.23325	5.23409	5.1922	4.84191	4.83251	5.19957	4.88372	5.01105	4.83434	4.65915	-0.188514	0.517583	-0.176709	0.494531	-0.175196	0.498222	-0.365222	0.184986	-0.351905	0.204704	0.0757424	0.764761	-0.0418908	0.868528	0.367054	0.186062	0.12733	0.65277	-0.0418142	0.880382
ILMN_1216550	ENSMUSG00000044071	268354	Fam19a2	6330575M02|FAM19A2 TAFA-2|TAFA2|Tafa-2	family with sequence similarity 19, member A2	4364	ENSG00000198673:FAM19A2	4.55254	4.59042	4.59991	4.53066	4.50371	4.53125	4.55643	4.52271	4.74269	4.55605	4.60096	4.53362	4.61197	-0.14172	0.218871	-0.0673464	0.509114	0.0783552	0.44261	-0.209067	0.0557117	0.0110088	0.919488	0.00949187	0.924228	0.0275378	0.782643	0.219977	0.0459102	0.0449181	0.687314	0.000378682	0.997243
ILMN_1216552	ENSMUSG00000041729	235431	Coro2b	CLIPINC|E130012P22Rik	coronin, actin binding protein, 2B	816	ENSG00000103647:CORO2B	5.51441	5.58476	5.54376	5.24353	5.4511	5.06258	5.99883	5.21962	5.42894	4.86692	4.65828	4.72421	4.69428	-0.770665	0.0876073	0.065934	0.868142	-0.0299303	0.939922	-0.70473	0.0971229	0.0360038	0.932416	-0.0409921	0.916081	-0.388521	0.319335	0.209323	0.622217	-0.208646	0.631555	1.1319	0.00938439
ILMN_1216559	ENSMUSG00000031176	67117	Dynlt3	2310075M16Rik|AU042796|Tcte1l	dynein light chain Tctex-type 3	460	ENSG00000165169:DYNLT3	8.44373	9.08967	9.46317	8.13351	8.69003	9.534	7.98246	9.30688	8.95369	9.55334	8.42525	8.67072	9.29676	-0.528437	0.480255	0.245467	0.711581	0.62604	0.346758	-0.28297	0.687936	0.871507	0.221321	0.373498	0.565987	0.843972	0.196402	-0.353193	0.618855	-1.12809	0.123147	-1.57088	0.0299762
ILMN_1216560	ENSMUSG00000031709	71310	Tbc1d9	4933431N12Rik|AI847101|AW490653|C76116	TBC1 domain family, member 9	4631	ENSG00000109436:TBC1D9	4.732	4.49556	4.61988	4.63857	4.50595	4.63963	4.5082	4.48591	4.44982	4.60558	4.60088	4.57021	4.60769	0.151052	0.553975	-0.0306654	0.892246	0.0374761	0.868515	0.120386	0.616481	0.0068107	0.977547	0.12432	0.575391	0.133675	0.547044	-0.0360873	0.881462	-0.00470962	0.984839	-0.0973894	0.689288
ILMN_1216561	ENSMUSG00000053819	108058	Camk2d	2810011D23Rik|8030469K03Rik|CaMK II|[d]-CaMKII	calcium/calmodulin-dependent protein kinase II, delta	2142	ENSG00000145349:CAMK2D	5.15287	4.82137	4.84497	5.01448	4.64888	4.68994	5.10037	5.20088	4.75057	6.04041	7.07899	7.76573	8.58136	2.32841	3.79938e-07	0.68675	0.0709122	0.815623	0.0326226	3.01516	4.0389e-11	1.50237	0.000329239	0.0236035	0.948988	0.0410599	0.911386	-0.450308	0.265121	1.03857	0.013379	-0.940043	0.0223029
ILMN_1216566	ENSMUSG00000071553	232680	Cpa2	-	carboxypeptidase A2, pancreatic	670	ENSG00000158516:CPA2	4.86382	4.86197	4.81199	5.30129	4.93193	5.05431	4.76108	4.74634	4.75913	4.82003	4.66115	4.66209	4.62013	-0.0979814	0.539133	0.000939979	0.994699	-0.0419679	0.766816	-0.0970415	0.518543	-0.0410279	0.786246	-0.0499809	0.718493	0.122379	0.378346	0.0127971	0.932576	-0.158873	0.306589	-0.0589419	0.698646
ILMN_1216590	ENSMUSG00000029767	12321	Calu	9530075H20Rik	calumenin	764.5		4.66114	4.84909	4.8618	5.07441	4.88304	5.47469	4.5484	5.96956	6.13321	4.92433	5.02931	4.91344	4.87001	-1.1039	0.00212167	-0.115872	0.70882	-0.043427	0.888653	-1.21977	0.000358757	-0.159299	0.631146	0.0127139	0.966622	0.59165	0.0540846	0.163654	0.621857	0.104979	0.757284	-0.375935	0.261539
ILMN_1216591	ENSMUSG00000022842	107522	Ece2	1810009K13Rik|6330509A19Rik|9630025D12Rik|BB127715	endothelin converting enzyme 2	3042	ENSG00000145194:ECE2	4.69601	4.59408	4.63479	4.68598	4.62325	4.74788	4.80532	4.61694	4.65811	4.57926	4.51556	4.54834	4.57284	-0.142552	0.542735	0.0327769	0.874613	0.0245007	0.906099	-0.109775	0.618656	0.0572775	0.79647	0.0407139	0.841411	0.12463	0.540608	0.0411731	0.852901	-0.0637018	0.77943	0.226056	0.313013
ILMN_1216592	ENSMUSG00000022160	56335	Mettl3	2310024F18Rik|M6A|Spo8	methyltransferase like 3	927	ENSG00000165819:METTL3	5.84364	5.56444	5.41381	5.61872	5.47338	5.50359	5.77501	5.45749	5.54186	6.37531	6.03926	6.29102	6.20045	0.4974	0.14555	0.251761	0.404695	-0.0905752	0.763938	0.749161	0.021159	0.161186	0.617299	-0.150631	0.610341	0.0302058	0.918549	0.0843685	0.793565	-0.336045	0.310192	-0.600291	0.0668371
ILMN_1216597	ENSMUSG00000026819	227731	Slc25a25	1110030N17Rik|MCSC|mKIAA1896	solute carrier family 25 (mitochondrial carrier, phosphate carrier), member 25	1665	ENSG00000148339:SLC25A25	7.33699	7.65952	7.65879	7.3176	8.08569	8.0704	7.56118	7.99335	8.36016	6.85364	7.25892	7.44811	8.01674	-1.10124	0.00316581	0.189188	0.558277	0.568631	0.0808884	-0.912052	0.00907173	0.757819	0.030348	-0.000735009	0.998146	-0.0152888	0.961444	0.36681	0.289471	0.405278	0.253404	0.707533	0.0440777
ILMN_1216600	ENSMUSG00000044813	230126	Shb	BC028832	src homology 2 domain-containing transforming protein B	731.5		4.71464	4.45927	4.6605	4.74997	4.47026	4.65344	4.58667	4.56465	4.57934	4.56735	4.70506	4.74576	4.80216	0.125719	0.688463	0.0407021	0.883706	0.0564065	0.839371	0.166421	0.573328	0.0971086	0.74415	0.20123	0.46106	0.183175	0.502126	0.0146863	0.960622	0.13771	0.651444	0.0193236	0.948518
ILMN_1216601	ENSMUSG00000026679	71233	Enkur	4933434I06Rik|AU016229	enkurin, TRPC channel interacting protein	708	ENSG00000151023:ENKUR	4.96128	5.49768	6.12824	5.32071	5.80758	6.30544	5.31341	5.84314	5.22727	5.03268	5.15467	4.91138	6.60021	-0.0725979	0.854151	-0.243288	0.488325	1.68883	5.89647e-06	-0.315886	0.396787	1.44554	0.000213251	0.630566	0.0690189	0.497867	0.149622	-0.615877	0.103005	0.121989	0.750707	0.280733	0.457303
ILMN_1216602	ENSMUSG00000061816	17901	Myl1	AI325107|MLC1f|MLC3f|Mylf	myosin, light polypeptide 1	641.5	ENSG00000168530:MYL1	4.59733	4.61423	4.62926	4.71687	4.60011	4.57805	4.53342	4.55881	4.62733	4.52349	4.65788	4.68942	4.63821	0.0305546	0.844426	0.0315342	0.819557	-0.051205	0.711146	0.0620888	0.672201	-0.0196708	0.894099	0.0150258	0.911639	-0.0220649	0.870557	0.0685209	0.643052	0.134398	0.375597	0.00993746	0.946705
ILMN_1216606	ENSMUSG00000036466	214058	Megf11	2410080H04Rik|D130061K05	multiple EGF-like-domains 11	3208	ENSG00000157890:MEGF11	4.65277	4.5589	4.63191	4.57044	4.55167	4.60014	4.71611	4.62882	4.64431	4.55695	4.66079	4.65064	4.61328	0.0164731	0.926523	-0.0101422	0.949006	-0.0373595	0.813784	0.00633095	0.969987	-0.0475017	0.779377	0.0730036	0.638613	0.0484699	0.755098	0.0154962	0.927171	0.103832	0.550256	0.159153	0.351998
ILMN_1216607	ENSMUSG00000041380	15560	Htr2c	5-HT2C|5-HT2cR|5-HTR2C|5HT1c|Htr1c|SR1	5-hydroxytryptamine (serotonin) receptor 2C	3057	ENSG00000147246:HTR2C	4.69039	4.67537	4.68134	4.68835	4.55798	4.65225	4.47226	4.61618	4.4602	4.69881	4.78379	4.75215	4.75982	0.32359	0.183549	-0.0316476	0.882927	0.00767726	0.971501	0.291943	0.202582	-0.0239703	0.916902	0.00596199	0.977406	0.0942705	0.654475	-0.155982	0.497737	0.0849865	0.718054	-0.226547	0.328369
ILMN_1216609	ENSMUSG00000082315	100042584	Gm16523	A130054J05Rik	predicted gene, 16523	559		4.76454	4.70761	4.89724	4.6684	4.71493	4.69701	4.5373	5.08315	4.53889	5.10439	4.85995	5.21942	5.32323	0.321057	0.242411	0.35947	0.141343	0.103806	0.669221	0.680527	0.00962239	0.463276	0.0770463	0.189626	0.426258	-0.0179194	0.939958	-0.544258	0.0384478	-0.244441	0.359127	-0.567091	0.0322023
ILMN_1216614	ENSMUSG00000057649	105246	Brd9	AL022779	bromodomain containing 9	2406	ENSG00000028310:BRD9	10.4043	10.1716	10.5425	10.7735	10.4504	10.4772	11.1936	10.96	10.6949	11.634	11.7505	11.8383	11.6102	1.05558	3.41813e-05	0.0877913	0.682985	-0.228084	0.290033	1.14337	2.67446e-06	-0.140293	0.541793	0.370808	0.0808116	0.0267511	0.898869	-0.26507	0.25034	0.116503	0.620694	-0.440404	0.0593176
ILMN_1216616	ENSMUSG00000034235	78787	Usp54	4930429G18Rik|AI115571|C030002J06Rik	ubiquitin specific peptidase 54	3423	ENSG00000166348:USP54	4.68015	4.619	4.63323	4.76719	4.57393	4.65002	4.57601	4.69911	4.65776	4.59155	4.61862	4.61621	4.6492	-0.0391461	0.694874	-0.00240559	0.97833	0.0329836	0.709678	-0.0415517	0.658543	0.0305781	0.746787	0.0142261	0.869755	0.0760922	0.381501	-0.0413475	0.662485	0.027064	0.78021	-0.0155468	0.870359
ILMN_1216617	ENSMUSG00000048154	381022	Kmt2d	ALR|BC032281|BC058659|C430014K11Rik|KMT2B|Mll2|Mll4	lysine (K)-specific methyltransferase 2D	10330.5	ENSG00000167548:KMT2D	9.94841	9.67294	9.29583	9.53165	9.46674	9.55646	9.89331	9.22233	9.09351	8.30604	9.79933	10.1061	10.1411	0.705827	0.123285	0.30679	0.448133	0.0350248	0.930876	1.01262	0.0200138	0.341815	0.429276	-0.377109	0.341659	0.0897172	0.820585	-0.128827	0.765416	1.49329	0.00106717	1.58727	0.000427318
ILMN_1216623	ENSMUSG00000015126	68327	Tsr3	0610007P22Rik|1110014B11Rik|AL022759	TSR3 20S rRNA accumulation	1192	ENSG00000007520:TSR3	9.19244	9.51701	9.32067	8.97856	9.51024	9.18848	9.41179	9.53788	9.68968	8.34298	8.77337	8.53719	8.7707	-0.916313	0.0167871	-0.236184	0.480765	0.233515	0.485722	-1.1525	0.00161658	-0.00266821	0.994046	-0.196336	0.549461	-0.321759	0.327474	0.151802	0.671349	0.430387	0.24182	1.06881	0.00375655
ILMN_1216624	ENSMUSG00000035953	219024	Tmem55b	BC039161	transmembrane protein 55b	877	ENSG00000165782:TMEM55B	8.81221	9.10803	9.70026	9.04296	9.60027	9.86634	8.15261	8.9291	8.66738	9.05433	8.47931	8.75934	9.01316	-0.188062	0.645392	0.280024	0.440748	0.253821	0.484546	0.0919615	0.811121	0.533845	0.170805	0.592222	0.0981411	0.266069	0.454553	-0.261726	0.500125	-0.575013	0.14999	-0.901714	0.0227857
ILMN_1216625	ENSMUSG00000048240	14708	Gng7	AI840417	guanine nucleotide binding protein (G protein), gamma 7	3372	ENSG00000176533:GNG7	5.54111	5.51313	5.41202	5.37981	5.54118	5.25141	6.55273	5.53132	5.44085	5.79301	6.14192	5.22588	5.5294	0.701071	0.0794387	-0.916042	0.0106142	0.303517	0.389115	-0.214971	0.564915	-0.612525	0.105915	-0.101112	0.769182	-0.289765	0.401234	-0.0904697	0.809858	0.348915	0.365982	0.759722	0.0470988
ILMN_1216632	ENSMUSG00000030272	52163	Camk1	AI505105|CaMKIalpha|D6Ertd263e	calcium/calmodulin-dependent protein kinase I	1491	ENSG00000134072:CAMK1	7.7436	7.90649	7.98316	7.65832	7.58871	7.98914	8.64965	9.11569	8.81324	10.7965	12.0118	11.6982	11.0671	3.1986	4.98217e-09	-0.313685	0.474296	-0.631083	0.151867	2.88492	1.69385e-08	-0.944768	0.0460111	0.0766702	0.858113	0.400431	0.351635	-0.302454	0.518595	1.21537	0.0127837	-2.14683	1.61026e-05
[truncated: 23,229 more rows]
