# Supplementary material for: Transcriptional profiling of eosinophil subsets in interleukin‐5 transgenic mice
Source: J Leukoc Biol. 2018 May 14;104(1):195–204. doi: 10.1002/JLB.6MA1117-451R (PMC6749942; doi:10.1002/JLB.6MA1117-451R)
Supplement: Supplementary file 3 — tableS2 [file JLB-104-195-s003.xlsx]

## Sheet: Sheet1
Direction	EnsemblId	EntrezId	GeneSymbol	Synonyms	Description	Orthologue	ILMN_ID
Down	ENSMUSG00000019478	19341	Rab4a	AI848268|Rab4	RAB4A, member RAS oncogene family	ENSG00000168118:RAB4A	ILMN_1212902
Down	ENSMUSG00000069266	326620	Hist1h4b	-	histone cluster 1, H4b		ILMN_1213257
Down	ENSMUSG00000020105	320398	Lrig3	9030421L11Rik|9130004I02Rik|9430095K15Rik|mKIAA3016	leucine-rich repeats and immunoglobulin-like domains 3	ENSG00000139263:LRIG3	ILMN_1213273
Down	ENSMUSG00000065527	723885	Mir93	Mirn93|mmu-mir-93	microRNA 93		ILMN_1213616
Down	ENSMUSG00000027371	68126	Fahd2a	1500003K14Rik|B430104H02Rik|Cgi-105|Fahd2	fumarylacetoacetate hydrolase domain containing 2A	ENSG00000144199:FAHD2B	ILMN_1214593
Down	ENSMUSG00000021236	12499	Entpd5	AI196558|AI987697|Cd39l4|ER-UDPase|NTPDase-5|NTPDase5|Pcph|mNTPase	ectonucleoside triphosphate diphosphohydrolase 5		ILMN_1215096
Down	ENSMUSG00000036091	109685	Hyal3	Hyl3	hyaluronoglucosaminidase 3	ENSG00000186792:HYAL3	ILMN_1215737
Down	ENSMUSG00000042606	233876	Hirip3	B130036O03|C86302	HIRA interacting protein 3	ENSG00000149929:HIRIP3	ILMN_1215898
Down	ENSMUSG00000024660	16319	Incenp	2700067E22Rik|AU019509|C130081E20|C77457	inner centromere protein	ENSG00000149503:INCENP	ILMN_1216213
Down	ENSMUSG00000037466	104732	4930427A07Rik	AA536649|mFLJ00116	RIKEN cDNA 4930427A07 gene	ENSG00000185347:C14orf80	ILMN_1217337
Down	ENSMUSG00000014496	105522	Ankrd28	AI465466|AI604979|E430019N21Rik|mKIAA0379	ankyrin repeat domain 28	ENSG00000206560:ANKRD28	ILMN_1217556
Down	ENSMUSG00000047115	231946	Fam221a	D330028D13Rik	family with sequence similarity 221, member A	ENSG00000188732:FAM221A	ILMN_1217670
Down	ENSMUSG00000004612	72310	Nkg7	2500004F03Rik	natural killer cell group 7 sequence	ENSG00000105374:NKG7	ILMN_1217855
Down	ENSMUSG00000031381	18700	Piga	AI194334|Pig-a	phosphatidylinositol glycan anchor biosynthesis, class A	ENSG00000165195:PIGA	ILMN_1218310
Down	ENSMUSG00000021728	13723	Emb	AL022799|Gp70	embigin	ENSG00000170571:EMB	ILMN_1218799
Down	ENSMUSG00000072596	13587	Ear2	2|EAR-13|EAR-2|ECP|ECP 2|Raf3|Rnase2	eosinophil-associated, ribonuclease A family, member 2		ILMN_1219174
Down	ENSMUSG00000031712	16168	Il15	AI503618|IL-15	interleukin 15	ENSG00000164136:IL15	ILMN_1219869
Down	ENSMUSG00000034311	16571	Kif4	AI323435|D330050K22Rik|Kns4	kinesin family member 4	ENSG00000090889:KIF4A	ILMN_1220039
Down	ENSMUSG00000040314	13035	Ctsg	-	cathepsin G	ENSG00000100448:CTSG	ILMN_1220236
Down	ENSMUSG00000020472	268417	Zkscan17	Nizp1|Zfp496|Znf496	zinc finger with KRAB and SCAN domains 17	ENSG00000162714:ZNF496	ILMN_1220340
Down	ENSMUSG00000033436	67416	Armcx2	3230401N03Rik|AI043003|ALEX2	armadillo repeat containing, X-linked 2	ENSG00000184867:ARMCX2	ILMN_1220398
Down	ENSMUSG00000072980	70645	Oip5	5730547N13Rik|Lint-25|Ms18b	Opa interacting protein 5	ENSG00000104147:OIP5	ILMN_1220637
Down	ENSMUSG00000024640	107272	Psat1	D8Ertd814e|EPIP|PSA|Psat	phosphoserine aminotransferase 1	ENSG00000135069:PSAT1	ILMN_1221048
Down	ENSMUSG00000055612	66953	Cdca7	2310021G01Rik|AU044109|JPO1	cell division cycle associated 7	ENSG00000144354:CDCA7	ILMN_1221568
Down	ENSMUSG00000051378	70218	Kif18b	3000004C01Rik	kinesin family member 18B	ENSG00000186185:KIF18B	ILMN_1221714
Down	ENSMUSG00000022769	64136	Sdf2l1	-	stromal cell-derived factor 2-like 1	ENSG00000128228:SDF2L1	ILMN_1221943
Down	ENSMUSG00000040204	68026	2810417H13Rik	AA409629|Ns5apt9|Ns5atp9|PAF15|Paf|mKIAA0101|p15(PAF)	RIKEN cDNA 2810417H13 gene		ILMN_1223045
Down	ENSMUSG00000046229	19018	Scand1	2310003H23Rik|Leap1|PGC-2|Ppargc2	SCAN domain-containing 1	ENSG00000171222:SCAND1	ILMN_1223960
Down	ENSMUSG00000031756	72155	Cenpn	2610510J17Rik|AI426416|AW545024	centromere protein N	ENSG00000166451:CENPN	ILMN_1223979
Down	ENSMUSG00000058385	319181	Hist1h2bg	-	histone cluster 1, H2bg		ILMN_1224479
Down	ENSMUSG00000039167	170757	Eltd1	1110033N21Rik|ETL1|Etl	EGF, latrophilin seven transmembrane domain containing 1	ENSG00000162618:ELTD1	ILMN_1224540
Down	ENSMUSG00000023505	14793	Cdca3	2410005A12Rik|C8|Grcc8|Tome-1	cell division cycle associated 3	ENSG00000111665:CDCA3	ILMN_1225182
Down	ENSMUSG00000042082	11881	Arsb	1110007C02Rik|AI480648|As-1|As-1r|As-1s|As-1t|As1|As1-r|As1-s|As1-t|Asr-1|Ast-1	arylsulfatase B	ENSG00000113273:ARSB	ILMN_1225374
Down	ENSMUSG00000059743	110196	Fdps	6030492I17Rik|AI256750|Fdpsl1|mKIAA1293	farnesyl diphosphate synthetase	ENSG00000160752:FDPS	ILMN_1225730
Down	ENSMUSG00000028655	76574	Mfsd2a	1700018O18Rik|Mfsd2|NLS1	major facilitator superfamily domain containing 2A	ENSG00000168389:MFSD2A	ILMN_1225764
Down	ENSMUSG00000024301	16580	Kifc5b	Hset|KNSL2|Kifc5a	kinesin family member C5B	ENSG00000237649:KIFC1	ILMN_1226979
Down	ENSMUSG00000029725	69871	Ppp1r35	2010007H12Rik|2010011D20Rik|AL024004	protein phosphatase 1, regulatory subunit 35	ENSG00000160813:PPP1R35	ILMN_1227103
Down	ENSMUSG00000023045	223920	Soat2	ACAT2|D15Wsu97e	sterol O-acyltransferase 2	ENSG00000167780:SOAT2	ILMN_1227282
Down	ENSMUSG00000027952	68603	Pmvk	1110011E12Rik|2900002L22Rik|AV001327|PMK|PMKA|PMKASE	phosphomevalonate kinase	ENSG00000163344:PMVK	ILMN_1227596
Down	ENSMUSG00000034156	207777	Bzrap1	D230016K05|PRAX-1|mKIAA0612	benzodiazepine receptor associated protein 1	ENSG00000005379:BZRAP1	ILMN_1229256
Down	ENSMUSG00000047534	217653	Mis18bp1	6720403H11|C79407|Knl2|mKIAA1903	MIS18 binding protein 1	ENSG00000129534:MIS18BP1	ILMN_1229468
Down	ENSMUSG00000029534	64213	St7	9430001H04Rik|Fam4a2|HELG|RAY1|SEN4|TSG7	suppression of tumorigenicity 7	ENSG00000004866:ST7	ILMN_1229827
Down	ENSMUSG00000046432	12070	Ngfrap1	AL033356|Bex3|DXWsu67e|Gcap27|Nade	nerve growth factor receptor (TNFRSF16) associated protein 1		ILMN_1230119
Down	ENSMUSG00000028528	72685	Dnajc6	2810027M23Rik|mKIAA0473	DnaJ (Hsp40) homolog, subfamily C, member 6	ENSG00000116675:DNAJC6	ILMN_1230224
Down	ENSMUSG00000027490	13555	E2f1	E2F-1|mKIAA4009	E2F transcription factor 1	ENSG00000101412:E2F1	ILMN_1231138
Down	ENSMUSG00000032311	83961	Nrg4	AI552600	neuregulin 4		ILMN_1231400
Down	ENSMUSG00000029596	257635	Sdsl	4432411H13Rik|AI504310|SDH1|SDS-RS1|TDH	serine dehydratase-like	ENSG00000139410:SDSL	ILMN_1231627
Down	ENSMUSG00000028988	67087	Ctnnbip1	1110008O09Rik|2310001I19Rik|AW457332|Catnbip1|Icat	catenin beta interacting protein 1	ENSG00000178585:CTNNBIP1	ILMN_1232182
Down	ENSMUSG00000038816	54366	Ctnnal1	ACRP|AI616177|AW545119|C86009|Catnal1	catenin (cadherin associated protein), alpha-like 1	ENSG00000119326:CTNNAL1	ILMN_1232261
Down	ENSMUSG00000063254	319527	B230325K18Rik	-	RIKEN cDNA B230325K18 gene		ILMN_1232288
Down	ENSMUSG00000060639	319158	Hist1h4i	-	histone cluster 1, H4i		ILMN_1232524
Down	ENSMUSG00000019590	13056	Cyb561	-	cytochrome b-561	ENSG00000008283:CYB561	ILMN_1232601
Down	ENSMUSG00000033701	72482	Acbd6	0610010G04Rik|2610100E10Rik	acyl-Coenzyme A binding domain containing 6		ILMN_1232903
Down	ENSMUSG00000024177	56520	Nme4	2610027N22Rik|2810024O08Rik|5730493H09Rik|NM23-M4|Nm23M4	NME/NM23 nucleoside diphosphate kinase 4	ENSG00000103202:NME4	ILMN_1233339
Down	ENSMUSG00000021474	14057	Sfxn1	2810002O05Rik|A930015P12Rik|f	sideroflexin 1	ENSG00000164466:SFXN1	ILMN_1233606
Down	ENSMUSG00000032436	102545	Cmtm7	AI481279|Cklfsf7|LNV	CKLF-like MARVEL transmembrane domain containing 7	ENSG00000153551:CMTM7	ILMN_1233809
Down	ENSMUSG00000026355	17219	Mcm6	ASP-l1|D1Wsu22e|Mcmd6	minichromosome maintenance deficient 6 (MIS5 homolog, S. pombe) (S. cerevisiae)	ENSG00000076003:MCM6	ILMN_1233857
Down	ENSMUSG00000022070	77744	Bora	6720463M24Rik|AI317232	bora, aurora kinase A activator	ENSG00000136122:BORA	ILMN_1234641
Down	ENSMUSG00000009092	70377	Derl3	1810006I20Rik|1810063P04Rik|IZP6|derlin-3	Der1-like domain family, member 3	ENSG00000099958:DERL3	ILMN_1234931
Down	ENSMUSG00000026411	66241	Tmem9	1500015G18Rik|AW545782	transmembrane protein 9	ENSG00000116857:TMEM9	ILMN_1235494
Down	ENSMUSG00000028792	11637	Ak2	Ak-2|D4Ertd220e	adenylate kinase 2	ENSG00000004455:AK2	ILMN_1235909
Down	ENSMUSG00000030706	52443	Mrpl48	1810030E20Rik|2610028L11Rik|CGI-118|D4Ertd786e	mitochondrial ribosomal protein L48		ILMN_1236131
Down	ENSMUSG00000070960	624275	Gm10307	EG624275|ENSMUSG00000070960	predicted gene 10307		ILMN_1236459
Down	ENSMUSG00000029177	12615	Cenpa	Cenp-A	centromere protein A	ENSG00000115163:CENPA	ILMN_1236574
Down	ENSMUSG00000018672	56358	Copz2	1110012D12Rik|zeta2-COP	coatomer protein complex, subunit zeta 2	ENSG00000005243:COPZ2	ILMN_1237090
Down	ENSMUSG00000028693	50927	Nasp	5033430J04Rik|AI131596|AI317140|D4Ertd767e|Epcs32|Nasp-T	nuclear autoantigenic sperm protein (histone-binding)	ENSG00000132780:NASP	ILMN_1237993
Down	ENSMUSG00000071415	65019	Rpl23	2810009A01Rik	ribosomal protein L23		ILMN_1238227
Down	ENSMUSG00000029283	12545	Cdc7	AI597260|Cdc7l1|muCdc7	cell division cycle 7 (S. cerevisiae)	ENSG00000097046:CDC7	ILMN_1238374
Down	ENSMUSG00000026688	66447	Mgst3	2010012L10Rik|2010306B17Rik|2700004G04Rik|AA516734|GST-III	microsomal glutathione S-transferase 3	ENSG00000143198:MGST3	ILMN_1238479
Down	ENSMUSG00000020897	20877	Aurkb	AIM-1|AIRK2|AL022959|Aik2|Aim1|Ark2|AurB|IPL1|STK-1|Stk12|Stk5	aurora kinase B	ENSG00000178999:AURKB	ILMN_1239230
Down	ENSMUSG00000001517	14235	Foxm1	AA408308|AW554517|BB238854|Fkh16|Foxm1b|HFH-11B|MPHOSPH2|Mpm2|WIN	forkhead box M1	ENSG00000111206:FOXM1	ILMN_1239314
Down	ENSMUSG00000041939	17855	Mvk	2310010A05Rik|AI256848|AI414037|MK	mevalonate kinase	ENSG00000110921:MVK	ILMN_1239601
Down	ENSMUSG00000032010	53376	Usp2	B930035K21Rik|Ubp41	ubiquitin specific peptidase 2		ILMN_1240264
Down	ENSMUSG00000026196	12021	Bard1	ENSMUSG00000060893|ENSMUSG00000073653	BRCA1 associated RING domain 1	ENSG00000138376:BARD1	ILMN_1242054
Down	ENSMUSG00000027371	68126	Fahd2a	1500003K14Rik|B430104H02Rik|Cgi-105|Fahd2	fumarylacetoacetate hydrolase domain containing 2A	ENSG00000144199:FAHD2B	ILMN_1245115
Down	ENSMUSG00000051278	71643	Zgrf1	4930422G04Rik|AI448607	zinc finger, GRF-type containing 1	ENSG00000138658:ZGRF1	ILMN_1245314
Down	ENSMUSG00000062995	15893	Ica1	69kDa|ICA69	islet cell autoantigen 1	ENSG00000003147:ICA1	ILMN_1245768
Down	ENSMUSG00000028212	12448	Ccne2	-	cyclin E2	ENSG00000175305:CCNE2	ILMN_1245789
Down	ENSMUSG00000069306	100041230	Hist1h4m	Gm11275|OTTMUSG00000000446	histone cluster 1, H4m	ENSG00000277157:HIST1H4D	ILMN_1246576
Down	ENSMUSG00000005672	16590	Kit	Bs|CD117|Fdc|Gsfsco1|Gsfsco5|Gsfsow3|SCO1|SCO5|SOW3|Ssm|Tr-kit|W|c-KIT	kit oncogene	ENSG00000157404:KIT	ILMN_1246876
Down	ENSMUSG00000026399	13136	Cd55	Daf|Daf-GPI|Daf1|GPI-DAF	CD55 antigen	ENSG00000196352:CD55	ILMN_1248714
Down	ENSMUSG00000030851	16833	Ldhc	LDH-C4|Ldh-3|Ldh-x|Ldh3|Ldhc4	lactate dehydrogenase C	ENSG00000166796:LDHC	ILMN_1248952
Down	ENSMUSG00000027555	71934	Car13	2310075C21Rik|Ca13	carbonic anhydrase 13	ENSG00000185015:CA13	ILMN_1249727
Down	ENSMUSG00000034486	14472	Gbx2	D130058E05Rik|Gbx-2|MMoxA|Stra7	gastrulation brain homeobox 2	ENSG00000168505:GBX2	ILMN_1249766
Down	ENSMUSG00000023243	16529	Kcnk5	TASK-2	potassium channel, subfamily K, member 5	ENSG00000164626:KCNK5	ILMN_1249949
Down	ENSMUSG00000002870	17216	Mcm2	AA959861|AW476101|BM28|CDCL1|Mcmd2|mKIAA0030	minichromosome maintenance deficient 2 mitotin (S. cerevisiae)	ENSG00000073111:MCM2	ILMN_1250907
Down	ENSMUSG00000025466	69064	Fuom	Fucu|Le51	fucose mutarotase	ENSG00000148803:FUOM	ILMN_1251065
Down	ENSMUSG00000054115	27401	Skp2	4930500A04Rik|FBXL1|FWD1|p45	S-phase kinase-associated protein 2 (p45)	ENSG00000145604:SKP2	ILMN_1251616
Down	ENSMUSG00000061482	319156	Hist1h4d	-	histone cluster 1, H4d	ENSG00000278637:HIST1H4A	ILMN_1251885
Down	ENSMUSG00000028693	50927	Nasp	5033430J04Rik|AI131596|AI317140|D4Ertd767e|Epcs32|Nasp-T	nuclear autoantigenic sperm protein (histone-binding)	ENSG00000132780:NASP	ILMN_1251930
Down	ENSMUSG00000044201	12532	Cdc25c	Cdc25	cell division cycle 25C	ENSG00000158402:CDC25C	ILMN_1252063
Down	ENSMUSG00000069308	319188	Hist1h2bp	-	histone cluster 1, H2bp	ENSG00000274641:HIST1H2BO	ILMN_1252995
Down	ENSMUSG00000025027	170750	Xpnpep1	D230045I08Rik|sAMP	X-prolyl aminopeptidase (aminopeptidase P) 1, soluble	ENSG00000108039:XPNPEP1	ILMN_1253317
Down	ENSMUSG00000074403	319154	Hist2h3b	H3-615|H3-616	histone cluster 2, H3b	ENSG00000274267:HIST1H3B	ILMN_1253851
Down	ENSMUSG00000043587	235534	Pxylp1	9430094M07Rik|Acpl2|BB177120|C130099A20Rik	2-phosphoxylose phosphatase 1	ENSG00000155893:PXYLP1	ILMN_1254634
Down	ENSMUSG00000022844	72599	Pdia5	2700053F16Rik|AU015525|Pdir	protein disulfide isomerase associated 5	ENSG00000065485:PDIA5	ILMN_1255177
Down	ENSMUSG00000029156	24051	Sgcb	43kDa|AI747103|AI844814|beta-SG	sarcoglycan, beta (dystrophin-associated glycoprotein)	ENSG00000163069:SGCB	ILMN_1255256
Down	ENSMUSG00000010607	66268	Pigyl	1810008A14Rik|PIG-Y|Pigy	phosphatidylinositol glycan anchor biosynthesis, class Y-like	ENSG00000255072:PIGY	ILMN_1255634
Down	ENSMUSG00000025868	67044	Higd2a	2010110M21Rik|AA690237	HIG1 domain family, member 2A	ENSG00000146066:HIGD2A	ILMN_1255823
Down	ENSMUSG00000005233	66442	Spc25	2600017H08Rik|2610205L13Rik|Spbc25	SPC25, NDC80 kinetochore complex component, homolog (S. cerevisiae)	ENSG00000152253:SPC25	ILMN_1255960
Down	ENSMUSG00000027360	15186	Hdc	AW108189|Hdc-a|Hdc-c|Hdc-e|Hdc-s	histidine decarboxylase	ENSG00000140287:HDC	ILMN_1256122
Down	ENSMUSG00000019302	11975	Atp6v0a1	AA959968|ATP6a1|Atp6n1|Atp6n1a|Atpv0a1|Vpp-1|Vpp1	ATPase, H+ transporting, lysosomal V0 subunit A1	ENSG00000033627:ATP6V0A1	ILMN_1256334
Down	ENSMUSG00000027323	19361	Rad51	AV304093|Rad51a|Reca	RAD51 homolog	ENSG00000051180:RAD51	ILMN_1256883
Down	ENSMUSG00000044165	229672	Bcl2l15	Bfk|Gm566	BCLl2-like 15		ILMN_1257368
Down	ENSMUSG00000002835	27221	Chaf1a	AL023013|AL024058|CAF-1|Cac1p	chromatin assembly factor 1, subunit A (p150)	ENSG00000167670:CHAF1A	ILMN_1257667
Down	ENSMUSG00000054423	27062	Cadps	AU067781|CAPS|CAPS1|mKIAA1121	Ca2+-dependent secretion activator	ENSG00000163618:CADPS	ILMN_1258636
Down	ENSMUSG00000030978	20133	Rrm1	RnrM1	ribonucleotide reductase M1	ENSG00000167325:RRM1	ILMN_1258715
Down	ENSMUSG00000017493	16010	Igfbp4	AI875747|Deb2|IGFBP-4	insulin-like growth factor binding protein 4	ENSG00000141753:IGFBP4	ILMN_1258988
Down	ENSMUSG00000024742	14156	Fen1	AW538437|FEN-1	flap structure specific endonuclease 1	ENSG00000168496:FEN1	ILMN_1259473
Down	ENSMUSG00000026421	13007	Csrp1	AA408841|AA959891|AW545626|CRP1|Csrp	cysteine and glycine-rich protein 1	ENSG00000159176:CSRP1	ILMN_1260378
Down	ENSMUSG00000027469	72119	Tpx2	2610005B21Rik|DIL2|REPP86|p100	TPX2, microtubule-associated protein homolog (Xenopus laevis)	ENSG00000088325:TPX2	ILMN_2416145
Down	ENSMUSG00000015970	218865	Chdh	AU041472|D630034H06Rik	choline dehydrogenase		ILMN_2416764
Down	ENSMUSG00000026917	140858	Wdr5	2410008O07Rik|AA408785|AA960360|Big|Big-3	WD repeat domain 5	ENSG00000196363:WDR5	ILMN_2426921
Down	ENSMUSG00000024352	71242	Spata24	2700012K08Rik|4930583E11Rik|5133400G04Rik|AU016220|TIPT|TIPT2	spermatogenesis associated 24	ENSG00000170469:SPATA24	ILMN_2427869
Down	ENSMUSG00000025731	68347	0610011F06Rik	-	RIKEN cDNA 0610011F06 gene	ENSG00000130731:C16orf13	ILMN_2438555
Down	ENSMUSG00000045322	81897	Tlr9	-	toll-like receptor 9	ENSG00000239732:TLR9	ILMN_2454579
Down	ENSMUSG00000033233	229644	Trim45	4921530N01Rik	tripartite motif-containing 45	ENSG00000134253:TRIM45	ILMN_2454919
Down	ENSMUSG00000042345	328795	Ubash3a	5830413C03Rik|C330001M22|Sts-2|TULA|TULA-1	ubiquitin associated and SH3 domain containing, A	ENSG00000160185:UBASH3A	ILMN_2456730
Down	ENSMUSG00000044026	240660	Slc35g1	AA590464|D330039I19Rik|Tmem20	solute carrier family 35, member G1	ENSG00000176273:SLC35G1	ILMN_2470799
Down	ENSMUSG00000022223	654795	Sdr39u1	2310014G06Rik	short chain dehydrogenase/reductase family 39U, member 1	ENSG00000100445:SDR39U1	ILMN_2470889
Down	ENSMUSG00000020844	18230	Nxn	l11Jus13	nucleoredoxin	ENSG00000167693:NXN	ILMN_2474011
Down	ENSMUSG00000025747	22171	Tyms	Ts	thymidylate synthase	ENSG00000176890:TYMS	ILMN_2484707
Down	ENSMUSG00000024534	67847	Sncaip	2810407O15Rik|4933427B05Rik|BB104594|SYPH1	synuclein, alpha interacting protein (synphilin)	ENSG00000064692:SNCAIP	ILMN_2484784
Down	ENSMUSG00000036086	226409	Zranb3	4933425L19Rik|AH2|AI316834|C730006D09	zinc finger, RAN-binding domain containing 3	ENSG00000121988:ZRANB3	ILMN_2493067
Down	ENSMUSG00000044986	22117	Tst	Rhodanese	thiosulfate sulfurtransferase, mitochondrial	ENSG00000128311:TST	ILMN_2493175
Down	ENSMUSG00000021287	74335	Xrcc3	4432412E01Rik|AI182522|AW537713	X-ray repair complementing defective repair in Chinese hamster cells 3	ENSG00000126215:XRCC3	ILMN_2496421
Down	ENSMUSG00000063882	66576	Uqcrh	2210416J04Rik|2310021J10Rik|2610041P16Rik	ubiquinol-cytochrome c reductase hinge protein		ILMN_2512849
Down	ENSMUSG00000001228	18140	Uhrf1	AL022808|ICBP90|Np95|RNF106	ubiquitin-like, containing PHD and RING finger domains, 1	ENSG00000276043:UHRF1	ILMN_2517041
Down	ENSMUSG00000051278	71643	Zgrf1	4930422G04Rik|AI448607	zinc finger, GRF-type containing 1	ENSG00000138658:ZGRF1	ILMN_2523757
Down	ENSMUSG00000084331	666559	Gm8163	EG666559	predicted gene 8163		ILMN_2540103
Down	ENSMUSG00000075266	66311	Cenpw	2610036L11Rik|Cug2	centromere protein W		ILMN_2543929
Down	ENSMUSG00000071547	70021	Nt5dc2	2510015F01Rik	5'-nucleotidase domain containing 2	ENSG00000168268:NT5DC2	ILMN_2544343
Down	ENSMUSG00000027713	72282	1810062G17Rik	-	RIKEN cDNA 1810062G17 gene		ILMN_2590627
Down	ENSMUSG00000031657	234549	Heatr3	C030036P15Rik	HEAT repeat containing 3		ILMN_2590644
Down	ENSMUSG00000026483	63913	Fam129a	AI256368|AU019833|Niban	family with sequence similarity 129, member A	ENSG00000135842:FAM129A	ILMN_2591031
Down	ENSMUSG00000054115	27401	Skp2	4930500A04Rik|FBXL1|FWD1|p45	S-phase kinase-associated protein 2 (p45)	ENSG00000145604:SKP2	ILMN_2592285
Down	ENSMUSG00000022621	68708	Rabl2	1110031N17Rik|AW549303|Rabl2a	RAB, member RAS oncogene family-like 2	ENSG00000144134:RABL2A	ILMN_2593578
Down	ENSMUSG00000056394	16881	Lig1	AL033288|LigI	ligase I, DNA, ATP-dependent	ENSG00000105486:LIG1	ILMN_2595519
Down	ENSMUSG00000055745	223732	Ldoc1l	BC058638|Mar6|Mart6	leucine zipper, down-regulated in cancer 1-like	ENSG00000188636:LDOC1L	ILMN_2596499
Down	ENSMUSG00000017499	23834	Cdc6	CDC18L	cell division cycle 6		ILMN_2597255
Down	ENSMUSG00000023008	22379	Fmnl3	2700073B04Rik|FBP11|Wbp3|mKIAA2014	formin-like 3	ENSG00000161791:FMNL3	ILMN_2599659
Down	ENSMUSG00000040883	235043	Tmem205	-	transmembrane protein 205	ENSG00000105518:TMEM205	ILMN_2601378
Down	ENSMUSG00000029780	107569	Nt5c3	1600024P05Rik|2610206B05Rik|3110004A18Rik|AI842776|Nt5c3a|Nt5y|PN-1|PN-I|PSN1|UMPH|Umph-1|Umph1|cN-III|lupin|p36	5'-nucleotidase, cytosolic III	ENSG00000122643:NT5C3A	ILMN_2603081
Down	ENSMUSG00000025574	21877	Tk1	D530002A18Rik|Tk-1|Tk1a|Tk1b	thymidine kinase 1	ENSG00000167900:TK1	ILMN_2605890
Down	ENSMUSG00000022021	56419	Diap3	4930417P13Rik|Dia2|Diaph3|Drf3|mDia2|mKIAA4117|p134MDia2	diaphanous homolog 3 (Drosophila)	ENSG00000139734:DIAPH3	ILMN_2606436
Down	ENSMUSG00000031708	106529	Tecr	2410016D23Rik|A230102P12Rik|AI173355|D17Ertd178e|Gpsn2|SC2	trans-2,3-enoyl-CoA reductase	ENSG00000099797:TECR	ILMN_2606579
Down	ENSMUSG00000032478	54369	Nme6	nm23-M6	NME/NM23 nucleoside diphosphate kinase 6	ENSG00000172113:NME6	ILMN_2606711
Down	ENSMUSG00000010663	76267	Fads1	0710001O03Rik|A930006B21Rik|AI317215|DSD	fatty acid desaturase 1	ENSG00000149485:FADS1	ILMN_2607786
Down	ENSMUSG00000031712	16168	Il15	AI503618|IL-15	interleukin 15	ENSG00000164136:IL15	ILMN_2610234
Down	ENSMUSG00000022323	15473	Hrsp12	HR12|HRP12	heat-responsive protein 12	ENSG00000132541:HRSP12	ILMN_2610703
Down	ENSMUSG00000058586	68607	Serhl	0610008B10Rik|1110019M09Rik|AU019786	serine hydrolase-like	ENSG00000183569:SERHL2	ILMN_2614351
Down	ENSMUSG00000041220	170439	Elovl6	C77826|FAE|LCE	ELOVL family member 6, elongation of long chain fatty acids (yeast)	ENSG00000170522:ELOVL6	ILMN_2614752
Down	ENSMUSG00000074476	67629	Spc24	2410030K01Rik|AV109292|Spbc24	SPC24, NDC80 kinetochore complex component, homolog (S. cerevisiae)		ILMN_2615709
Down	ENSMUSG00000040749	20438	Siah1b	AA960570|Sinh1b	seven in absentia 1B		ILMN_2618014
Down	ENSMUSG00000032849	239273	Abcc4	D630049P08Rik|MOATB|MRP4	ATP-binding cassette, sub-family C (CFTR/MRP), member 4	ENSG00000125257:ABCC4	ILMN_2621708
Down	ENSMUSG00000042489	269582	Clspn	B130025E01|C85083|E130314M08Rik	claspin		ILMN_2623056
Down	ENSMUSG00000031995	19143	St14	Epithin|MT-SP1|Prss14|Tmprss14|mCAP3|matriptase	suppression of tumorigenicity 14 (colon carcinoma)	ENSG00000149418:ST14	ILMN_2624209
Down	ENSMUSG00000050410	106795	Tcf19	5730403J10Rik|AW495861	transcription factor 19	ENSG00000137310:TCF19	ILMN_2624827
Down	ENSMUSG00000038252	68298	Ncapd2	2810406C15Rik|2810465G24Rik|CAP-D2|CNAP1|mKIAA0159	non-SMC condensin I complex, subunit D2	ENSG00000010292:NCAPD2	ILMN_2625747
Down	ENSMUSG00000033065	18642	Pfkm	AI131669|ATP-PFK|PFK-A|PFK-M|Pfk-4|Pfk4|Pfka|Pfkx	phosphofructokinase, muscle	ENSG00000152556:PFKM	ILMN_2628892
Down	ENSMUSG00000038007	230379	Acer2	2410116I05Rik|Asah3l|CRG-L1|maCER2	alkaline ceramidase 2		ILMN_2629112
Down	ENSMUSG00000021175	217946	Cdca7l	BC006933|JPO2	cell division cycle associated 7 like	ENSG00000164649:CDCA7L	ILMN_2632034
Down	ENSMUSG00000041859	17215	Mcm3	AL033361|C80350|Mcmd|P1|p1.m	minichromosome maintenance deficient 3 (S. cerevisiae)	ENSG00000112118:MCM3	ILMN_2633377
Down	ENSMUSG00000025464	212503	Paox	2410012F02Rik|AI118225|Pao	polyamine oxidase (exo-N4-amino)	ENSG00000148832:PAOX	ILMN_2633942
Down	ENSMUSG00000032323	13070	Cyp11a1	Cyp11a|Cypxia1|D9Ertd411e|P450scc|Scc|cscc	cytochrome P450, family 11, subfamily a, polypeptide 1	ENSG00000140459:CYP11A1	ILMN_2634367
Down	ENSMUSG00000026039	68549	Sgol2	1110007N04Rik|4932411A20Rik|5730576N04Rik|AU018846|AV008062|D1Ertd8e|Sgol2|Tripin	shugoshin-like 2 (S. pombe)		ILMN_2636110
Down	ENSMUSG00000001014	78369	Icam4	1810015M19Rik|Cd242|ICAM-4	intercellular adhesion molecule 4, Landsteiner-Wiener blood group	ENSG00000105371:ICAM4	ILMN_2637808
Down	ENSMUSG00000012117	67422	Dhdds	3222401G21Rik|CIT|DS|HDS|W91638	dehydrodolichyl diphosphate synthase	ENSG00000117682:DHDDS	ILMN_2637845
Down	ENSMUSG00000001986	53623	Gria3	2900064I19Rik|GluA3|GluR-C|GluR-K3|Glur-3|Glur3|Gluralpha3	glutamate receptor, ionotropic, AMPA3 (alpha 3)	ENSG00000125675:GRIA3	ILMN_2638066
Down	ENSMUSG00000030824	18220	Nucb1	B230337F23Rik|C77483|Calnuc|MTEST82|Nucb	nucleobindin 1	ENSG00000104805:NUCB1	ILMN_2639809
Down	ENSMUSG00000028792	11637	Ak2	Ak-2|D4Ertd220e	adenylate kinase 2	ENSG00000004455:AK2	ILMN_2641360
Down	ENSMUSG00000015363	67976	Trabd	5730502D15Rik|AL023039	TraB domain containing	ENSG00000170638:TRABD	ILMN_2643455
Down	ENSMUSG00000034329	237911	Brip1	3110009N10Rik|8030460J03Rik|Bach1|FACJ|Fancj|OF	BRCA1 interacting protein C-terminal helicase 1		ILMN_2643883
Down	ENSMUSG00000023571	67389	Fam132a	1110035L05Rik|C1qdc2|CTRP12|alipolin	family with sequence similarity 132, member A	ENSG00000184163:FAM132A	ILMN_2645295
Down	ENSMUSG00000027361	14391	Gabpb1	BABPB2|E4TF1|E4TF1-47|E4TF1-53|E4Tf1B|GABPB|GABPB-1|GABPB-2|GABPB1-1|GABPB1-2|NRF2B1|NRF2B2	GA repeat binding protein, beta 1		ILMN_2646381
Down	ENSMUSG00000020840	104184	Blmh	AI035728|Bh|Bmh	bleomycin hydrolase	ENSG00000108578:BLMH	ILMN_2646878
Down	ENSMUSG00000018672	56358	Copz2	1110012D12Rik|zeta2-COP	coatomer protein complex, subunit zeta 2	ENSG00000005243:COPZ2	ILMN_2647028
Down	ENSMUSG00000029414	208628	Kntc1	D330012D13	kinetochore associated 1	ENSG00000184445:KNTC1	ILMN_2648080
Down	ENSMUSG00000032436	102545	Cmtm7	AI481279|Cklfsf7|LNV	CKLF-like MARVEL transmembrane domain containing 7	ENSG00000153551:CMTM7	ILMN_2648409
Down	ENSMUSG00000035372	72056	1810055G02Rik	AI256204	RIKEN cDNA 1810055G02 gene	ENSG00000171067:C11orf24	ILMN_2650275
Down	ENSMUSG00000032353	66111	Tmed3	1200002G13Rik|AW546672|P24b	transmembrane emp24 domain containing 3	ENSG00000166557:TMED3	ILMN_2650532
Down	ENSMUSG00000069008	433594	Gm5537	EG433594	predicted gene 5537		ILMN_2651886
Down	ENSMUSG00000029705	13047	Cux1	CDP|Cutl1|Cux|Cux-1	cut-like homeobox 1		ILMN_2652187
Down	ENSMUSG00000031221	18518	Igbp1	AI115586|AI662457|AW208785|C81413|Pc52|Tap42|p52	immunoglobulin (CD79A) binding protein 1	ENSG00000089289:IGBP1	ILMN_2652384
Down	ENSMUSG00000045826	19265	Ptprcap	AI605264|CD-45-AP|LPAP|LSM-1	protein tyrosine phosphatase, receptor type, C polypeptide-associated protein		ILMN_2652719
Down	ENSMUSG00000032526	26901	Deb1	1110020I04Rik|AI463209|Ss18l2	differentially expressed in B16F10 1	ENSG00000008324:SS18L2	ILMN_2652971
Down	ENSMUSG00000021368	67046	Tbc1d7	2610009C09Rik	TBC1 domain family, member 7	ENSG00000145979:TBC1D7	ILMN_2653100
Down	ENSMUSG00000054889	109620	Dsp	2300002E22Rik|5730453H04Rik|AA407887|AA407888|AW109828|DP	desmoplakin	ENSG00000096696:DSP	ILMN_2654997
Down	ENSMUSG00000062727	319184	Hist1h2bk	-	histone cluster 1, H2bk		ILMN_2655785
Down	ENSMUSG00000033577	17920	Myo6	BC029719|Tlc|sv	myosin VI	ENSG00000196586:MYO6	ILMN_2656854
Down	ENSMUSG00000037278	69071	Tmem97	1810014L12Rik|AI115531|AL022956|D11Bhm182e	transmembrane protein 97	ENSG00000109084:TMEM97	ILMN_2656871
Down	ENSMUSG00000032126	15288	Hmbs	PBGD|T25658|Ups|Uros1	hydroxymethylbilane synthase	ENSG00000256269:HMBS	ILMN_2657124
Down	ENSMUSG00000056394	16881	Lig1	AL033288|LigI	ligase I, DNA, ATP-dependent	ENSG00000105486:LIG1	ILMN_2657356
Down	ENSMUSG00000019942	12534	Cdk1	Cdc2|Cdc2a|p34<CDC2>	cyclin-dependent kinase 1	ENSG00000170312:CDK1	ILMN_2657844
Down	ENSMUSG00000022210	28200	Dhrs4	AI043103|AI790593|CR|D14Ucla2|NDRD|PHCR|PSCD|RRD|mouNRDR	dehydrogenase/reductase (SDR family) member 4	ENSG00000157326:DHRS4	ILMN_2658054
Down	ENSMUSG00000041431	268697	Ccnb1	Ccnb1-rs1|Ccnb1-rs13|CycB1|Cycb-4|Cycb-5|Cycb1-rs1	cyclin B1	ENSG00000134057:CCNB1	ILMN_2659052
Down	ENSMUSG00000071547	70021	Nt5dc2	2510015F01Rik	5'-nucleotidase domain containing 2	ENSG00000168268:NT5DC2	ILMN_2660519
Down	ENSMUSG00000027454	69270	Gins1	2810418N01Rik|Gins4|PSF1|mKIAA0186	GINS complex subunit 1 (Psf1 homolog)	ENSG00000101003:GINS1	ILMN_2661950
Down	ENSMUSG00000024525	114663	Impa2	2210415D20Rik|AI326924|AW259601	inositol (myo)-1(or 4)-monophosphatase 2	ENSG00000141401:IMPA2	ILMN_2662160
Down	ENSMUSG00000013523	76960	Bcas1	2210416M21Rik|9030223A09Rik|AI841227|NABC1	breast carcinoma amplified sequence 1	ENSG00000064787:BCAS1	ILMN_2662264
Down	ENSMUSG00000054115	27401	Skp2	4930500A04Rik|FBXL1|FWD1|p45	S-phase kinase-associated protein 2 (p45)	ENSG00000145604:SKP2	ILMN_2663114
Down	ENSMUSG00000069910	70385	Spdl1	1700018I02Rik|2600001J17Rik|2810049B11Rik|AA409762|Ccdc99	spindle apparatus coiled-coil protein 1	ENSG00000040275:SPDL1	ILMN_2663328
Down	ENSMUSG00000035455	60530	Fignl1	-	fidgetin-like 1		ILMN_2663604
Down	ENSMUSG00000032786	11655	Alas1	ALAS|ALAS-N|Alas-1|Alas-h	aminolevulinic acid synthase 1	ENSG00000023330:ALAS1	ILMN_2664040
Down	ENSMUSG00000022945	110749	Chaf1b	2600017H24Rik|C76145|CAF-I p60|CAF-Ip60|CAF1|CAF1A|CAF1P60|MPHOSPH7	chromatin assembly factor 1, subunit B (p60)		ILMN_2664686
Down	ENSMUSG00000054191	16596	Klf1	Eklf|Nan	Kruppel-like factor 1 (erythroid)	ENSG00000105610:KLF1	ILMN_2665087
Down	ENSMUSG00000018882	67036	Mrpl45	2600005P05Rik|AU043542|R75241	mitochondrial ribosomal protein L45	ENSG00000278845:MRPL45	ILMN_2668369
Down	ENSMUSG00000038312	108687	Edem2	9530090G24Rik|AI327354	ER degradation enhancer, mannosidase alpha-like 2	ENSG00000088298:EDEM2	ILMN_2669280
Down	ENSMUSG00000039787	99151	Cercam	2600006K01Rik|AL024097|Ceecam1	cerebral endothelial cell adhesion molecule	ENSG00000167123:CERCAM	ILMN_2671755
Down	ENSMUSG00000032478	54369	Nme6	nm23-M6	NME/NM23 nucleoside diphosphate kinase 6	ENSG00000172113:NME6	ILMN_2672325
Down	ENSMUSG00000032192	14697	Gnb5	GBS|Gbeta5|flr	guanine nucleotide binding protein (G protein), beta 5	ENSG00000069966:GNB5	ILMN_2672458
Down	ENSMUSG00000021474	14057	Sfxn1	2810002O05Rik|A930015P12Rik|f	sideroflexin 1	ENSG00000164466:SFXN1	ILMN_2675569
Down	ENSMUSG00000010830	105785	Kdelr3	AI173274	KDEL (Lys-Asp-Glu-Leu) endoplasmic reticulum protein retention receptor 3	ENSG00000100196:KDELR3	ILMN_2675697
Down	ENSMUSG00000035232	236900	Pdk3	2610001M10Rik|AI035637	pyruvate dehydrogenase kinase, isoenzyme 3	ENSG00000067992:PDK3	ILMN_2676876
Down	ENSMUSG00000020844	18230	Nxn	l11Jus13	nucleoredoxin	ENSG00000167693:NXN	ILMN_2677472
Down	ENSMUSG00000042029	76044	Ncapg2	5830426I05Rik|Luzp5|Mtb|mCAP-G2	non-SMC condensin II complex, subunit G2	ENSG00000146918:NCAPG2	ILMN_2677595
Down	ENSMUSG00000032221	17427	Mns1	AW546487	meiosis-specific nuclear structural protein 1	ENSG00000138587:MNS1	ILMN_2678431
Down	ENSMUSG00000009630	19053	Ppp2cb	AI115466|D8Ertd766e|PP2Ac	protein phosphatase 2 (formerly 2A), catalytic subunit, beta isoform	ENSG00000104695:PPP2CB	ILMN_2678773
Down	ENSMUSG00000026669	70024	Mcm10	2410041F14Rik|AU018508|C330019M07Rik|C79164	minichromosome maintenance deficient 10 (S. cerevisiae)	ENSG00000065328:MCM10	ILMN_2679464
Down	ENSMUSG00000031299	18597	Pdha1	Pdha-1	pyruvate dehydrogenase E1 alpha 1	ENSG00000131828:PDHA1	ILMN_2679851
Down	ENSMUSG00000031697	56452	Orc6	6720420I10Rik|Orc6l	origin recognition complex, subunit 6	ENSG00000091651:ORC6	ILMN_2683190
Down	ENSMUSG00000024095	72692	Hnrnpll	2510028H02Rik|2810036L13Rik|AI256697|AI852082|Hnrpll	heterogeneous nuclear ribonucleoprotein L-like	ENSG00000143889:HNRNPLL	ILMN_2684732
Down	ENSMUSG00000017697	11486	Ada	-	adenosine deaminase	ENSG00000196839:ADA	ILMN_2686132
Down	ENSMUSG00000029101	71729	Rgs12	1200016K18Rik|4632412M04Rik|AI481290|E130309H11	regulator of G-protein signaling 12	ENSG00000159788:RGS12	ILMN_2686745
Down	ENSMUSG00000026796	227737	Fam129b	9130404D14Rik	family with sequence similarity 129, member B	ENSG00000136830:FAM129B	ILMN_2686975
Down	ENSMUSG00000090150	102632	Acad11	5730439E10Rik|AI987948	acyl-Coenzyme A dehydrogenase family, member 11	ENSG00000240303:ACAD11	ILMN_2689265
Down	ENSMUSG00000027811	75939	4930579G24Rik	-	RIKEN cDNA 4930579G24 gene	ENSG00000205208:C4orf46	ILMN_2693115
Down	ENSMUSG00000072680	100039192	Tmem254c	ENSMUSG00000072676|Gm10395	transmembrane protein 254c		ILMN_2693858
Down	ENSMUSG00000005054	13014	Cstb	AA960480|Stfb	cystatin B		ILMN_2700715
Down	ENSMUSG00000036752	227613	Tubb4b	4930542G03Rik|Tubb2c|Tubb2c1	tubulin, beta 4B class IVB	ENSG00000188229:TUBB4B	ILMN_2702061
Down	ENSMUSG00000036356	234356	Csgalnact1	4732435N03Rik|CSGalNAcT-1	chondroitin sulfate N-acetylgalactosaminyltransferase 1	ENSG00000147408:CSGALNACT1	ILMN_2702444
Down	ENSMUSG00000033429	73724	Mcee	1110007A04Rik	methylmalonyl CoA epimerase	ENSG00000124370:MCEE	ILMN_2707494
Down	ENSMUSG00000010051	15586	Hyal1	Hya1|Hyal-1	hyaluronoglucosaminidase 1	ENSG00000114378:HYAL1	ILMN_2708415
Down	ENSMUSG00000069744	26446	Psmb3	AL033320|C10-II	proteasome (prosome, macropain) subunit, beta type 3	ENSG00000277791:PSMB3	ILMN_2708599
Down	ENSMUSG00000069633	69129	Pex11g	1810022F11Rik|1810049N02Rik|Pex11c|Pex11gamma	peroxisomal biogenesis factor 11 gamma	ENSG00000104883:PEX11G	ILMN_2715661
Down	ENSMUSG00000001123	16859	Lgals9	AA407335|AI194909|AI265545|LGALS35|Lgals5|gal-9|galectin-9	lectin, galactose binding, soluble 9	ENSG00000170298:LGALS9B	ILMN_2716602
Down	ENSMUSG00000024222	14229	Fkbp5	D17Ertd592e|Dit1|FKBP-5|FKBP51	FK506 binding protein 5	ENSG00000096060:FKBP5	ILMN_2718266
Down	ENSMUSG00000027775	66868	Mfsd1	1200003O06Rik	major facilitator superfamily domain containing 1	ENSG00000118855:MFSD1	ILMN_2718284
Down	ENSMUSG00000028836	230810	Slc30a2	6030430C21|ZnT-2|Znt2	solute carrier family 30 (zinc transporter), member 2	ENSG00000158014:SLC30A2	ILMN_2718910
Down	ENSMUSG00000009350	17523	Mpo	mKIAA4033	myeloperoxidase	ENSG00000005381:MPO	ILMN_2719256
Down	ENSMUSG00000005470	66929	Asf1b	1700003K02Rik|AA409591	anti-silencing function 1B histone chaperone	ENSG00000105011:ASF1B	ILMN_2719473
Down	ENSMUSG00000024681	170813	Ms4a3	HTm4	membrane-spanning 4-domains, subfamily A, member 3	ENSG00000149516:MS4A3	ILMN_2719732
Down	ENSMUSG00000029254	56792	Stap1	AI586015|Brdg1|STAP-1	signal transducing adaptor family member 1	ENSG00000035720:STAP1	ILMN_2719803
Down	ENSMUSG00000033047	223691	Eif3l	0610011H21Rik|D15N1e|Eif3eip|Eif3ip|Eif3s6ip|HSP-66Y|PAF67	eukaryotic translation initiation factor 3, subunit L	ENSG00000100129:EIF3L	ILMN_2720520
Down	ENSMUSG00000045312	218454	Lhfpl2	6030465B15|AI447312|AW050335|mKIAA0206|vgim	lipoma HMGIC fusion partner-like 2	ENSG00000145685:LHFPL2	ILMN_2721357
Down	ENSMUSG00000015749	66471	Anp32e	2810018A15Rik|AI047746|AI326868|CPD1|LANP-L|LANPL|mLANP-L	acidic (leucine-rich) nuclear phosphoprotein 32 family, member E		ILMN_2723788
Down	ENSMUSG00000025324	11982	Atp10a	Atp10c|pfatp	ATPase, class V, type 10A		ILMN_2725188
Down	ENSMUSG00000006021	70394	Kptn	2310042D10Rik|2E4|C030013F01Rik	kaptin	ENSG00000118162:KPTN	ILMN_2732642
Down	ENSMUSG00000047415	238377	Gpr68	BB131428|Ogr1	G protein-coupled receptor 68	ENSG00000119714:GPR68	ILMN_2732996
Down	ENSMUSG00000068101	66570	Cenpm	2610019I03Rik|AI853711|Pane1	centromere protein M	ENSG00000100162:CENPM	ILMN_2733472
Down	ENSMUSG00000034353	51801	Ramp1	9130218E19Rik	receptor (calcitonin) activity modifying protein 1	ENSG00000132329:RAMP1	ILMN_2734391
Down	ENSMUSG00000083567	497655	Gm11451	EG497655|OTTMUSG00000001058	predicted gene 11451		ILMN_2734712
Down	ENSMUSG00000068101	66570	Cenpm	2610019I03Rik|AI853711|Pane1	centromere protein M	ENSG00000100162:CENPM	ILMN_2734882
Down	ENSMUSG00000022351	20775	Sqle	AI323792	squalene epoxidase	ENSG00000104549:SQLE	ILMN_2737163
Down	ENSMUSG00000002489	21844	Tiam1	AI847750|D16Ium10|D16Ium10e	T cell lymphoma invasion and metastasis 1	ENSG00000156299:TIAM1	ILMN_2737710
Down	ENSMUSG00000031171	54632	Ftsj1	AI931847|Ftsj|Ftsjl|Sfc12	FtsJ homolog 1 (E. coli)	ENSG00000068438:FTSJ1	ILMN_2738554
Down	ENSMUSG00000028702	19366	Rad54l	RAD54	RAD54 like (S. cerevisiae)	ENSG00000085999:RAD54L	ILMN_2741985
Down	ENSMUSG00000005410	17218	Mcm5	AA617332|AI324988|AL033333|Cdc46|Mcmd5|P1-CDC46	minichromosome maintenance deficient 5, cell division cycle 46 (S. cerevisiae)	ENSG00000100297:MCM5	ILMN_2742849
Down	ENSMUSG00000014633	66531	Cmc2	1110046L09Rik|2310061C15Rik|DC13	COX assembly mitochondrial protein 2		ILMN_2743660
Down	ENSMUSG00000048578	109154	Mlec	2410014A08Rik|AI850530|ESTM19|X83352|mKIAA0152	malectin	ENSG00000110917:MLEC	ILMN_2744036
Down	ENSMUSG00000067274	11837	Rplp0	36B4|Arbp|L10E	ribosomal protein, large, P0	ENSG00000089157:RPLP0	ILMN_2744356
Down	ENSMUSG00000018999	58246	Slc35b4	4930474D06Rik|AB041549|AW494345	solute carrier family 35, member B4	ENSG00000205060:SLC35B4	ILMN_2746425
Down	ENSMUSG00000080999	100504109	Gm11336	OTTMUSG00000000582	predicted gene 11336		ILMN_2748164
Down	ENSMUSG00000049422	103172	Chchd10	1620401E04Rik|AI267078|Ndg2	coiled-coil-helix-coiled-coil-helix domain containing 10	ENSG00000250479:CHCHD10	ILMN_2749037
Down	ENSMUSG00000069272	319166	Hist1h2ae	1190022L06	histone cluster 1, H2ae	ENSG00000276903:HIST1H2AL	ILMN_2751102
Down	ENSMUSG00000001123	16859	Lgals9	AA407335|AI194909|AI265545|LGALS35|Lgals5|gal-9|galectin-9	lectin, galactose binding, soluble 9	ENSG00000170298:LGALS9B	ILMN_2752873
Down	ENSMUSG00000041431	268697	Ccnb1	Ccnb1-rs1|Ccnb1-rs13|CycB1|Cycb-4|Cycb-5|Cycb1-rs1	cyclin B1	ENSG00000134057:CCNB1	ILMN_2753497
Down	ENSMUSG00000030664	68469	Sox6os	1110006G14Rik	SRY (sex determining region Y)-box 6, opposite strand		ILMN_2756311
Down	ENSMUSG00000049489	69109	Fam58b	1810009O10Rik|Fam58a	family with sequence similarity 58, member B	ENSG00000262919:FAM58A	ILMN_2757087
Down	ENSMUSG00000023272	76737	Creld2	5730592L21Rik|C85758	cysteine-rich with EGF-like domains 2	ENSG00000184164:CRELD2	ILMN_2757368
Down	ENSMUSG00000002289	57875	Angptl4	Arp4|Bk89|Fiaf|Hfarp|Ng27|Pgar|Pgarg|Pp1158	angiopoietin-like 4	ENSG00000167772:ANGPTL4	ILMN_2759365
Down	ENSMUSG00000027331	51944	Knstrn	1700025D04Rik|C15orf23|D2Ertd750e|SKAP|Traf4af1	kinetochore-localized astrin/SPAG5 binding	ENSG00000128944:KNSTRN	ILMN_2761852
Down	ENSMUSG00000034171	14073	Faah	AW412498	fatty acid amide hydrolase		ILMN_2766930
Down	ENSMUSG00000015966	50905	Il17rb	Evi27|IL-17ER|IL-17Rh1|IL17RH1|Il17br	interleukin 17 receptor B	ENSG00000056736:IL17RB	ILMN_2770260
Down	ENSMUSG00000016024	16803	Lbp	Bpifd2|Ly88	lipopolysaccharide binding protein	ENSG00000129988:LBP	ILMN_2771237
Down	ENSMUSG00000037366	100163	Pafah2	2310074E22Rik|AI507170	platelet-activating factor acetylhydrolase 2	ENSG00000158006:PAFAH2	ILMN_2771665
Down	ENSMUSG00000004558	29811	Ndrg2	AI182517|AU040374|Ndr2|SYLD	N-myc downstream regulated gene 2	ENSG00000165795:NDRG2	ILMN_2771991
Down	ENSMUSG00000025731	68347	0610011F06Rik	-	RIKEN cDNA 0610011F06 gene	ENSG00000130731:C16orf13	ILMN_2772686
Down	ENSMUSG00000040084	12236	Bub1b	AU045529|BUBR1	budding uninhibited by benzimidazoles 1 homolog, beta (S. cerevisiae)	ENSG00000156970:BUB1B	ILMN_2774007
Down	ENSMUSG00000028434	54357	Epb4.1l4b	6430543G08Rik|AA589614|AU021054|BB007528|D4Ertd346e|Ehm2|Epb41l4b|Lulu2	erythrocyte protein band 4.1-like 4b	ENSG00000095203:EPB41L4B	ILMN_2775064
Down	ENSMUSG00000029463	68948	Fam216a	1500011H22Rik	family with sequence similarity 216, member A	ENSG00000204856:FAM216A	ILMN_2775285
Down	ENSMUSG00000022587	17069	Ly6e	9804|Ly67|RIG-E|Sca-2|TSA-1|Tsa1	lymphocyte antigen 6 complex, locus E	ENSG00000160932:LY6E	ILMN_2776278
Down	ENSMUSG00000035376	70757	Ptplb	6330408J20Rik|AI255777|AI481689|HACD2	protein tyrosine phosphatase-like (proline instead of catalytic arginine), member b		ILMN_2777535
Down	ENSMUSG00000042082	11881	Arsb	1110007C02Rik|AI480648|As-1|As-1r|As-1s|As-1t|As1|As1-r|As1-s|As1-t|Asr-1|Ast-1	arylsulfatase B	ENSG00000113273:ARSB	ILMN_3160662
Down	ENSMUSG00000042349	56489	Ikbke	AW558201|IKK-i|IKKepsilon|Ikki	inhibitor of kappaB kinase epsilon	ENSG00000263528:IKBKE	ILMN_3161543
Down	ENSMUSG00000034023	211651	Fancd2	2410150O07Rik|AU015151|BB137857|FA-D2|FA4|FACD|FAD|FANCD	Fanconi anemia, complementation group D2	ENSG00000144554:FANCD2	ILMN_3161617
Down	ENSMUSG00000068407	497106	Rnase12	Rai1	ribonuclease, RNase A family, 12 (non-active)	ENSG00000258436:RNASE12	ILMN_3162426
Down	ENSMUSG00000025521	73067	Tmem192	3110005G23Rik	transmembrane protein 192		ILMN_3162499
Down	ENSMUSG00000035311	432486	Gnptab	EG432486|mKIAA1208	N-acetylglucosamine-1-phosphate transferase, alpha and beta subunits	ENSG00000111670:GNPTAB	ILMN_3162570
Down	ENSMUSG00000026921	353156	Egfl7	VE-statin|Zneu1	EGF-like domain 7	ENSG00000172889:EGFL7	ILMN_3163288
Up	ENSMUSG00000031012	12361	Cask	DXPri1|DXRib1|LIN-2|Pals3|mLin-2	calcium/calmodulin-dependent serine protein kinase (MAGUK family)	ENSG00000147044:CASK	ILMN_1212894
Up	ENSMUSG00000004233	70560	Wars2	5730427B17Rik|9430020O07Rik|AI413375|TrpRS	tryptophanyl tRNA synthetase 2 (mitochondrial)		ILMN_1213053
Up	ENSMUSG00000029338	71914	Antxr2	2310046B19Rik|AW561899|CMG-2|CMG2|cI-35	anthrax toxin receptor 2	ENSG00000163297:ANTXR2	ILMN_1214412
Up	ENSMUSG00000035824	57813	Tk2	AU024611|mt-TK	thymidine kinase 2, mitochondrial	ENSG00000166548:TK2	ILMN_1214486
Up	ENSMUSG00000025159	72199	Mms19	2410001K24Rik|2610042O15Rik|AI316855|C79368|C86341|Mms19l	MMS19 (MET18 S. cerevisiae)	ENSG00000155229:MMS19	ILMN_1214523
Up	ENSMUSG00000001334	384061	Fndc5	1500001L03Rik|AI836596|C87088|PeP|Pxp	fibronectin type III domain containing 5	ENSG00000160097:FNDC5	ILMN_1214878
Up	ENSMUSG00000003575	382056	Crtc1	AI413414|Mect1|R74955|TORC1|mKIAA0616	CREB regulated transcription coactivator 1	ENSG00000105662:CRTC1	ILMN_1215149
Up	ENSMUSG00000021221	70127	Dpf3	2810403B03Rik|6530402L11Rik|BAF45C|C78788|CERD4|cer-d4	D4, zinc and double PHD fingers, family 3	ENSG00000205683:DPF3	ILMN_1215266
Up	ENSMUSG00000063450	319565	Syne2	6820443O06Rik|AW546258|D12Ertd777e|NUA|Nesp2g|mKIAA1011	spectrin repeat containing, nuclear envelope 2	ENSG00000054654:SYNE2	ILMN_1215572
Up	ENSMUSG00000058013	52398	Sept11	6230410I01Rik|AW548875|D5Ertd606e	septin 11	ENSG00000138758:SEPT11	ILMN_1215783
Up	ENSMUSG00000053574	75304	4930563E22Rik	-	RIKEN cDNA 4930563E22 gene		ILMN_1216391
Up	ENSMUSG00000053819	108058	Camk2d	2810011D23Rik|8030469K03Rik|CaMK II|[d]-CaMKII	calcium/calmodulin-dependent protein kinase II, delta	ENSG00000145349:CAMK2D	ILMN_1216561
Up	ENSMUSG00000031996	11804	Aplp2	AI790698|APLP-2	amyloid beta (A4) precursor-like protein 2	ENSG00000084234:APLP2	ILMN_1216689
Up	ENSMUSG00000024424	72747	Ttc39c	1700008N02Rik|2810439F02Rik	tetratricopeptide repeat domain 39C		ILMN_1216935
Up	ENSMUSG00000020230	15468	Prmt2	AI504737|Hrmt1l1	protein arginine N-methyltransferase 2	ENSG00000160310:PRMT2	ILMN_1216953
Up	ENSMUSG00000005442	71722	Cic	1200010B10Rik|mKIAA0306	capicua homolog (Drosophila)	ENSG00000079432:CIC	ILMN_1216970
Up	ENSMUSG00000020883	72194	Fbxl20	2610511F20Rik|4632423N09Rik|AI849362|AL117906|C86145|Fbl2|Scr|mKIAA4147	F-box and leucine-rich repeat protein 20	ENSG00000108306:FBXL20	ILMN_1217571
Up	ENSMUSG00000053641	102442	Dennd4a	AI115600|AI851943|F730015K02Rik	DENN/MADD domain containing 4A	ENSG00000174485:DENND4A	ILMN_1217575
Up	ENSMUSG00000020395	16428	Itk	Emt|Tcsk|Tsk	IL2 inducible T cell kinase	ENSG00000113263:ITK	ILMN_1217899
Up	ENSMUSG00000025583	74370	Rptor	4932417H02Rik|Rap|Raptor|mKIAA1303	regulatory associated protein of MTOR, complex 1	ENSG00000141564:RPTOR	ILMN_1218033
Up	ENSMUSG00000020160	17268	Meis1	C530044H18Rik|Evi8	Meis homeobox 1		ILMN_1218266
Up	ENSMUSG00000055172	50909	C1ra	AI132558|C1r|mC1rA	complement component 1, r subcomponent A	ENSG00000159403:C1R	ILMN_1218434
Up	ENSMUSG00000032743	233865	D430042O09Rik	Kiaa0556	RIKEN cDNA D430042O09 gene	ENSG00000047578:KIAA0556	ILMN_1218570
Up	ENSMUSG00000046487	72076	Mospd4	2010013H21Rik	motile sperm domain containing 4		ILMN_1218764
Up	ENSMUSG00000032089	16154	Il10ra	AW553859|CDw210|CDw210a|Il10r|mIL-10R	interleukin 10 receptor, alpha	ENSG00000110324:IL10RA	ILMN_1219946
Up	ENSMUSG00000020263	216190	Appl2	Dip3b	adaptor protein, phosphotyrosine interaction, PH domain and leucine zipper containing 2	ENSG00000136044:APPL2	ILMN_1219978
Up	ENSMUSG00000052837	16477	Junb	-	jun B proto-oncogene	ENSG00000171223:JUNB	ILMN_1220034
Up	ENSMUSG00000001741	16170	Il16	mKIAA4048	interleukin 16	ENSG00000172349:IL16	ILMN_1220972
Up	ENSMUSG00000026271	64095	Gpr35	KPG_007	G protein-coupled receptor 35		ILMN_1221121
Up	ENSMUSG00000044303	12578	Cdkn2a	ARF-INK4a|Arf|INK4a-ARF|Ink4a/Arf|MTS1|Pctr1|p16|p16(INK4a)|p16INK4a|p19<ARF>|p19ARF	cyclin-dependent kinase inhibitor 2A	ENSG00000147889:CDKN2A	ILMN_1221177
Up	ENSMUSG00000036565	78339	Ttyh3	2900029G13Rik|AI414930	tweety homolog 3 (Drosophila)	ENSG00000136295:TTYH3	ILMN_1221311
Up	ENSMUSG00000017781	18738	Pitpna	Pitpn|vb|vibrator	phosphatidylinositol transfer protein, alpha	ENSG00000174238:PITPNA	ILMN_1221611
Up	ENSMUSG00000028063	16905	Lmna	Dhe	lamin A	ENSG00000160789:LMNA	ILMN_1221646
Up	ENSMUSG00000093327	100628611	Mir5107	mmu-mir-5107|mu-mir-5107	microRNA 5107		ILMN_1221817
Up	ENSMUSG00000043602	193043	Zfp3	AI854635|B230309J24|Fnp-1|Zfp-3	zinc finger protein 3	ENSG00000180787:ZFP3	ILMN_1221886
Up	ENSMUSG00000022710	252870	Usp7	2210010O09Rik|AA409944|AA617399|AU019296|AW548146|C80752|Hausp	ubiquitin specific peptidase 7	ENSG00000187555:USP7	ILMN_1221908
Up	ENSMUSG00000022876	67742	Samsn1	4930571B16Rik|930571B16Rik|Hacs1|SLy2	SAM domain, SH3 domain and nuclear localization signals, 1	ENSG00000155307:SAMSN1	ILMN_1222268
Up	ENSMUSG00000041707	69069	1810011H11Rik	4733401I05Rik	RIKEN cDNA 1810011H11 gene	ENSG00000204161:C10orf128	ILMN_1222269
Up	ENSMUSG00000043991	19290	Pura	CAGER-1|Pur-alpha|ssCRE-BP	purine rich element binding protein A		ILMN_1222351
Up	ENSMUSG00000030206	14840	Gsg1	-	germ cell-specific gene 1	ENSG00000111305:GSG1	ILMN_1222441
Up	ENSMUSG00000037185	74127	Krt80	1200016G03Rik|2310041I20Rik|Kb20	keratin 80	ENSG00000167767:KRT80	ILMN_1222685
Up	ENSMUSG00000078780	381484	Gm5150	-	predicted gene 5150		ILMN_1222860
Up	ENSMUSG00000037759	19217	Ptger2	EP2|Ptgerep2	prostaglandin E receptor 2 (subtype EP2)	ENSG00000125384:PTGER2	ILMN_1223571
Up	ENSMUSG00000031551	15930	Ido1	Ido|Indo	indoleamine 2,3-dioxygenase 1		ILMN_1223600
Up	ENSMUSG00000028331	74753	5830415F09Rik	AV014846|Nap1	RIKEN cDNA 5830415F09 gene	ENSG00000136932:C9orf156	ILMN_1223695
Up	ENSMUSG00000025821	101095	Zfp282	AI449432|C81429|E430019K09Rik|HUB1	zinc finger protein 282	ENSG00000170265:ZNF282	ILMN_1223771
Up	ENSMUSG00000021879	110083	Dnah12	4921531P07Rik|DHC3|DLP12|Dnah12l|Dnahc12|Dnahc3|Dnahc7c|Dnahc7l|Gm284|Gm74|Gm907|HL-19|HL19|Hdhc3	dynein, axonemal, heavy chain 12	ENSG00000174844:DNAH12	ILMN_1224130
Up	ENSMUSG00000039911	74646	Spsb1	1110014L01Rik|4930422J18Rik|AI596360|AI854583|SSB-1|SSB1	splA/ryanodine receptor domain and SOCS box containing 1	ENSG00000171621:SPSB1	ILMN_1224336
Up	ENSMUSG00000074925	72351	Ptar1	1700084D09Rik|2010013L17Rik|4930428J16Rik|AI449677	protein prenyltransferase alpha subunit repeat containing 1	ENSG00000188647:PTAR1	ILMN_1224384
Up	ENSMUSG00000079003	666704	Samd1	AA589507	sterile alpha motif domain containing 1		ILMN_1224665
Up	ENSMUSG00000007817	328365	Zmiz1	BC065120|E330020C23|ENSMUSG00000072684|Gm10397|I920194n01|Rai17|Zimp10	zinc finger, MIZ-type containing 1	ENSG00000108175:ZMIZ1	ILMN_1224736
Up	ENSMUSG00000083679	666937	Gm12892	Ck1|OTTMUSG00000008948	predicted gene 12892		ILMN_1224754
Up	ENSMUSG00000047867	231931	Gimap6	4833419H03Rik|Ian6|mFLJ00102	GTPase, IMAP family member 6	ENSG00000133561:GIMAP6	ILMN_1224859
Up	ENSMUSG00000040506	228361	Ambra1	2310079H06Rik|A130023A14|AA474864|AV021921|D030051N19Rik|mKIAA1736	autophagy/beclin 1 regulator 1	ENSG00000110497:AMBRA1	ILMN_1225202
Up	ENSMUSG00000021866	11744	Anxa11	A830099O17Rik|Anx11	annexin A11	ENSG00000122359:ANXA11	ILMN_1225258
Up	ENSMUSG00000039157	98952	Fam102a	AI426465|C230093N12Rik|Eeig1	family with sequence similarity 102, member A	ENSG00000167106:FAM102A	ILMN_1225348
Up	ENSMUSG00000004814	56221	Ccl24	CKb-6|MPIF-2|Scya24	chemokine (C-C motif) ligand 24		ILMN_1225406
Up	ENSMUSG00000014686	330483	Ceacam16	Gm769	carcinoembryonic antigen-related cell adhesion molecule 16	ENSG00000213892:CEACAM16	ILMN_1225476
Up	ENSMUSG00000020053	16000	Igf1	C730016P09Rik|Igf-1|Igf-I	insulin-like growth factor 1	ENSG00000017427:IGF1	ILMN_1225565
Up	ENSMUSG00000018168	22780	Ikzf3	5830411O07Rik|Aiolos|Zfpn1a3|Znfn1a3	IKAROS family zinc finger 3	ENSG00000161405:IKZF3	ILMN_1225747
Up	ENSMUSG00000062528	387343	Tas2r109	T2R09|Tas2r9|mGR09|mt2r62	taste receptor, type 2, member 109		ILMN_1225944
Up	ENSMUSG00000006471	78797	Ndor1	4930447P04Rik|NR1|Ndor	NADPH dependent diflavin oxidoreductase 1	ENSG00000188566:NDOR1	ILMN_1226135
Up	ENSMUSG00000061100	57262	Retnla	1810019L16Rik|Fizz-1|Fizz1|HIMF|RELM-alpha|RELMa|RELMalpha|Xcp2	resistin like alpha		ILMN_1226472
Up	ENSMUSG00000021384	66329	Susd3	1700017I11Rik|2810440J20Rik	sushi domain containing 3	ENSG00000157303:SUSD3	ILMN_1226648
Up	ENSMUSG00000016496	60533	Cd274	A530045L16Rik|B7h1|Pdcd1l1|Pdcd1lg1|Pdl1	CD274 antigen	ENSG00000120217:CD274	ILMN_1226800
Up	ENSMUSG00000044303	12578	Cdkn2a	ARF-INK4a|Arf|INK4a-ARF|Ink4a/Arf|MTS1|Pctr1|p16|p16(INK4a)|p16INK4a|p19<ARF>|p19ARF	cyclin-dependent kinase inhibitor 2A	ENSG00000147889:CDKN2A	ILMN_1226950
Up	ENSMUSG00000028906	269587	Epb4.1	4.1R|AI415518|D4Ertd442e|Elp-1|Elp1|Epb41|mKIAA4056	erythrocyte protein band 4.1	ENSG00000159023:EPB41	ILMN_1227136
Up	ENSMUSG00000073802	12579	Cdkn2b	AV083695|INK4b|MTS2|p15|p15(INK4b)|p15INK4b	cyclin-dependent kinase inhibitor 2B (p15, inhibits CDK4)	ENSG00000147883:CDKN2B	ILMN_1227240
Up	ENSMUSG00000044303	12578	Cdkn2a	ARF-INK4a|Arf|INK4a-ARF|Ink4a/Arf|MTS1|Pctr1|p16|p16(INK4a)|p16INK4a|p19<ARF>|p19ARF	cyclin-dependent kinase inhibitor 2A	ENSG00000147889:CDKN2A	ILMN_1227342
Up	ENSMUSG00000036941	114615	Elac1	2610018O07Rik|8430417G19Rik	elaC homolog 1 (E. coli)	ENSG00000141642:ELAC1	ILMN_1227624
Up	ENSMUSG00000002578	22781	Ikzf4	A630026H08Rik|Eos|Zfpn1a4|Znfn1a4	IKAROS family zinc finger 4	ENSG00000123411:IKZF4	ILMN_1228038
Up	ENSMUSG00000030724	12478	Cd19	AW495831	CD19 antigen	ENSG00000177455:CD19	ILMN_1228448
Up	ENSMUSG00000037940	234515	Inpp4b	E130107I17Rik	inositol polyphosphate-4-phosphatase, type II	ENSG00000109452:INPP4B	ILMN_1229245
Up	ENSMUSG00000054206	16904	Gzmm	Lmet1|MMET-1	granzyme M (lymphocyte met-ase 1)	ENSG00000197540:GZMM	ILMN_1229500
Up	ENSMUSG00000015947	14129	Fcgr1	AI323638|AV092959|CD64|FcgammaRI|IGGHAFC	Fc receptor, IgG, high affinity I	ENSG00000150337:FCGR1A	ILMN_1229523
Up	ENSMUSG00000018909	109689	Arrb1	1200006I17Rik|AW208571|G430100A01Rik	arrestin, beta 1	ENSG00000137486:ARRB1	ILMN_1229853
Up	ENSMUSG00000024429	14670	Gnl1	Gna-rs1|Gnal1	guanine nucleotide binding protein-like 1	ENSG00000204590:GNL1	ILMN_1230243
Up	ENSMUSG00000030522	233315	Mtmr10	BB128963|C79734	myotubularin related protein 10	ENSG00000166912:MTMR10	ILMN_1230377
Up	ENSMUSG00000078515	68817	Ddi2	1110056G13Rik|1700027M01Rik|9130022E05Rik|AI604911|AU040698	DNA-damage inducible protein 2		ILMN_1230668
Up	ENSMUSG00000064141	381549	Zfp69	Gm1029|Krab2|Zfp63	zinc finger protein 69	ENSG00000187815:ZFP69	ILMN_1230959
Up	ENSMUSG00000029684	73178	Wasl	2900021I12Rik|3110031I02Rik|N-WASP	Wiskott-Aldrich syndrome-like (human)		ILMN_1231129
Up	ENSMUSG00000048534	270152	Amica1	AMICA|Crea7|Gm638	adhesion molecule, interacts with CXADR antigen 1	ENSG00000160593:AMICA1	ILMN_1231204
Up	ENSMUSG00000034121	380718	Mks1	AK190930|B8d3	Meckel syndrome, type 1	ENSG00000011143:MKS1	ILMN_1231624
Up	ENSMUSG00000022197	68070	Pdzd2	4930537L06Rik|A930022H17Rik|Gm82|Pdzk3|mKIAA0300	PDZ domain containing 2	ENSG00000133401:PDZD2	ILMN_1231978
Up	ENSMUSG00000027009	16401	Itga4	CD49D|Itga4B	integrin alpha 4		ILMN_1232028
Up	ENSMUSG00000056055	20215	Sag	A930001K18Rik|Arr1|Irbp|arrestin	S-antigen, retina and pineal gland (arrestin)	ENSG00000130561:SAG	ILMN_1232031
Up	ENSMUSG00000049128	16447	Ivl	1110019C06Rik	involucrin		ILMN_1233243
Up	ENSMUSG00000028164	110173	Manba	2410030O07Rik|B930014J03Rik|Bmn	mannosidase, beta A, lysosomal	ENSG00000109323:MANBA	ILMN_1233274
Up	ENSMUSG00000024247	106522	Pkdcc	AI115348|AW548124|Adtk1|ESTM17|MAd1|Sgk493|Vlk|X83346	protein kinase domain containing, cytoplasmic	ENSG00000162878:PKDCC	ILMN_1233376
Up	ENSMUSG00000068923	229521	Syt11	1500004A13Rik|3632445O20Rik|5430404N14Rik|6530420C11Rik|AI851970	synaptotagmin XI	ENSG00000132718:SYT11	ILMN_1233402
Up	ENSMUSG00000040451	208449	Sgms1	9530058O11Rik|AI841905|C80702|Mob|Sms1|Sor1|Tmem23	sphingomyelin synthase 1	ENSG00000198964:SGMS1	ILMN_1233501
Up	ENSMUSG00000032667	330260	Pon2	6330405I24Rik|AI481612	paraoxonase 2	ENSG00000105854:PON2	ILMN_1233836
Up	ENSMUSG00000052160	104759	Pld4	AI132321|thss	phospholipase D family, member 4	ENSG00000166428:PLD4	ILMN_1234223
Up	ENSMUSG00000034117	14764	Ptgdr2	Crth2|Gpr44|Grp45	prostaglandin D2 receptor 2	ENSG00000183134:PTGDR2	ILMN_1234360
Up	ENSMUSG00000041669	170952	Prima1	B230212M13Rik|BB120497|PRiMA	proline rich membrane anchor 1	ENSG00000175785:PRIMA1	ILMN_1234415
Up	ENSMUSG00000029925	21391	Tbxas1	CYP5|CYP5A1|THAS|TS|TXAS|TXS	thromboxane A synthase 1, platelet	ENSG00000059377:TBXAS1	ILMN_1234543
Up	ENSMUSG00000014353	72477	Tmem87b	2610301K12Rik|2810431I02Rik|AU014804	transmembrane protein 87B	ENSG00000153214:TMEM87B	ILMN_1235007
Up	ENSMUSG00000026950	17996	Neb	AI595938	nebulin	ENSG00000183091:NEB	ILMN_1235161
Up	ENSMUSG00000029338	71914	Antxr2	2310046B19Rik|AW561899|CMG-2|CMG2|cI-35	anthrax toxin receptor 2	ENSG00000163297:ANTXR2	ILMN_1236521
Up	ENSMUSG00000011658	70300	Fuz	2600013E07Rik|b2b1273Clo	fuzzy homolog (Drosophila)	ENSG00000010361:FUZ	ILMN_1236746
Up	ENSMUSG00000028618	56374	Tmem59	1110001M20Rik|3110046P06Rik|AI256529|D4Ertd20e|MTDCF1|ORF18	transmembrane protein 59	ENSG00000116209:TMEM59	ILMN_1236917
Up	ENSMUSG00000067591	16634	Klra3	5E6|Ly49c|NK-2.1|Nk-2|Nk2|Nk2.1	killer cell lectin-like receptor, subfamily A, member 3		ILMN_1237580
Up	ENSMUSG00000053024	21367	Cntn2	D130012K04Rik|TAG-1|Tax	contactin 2	ENSG00000184144:CNTN2	ILMN_1237629
Up	ENSMUSG00000025384	71885	2310003H01Rik	Faap100	RIKEN cDNA 2310003H01 gene	ENSG00000185504:C17orf70	ILMN_1238640
Up	ENSMUSG00000082474	666648	Gm8213	EG666648	predicted pseudogene 8213		ILMN_1239076
Up	ENSMUSG00000060586	14969	H2-Eb1	H-2Eb|H2Eb|Ia-4|Ia4	histocompatibility 2, class II antigen E beta	ENSG00000198502:HLA-DRB5	ILMN_1239102
Up	ENSMUSG00000047250	19224	Ptgs1	COX1|Cox-1|Cox-3|PGHS-1|PHS 1|Pghs1	prostaglandin-endoperoxide synthase 1	ENSG00000095303:PTGS1	ILMN_1239239
Up	ENSMUSG00000045664	104252	Cdc42ep2	1110008C05Rik|Borg1|Cep2|D19Bwg1013e	CDC42 effector protein (Rho GTPase binding) 2	ENSG00000149798:CDC42EP2	ILMN_1239294
Up	ENSMUSG00000026712	17533	Mrc1	AW259686|CD206|MR	mannose receptor, C type 1	ENSG00000260314:MRC1	ILMN_1239430
Up	ENSMUSG00000030930	77590	Chst15	4631426J05Rik|BRAG|GalNAcS-6ST|MAd5|mKIAA0598	carbohydrate (N-acetylgalactosamine 4-sulfate 6-O) sulfotransferase 15	ENSG00000182022:CHST15	ILMN_1239627
Up	ENSMUSG00000024457	22670	Trim26	AI462198|Zfp173|Zfp1736	tripartite motif-containing 26	ENSG00000234127:TRIM26	ILMN_1240074
Up	ENSMUSG00000066894	231668	Vsig10	-	V-set and immunoglobulin domain containing 10	ENSG00000176834:VSIG10	ILMN_1240289
Up	ENSMUSG00000020917	104112	Acly	A730098H14Rik|AW538652	ATP citrate lyase	ENSG00000131473:ACLY	ILMN_1240770
Up	ENSMUSG00000027510	56190	Rbm38	Rnpc1|Seb4|Seb4l	RNA binding motif protein 38	ENSG00000132819:RBM38	ILMN_1240979
Up	ENSMUSG00000045730	11555	Adrb2	Adrb-2|Badm|Gpcr7	adrenergic receptor, beta 2		ILMN_1241610
Up	ENSMUSG00000033717	11551	Adra2a	AW122659|Adra-2|Adra-2a|alpha(2A)AR|alpha2-C10|alpha2A|alpha2A-AR	adrenergic receptor, alpha 2a	ENSG00000150594:ADRA2A	ILMN_1242170
Up	ENSMUSG00000002625	54194	Akap8l	HAP95|Nakap95	A kinase (PRKA) anchor protein 8-like	ENSG00000011243:AKAP8L	ILMN_1242769
Up	ENSMUSG00000038225	408022	Primpol	BC065112|Ccdc111	primase and polymerase (DNA-directed)	ENSG00000164306:PRIMPOL	ILMN_1242777
Up	ENSMUSG00000054263	16880	Lifr	A230075M04Rik|AW061234|LIF	leukemia inhibitory factor receptor		ILMN_1242960
Up	ENSMUSG00000027399	16175	Il1a	Il-1a	interleukin 1 alpha		ILMN_1243066
Up	ENSMUSG00000026930	67839	Gpsm1	1810037C22Rik|AW107933|Ags3	G-protein signalling modulator 1 (AGS3-like, C. elegans)	ENSG00000160360:GPSM1	ILMN_1243154
Up	ENSMUSG00000029778	11517	Adcyap1r1	2900024I10Rik|AI846590|PAC1|PAC1R|PACAP1-R	adenylate cyclase activating polypeptide 1 receptor 1		ILMN_1243799
Up	ENSMUSG00000039914	210582	Coq10a	Gm1	coenzyme Q10 homolog A (yeast)	ENSG00000135469:COQ10A	ILMN_1244527
Up	ENSMUSG00000024286	67974	Ccny	1700025H17Rik|3110050L10Rik|4631402G10Rik|5730405I09Rik	cyclin Y	ENSG00000108100:CCNY	ILMN_1245446
Up	ENSMUSG00000020807	74477	4933427D14Rik	C85113|Kiaa0753	RIKEN cDNA 4933427D14 gene	ENSG00000198920:KIAA0753	ILMN_1245850
Up	ENSMUSG00000029174	57915	Tbc1d1	1110062G02Rik|AI385682|AW555803|Tbc1|mKIAA1108	TBC1 domain family, member 1	ENSG00000065882:TBC1D1	ILMN_1245907
Up	ENSMUSG00000027347	19419	Rasgrp1	Rasgrp	RAS guanyl releasing protein 1	ENSG00000172575:RASGRP1	ILMN_1246609
Up	ENSMUSG00000022057	58860	Adamdec1	2210414L24Rik|AI574231|Dcsn	ADAM-like, decysin 1	ENSG00000134028:ADAMDEC1	ILMN_1246807
Up	ENSMUSG00000039031	73910	Arhgap18	4833419J07Rik|AI314906|AI843501	Rho GTPase activating protein 18	ENSG00000146376:ARHGAP18	ILMN_1248002
Up	ENSMUSG00000020160	17268	Meis1	C530044H18Rik|Evi8	Meis homeobox 1		ILMN_1248401
Up	ENSMUSG00000063108	22688	Zfp26	5033428C05Rik|KRAB15|Zfp-26|Zfp70|Zfp81-rs1|mKIAA4196|mkr-3|mszf14|mszf52	zinc finger protein 26	ENSG00000170100:ZNF778	ILMN_1248488
Up	ENSMUSG00000019960	67603	Dusp6	1300019I03Rik|MKP-3|MKP3|PYST1	dual specificity phosphatase 6	ENSG00000139318:DUSP6	ILMN_1248537
Up	ENSMUSG00000034707	75612	Gns	2610016K11Rik|AU042285|C87209|G6S|N28088	glucosamine (N-acetyl)-6-sulfatase	ENSG00000135677:GNS	ILMN_1248555
Up	ENSMUSG00000003228	14773	Grk5	Gprk5	G protein-coupled receptor kinase 5	ENSG00000198873:GRK5	ILMN_1249435
Up	ENSMUSG00000020893	18626	Per1	Per|m-rigui|mPer1	period circadian clock 1	ENSG00000179094:PER1	ILMN_1249997
Up	ENSMUSG00000073758	66938	Sh3d21	1700029G01Rik|AU019788	SH3 domain containing 21	ENSG00000214193:SH3D21	ILMN_1250435
Up	ENSMUSG00000004056	11652	Akt2	2410016A19Rik|AW554154|PKB|PKBbeta	thymoma viral proto-oncogene 2	ENSG00000105221:AKT2	ILMN_1251040
Up	ENSMUSG00000079057	102294	Cyp4v3	AU043077|AW111961|Cyp4v2	cytochrome P450, family 4, subfamily v, polypeptide 3		ILMN_1251504
Up	ENSMUSG00000005534	16337	Insr	4932439J01Rik|CD220|D630014A15Rik|IR|IR-A|IR-B	insulin receptor	ENSG00000171105:INSR	ILMN_1251719
Up	ENSMUSG00000034377	68842	Tulp4	1110057P05Rik|2210038L17Rik|Tusp	tubby like protein 4	ENSG00000130338:TULP4	ILMN_1252283
Up	ENSMUSG00000030530	18550	Furin	9130404I01Rik|Fur|PACE|Pcsk3|SPC1	furin (paired basic amino acid cleaving enzyme)	ENSG00000140564:FURIN	ILMN_1252364
Up	ENSMUSG00000020395	16428	Itk	Emt|Tcsk|Tsk	IL2 inducible T cell kinase	ENSG00000113263:ITK	ILMN_1252472
Up	ENSMUSG00000045822	67538	Zswim3	4921517A06Rik|C86566	zinc finger SWIM-type containing 3	ENSG00000132801:ZSWIM3	ILMN_1252526
Up	ENSMUSG00000051022	15476	Hs3st1	3-Ost|D5Wsu110e|Hsg3ost	heparan sulfate (glucosamine) 3-O-sulfotransferase 1		ILMN_1253182
Up	ENSMUSG00000041720	224020	Pi4ka	Pik4ca	phosphatidylinositol 4-kinase, catalytic, alpha polypeptide	ENSG00000241973:PI4KA	ILMN_1253596
Up	ENSMUSG00000026409	18640	Pfkfb2	4930568D07Rik	6-phosphofructo-2-kinase/fructose-2,6-biphosphatase 2	ENSG00000123836:PFKFB2	ILMN_1253966
Up	ENSMUSG00000027175	320554	Tcp11l1	C130096D04Rik	t-complex 11 like 1	ENSG00000176148:TCP11L1	ILMN_1254133
Up	ENSMUSG00000048264	208440	Dip2c	2900024P20Rik|9630044M06|mKIAA0934	DIP2 disco-interacting protein 2 homolog C (Drosophila)	ENSG00000151240:DIP2C	ILMN_1255897
Up	ENSMUSG00000009633	14373	G0s2	AI255151|AV006465	G0/G1 switch gene 2	ENSG00000123689:G0S2	ILMN_1257299
Up	ENSMUSG00000032122	56857	Slc37a2	G3PP|Slc37a1|cI-2|ci2	solute carrier family 37 (glycerol-3-phosphate transporter), member 2		ILMN_1257444
Up	ENSMUSG00000039652	208922	Cpeb3	4831444O18Rik|CPE-BP3|mKIAA0940	cytoplasmic polyadenylation element binding protein 3	ENSG00000107864:CPEB3	ILMN_1257525
Up	ENSMUSG00000040613	11810	Apobec1	Cdar1	apolipoprotein B mRNA editing enzyme, catalytic polypeptide 1	ENSG00000111701:APOBEC1	ILMN_1257631
Up	ENSMUSG00000028645	20525	Slc2a1	Glut-1|Glut1	solute carrier family 2 (facilitated glucose transporter), member 1	ENSG00000117394:SLC2A1	ILMN_1258159
Up	ENSMUSG00000044968	242864	Napepld	A530089G06|Mbldc1|NAPE-PLD	N-acyl phosphatidylethanolamine phospholipase D	ENSG00000161048:NAPEPLD	ILMN_1258210
Up	ENSMUSG00000030232	11569	Aebp2	AU023766|B230313N05Rik	AE binding protein 2	ENSG00000139154:AEBP2	ILMN_1258253
Up	ENSMUSG00000040412	229722	5330417C22Rik	BB183350|mKIAA1324	RIKEN cDNA 5330417C22 gene		ILMN_1258347
Up	ENSMUSG00000069833	66395	Ahnak	DY6	AHNAK nucleoprotein (desmoyokin)	ENSG00000124942:AHNAK	ILMN_1258578
Up	ENSMUSG00000026872	24136	Zeb2	9130203F04Rik|D130016B08Rik|SIP1|Zfhx1b|Zfx1b|Zfxh1b	zinc finger E-box binding homeobox 2		ILMN_1258778
Up	ENSMUSG00000033326	230674	Kdm4a	D4Ertd222e|JHDM3A|Jmjd2|Jmjd2a|mKIAA0677	lysine (K)-specific demethylase 4A	ENSG00000066135:KDM4A	ILMN_1258791
Up	ENSMUSG00000068463	100043541	B630019A10Rik	-	RIKEN cDNA B630019A10 gene		ILMN_1258864
Up	ENSMUSG00000041707	69069	1810011H11Rik	4733401I05Rik	RIKEN cDNA 1810011H11 gene	ENSG00000204161:C10orf128	ILMN_1259018
Up	ENSMUSG00000027164	22034	Traf6	2310003F17Rik|AI851288|C630032O20Rik	TNF receptor-associated factor 6		ILMN_1259162
Up	ENSMUSG00000021879	110083	Dnah12	4921531P07Rik|DHC3|DLP12|Dnah12l|Dnahc12|Dnahc3|Dnahc7c|Dnahc7l|Gm284|Gm74|Gm907|HL-19|HL19|Hdhc3	dynein, axonemal, heavy chain 12	ENSG00000174844:DNAH12	ILMN_1259834
Up	ENSMUSG00000040848	108735	Sft2d2	2010005O13Rik|AI506168|AW561909|cI-45	SFT2 domain containing 2		ILMN_1260046
Up	ENSMUSG00000021701	20620	Plk2	Snk	polo-like kinase 2	ENSG00000145632:PLK2	ILMN_1260448
Up	ENSMUSG00000036172	74603	Cd200r3	4733401I18Rik|4833409J19Rik|AI505817|BB106877|mCD200RLb	CD200 receptor 3		ILMN_1260590
Up	ENSMUSG00000045136	73710	Tubb2b	2410129E14Rik|brdp	tubulin, beta 2B class IIB	ENSG00000137285:TUBB2B	ILMN_1377919
Up	ENSMUSG00000041341	76559	Atg2b	2410024A21Rik|AI047755|AI503411|AW558123|C030004M05Rik|C630028L02Rik|mKIAA4067	autophagy related 2B	ENSG00000066739:ATG2B	ILMN_2416470
Up	ENSMUSG00000018008	72318	Cyth4	2510004M07Rik|5830469K17Rik|AI467541|Pscd4|mFLJ00017	cytohesin 4	ENSG00000100055:CYTH4	ILMN_2416628
Up	ENSMUSG00000022634	67057	Yaf2	2810021M11Rik	YY1 associated factor 2		ILMN_2420095
Up	ENSMUSG00000036459	101543	Wtip	-	WT1-interacting protein		ILMN_2424268
Up	ENSMUSG00000078144	69543	Capns2	2310005G05Rik|30K-2	calpain, small subunit 2	ENSG00000256812:CAPNS2	ILMN_2427874
Up	ENSMUSG00000030930	77590	Chst15	4631426J05Rik|BRAG|GalNAcS-6ST|MAd5|mKIAA0598	carbohydrate (N-acetylgalactosamine 4-sulfate 6-O) sulfotransferase 15	ENSG00000182022:CHST15	ILMN_2428931
Up	ENSMUSG00000030107	24110	Usp18	1110058H21Rik|AW047653|UBP43|Ubp15	ubiquitin specific peptidase 18	ENSG00000184979:USP18	ILMN_2433990
Up	ENSMUSG00000017291	216965	Taok1	2810468K05Rik|AU020252|D130018F14Rik|Map3k16|Markk|Psk2|mKIAA1361	TAO kinase 1	ENSG00000160551:TAOK1	ILMN_2434235
Up	ENSMUSG00000051682	224840	Treml4	5031403H21Rik|BB137214|IDCP1|TLT-4|TLT4|Treml3	triggering receptor expressed on myeloid cells-like 4		ILMN_2438678
Up	ENSMUSG00000005628	50874	Tmod4	MTMOD|Sk-Tmod	tropomodulin 4	ENSG00000163157:TMOD4	ILMN_2438793
Up	ENSMUSG00000040268	101476	Plekha1	AA960558|C920009D07Rik|TAPP1	pleckstrin homology domain containing, family A (phosphoinositide binding specific) member 1	ENSG00000107679:PLEKHA1	ILMN_2439114
Up	ENSMUSG00000041540	20678	Sox5	A730017D01Rik|AI528773	SRY (sex determining region Y)-box 5	ENSG00000134532:SOX5	ILMN_2448591
Up	ENSMUSG00000002820	235040	Atg4d	9830134P12Rik|APG4-D|Apg4d|Atg4dl|Autl4	autophagy related 4D, cysteine peptidase	ENSG00000130734:ATG4D	ILMN_2449193
Up	ENSMUSG00000040990	58194	Sh3kbp1	1200007H22Rik|1700125L08Rik|5830464D22Rik|AI447724|IN85|Ruk|Seta	SH3-domain kinase binding protein 1	ENSG00000147010:SH3KBP1	ILMN_2453904
Up	ENSMUSG00000021936	26419	Mapk8	AI849689|JNK|JNK1|Prkm8|SAPK1	mitogen-activated protein kinase 8	ENSG00000107643:MAPK8	ILMN_2456617
Up	ENSMUSG00000031622	20467	Sin3b	2810430C10Rik	transcriptional regulator, SIN3B (yeast)	ENSG00000127511:SIN3B	ILMN_2457835
Up	ENSMUSG00000069833	66395	Ahnak	DY6	AHNAK nucleoprotein (desmoyokin)	ENSG00000124942:AHNAK	ILMN_2458765
Up	ENSMUSG00000015850	229595	Adamtsl4	ADAMTSL-4|Tsrc1	ADAMTS-like 4	ENSG00000143382:ADAMTSL4	ILMN_2459899
Up	ENSMUSG00000033066	14457	Gas7	AW124766|B230343A10Rik|Gas7-cb	growth arrest specific 7	ENSG00000007237:GAS7	ILMN_2468473
Up	ENSMUSG00000040751	56743	Lat2	AW125574|LAB|NTAL|WSCR5|Wbscr15|Wbscr5	linker for activation of T cells family, member 2	ENSG00000086730:LAT2	ILMN_2473562
Up	ENSMUSG00000026360	19735	Rgs2	GOS8	regulator of G-protein signaling 2	ENSG00000116741:RGS2	ILMN_2480115
Up	ENSMUSG00000031441	50770	Atp11a	4930558F19Rik|AU040868|Atpc1h|Ih	ATPase, class VI, type 11A	ENSG00000068650:ATP11A	ILMN_2481202
Up	ENSMUSG00000039068	108946	Zzz3	3110065C23Rik|6430567E01Rik|AA408566|AI481057|AW556059|R75514	zinc finger, ZZ domain containing 3	ENSG00000036549:ZZZ3	ILMN_2483638
Up	ENSMUSG00000027523	14683	Gnas	5530400H20Rik|A930027G11Rik|C130027O20Rik|GPSA|GSP|Galphas|Gnas1|Gnasxl|Gsa|Nesp|Nespl|Oed-Sml|Oedsml|P1|P2|P3|PHP1A|PHP1B|POH	GNAS (guanine nucleotide binding protein, alpha stimulating) complex locus	ENSG00000087460:GNAS	ILMN_2483957
Up	ENSMUSG00000007617	26556	Homer1	PSD-Zip45|SYN47|Ves-1|homer-1|vesl-1	homer homolog 1 (Drosophila)		ILMN_2486012
Up	ENSMUSG00000022906	80285	Parp9	ARTD9|AW214463|BC003281|Bagl|Bal|PARP-9	poly (ADP-ribose) polymerase family, member 9	ENSG00000138496:PARP9	ILMN_2486102
Up	ENSMUSG00000032890	242662	Rims3	A730060M23Rik|Nim3|Rim3|mKIAA0237	regulating synaptic membrane exocytosis 3	ENSG00000117016:RIMS3	ILMN_2488599
Up	ENSMUSG00000005628	50874	Tmod4	MTMOD|Sk-Tmod	tropomodulin 4	ENSG00000163157:TMOD4	ILMN_2488846
Up	ENSMUSG00000048756	56484	Foxo3	1110048B16Rik|2010203A17Rik|C76856|FKHRL1|Fkhr2|Foxo3a	forkhead box O3		ILMN_2501865
Up	ENSMUSG00000017652	21939	Cd40	AI326936|Bp50|GP39|HIGM1|IGM|IMD3|T-BAM|TRAP|Tnfrsf5|p50	CD40 antigen	ENSG00000101017:CD40	ILMN_2502136
Up	ENSMUSG00000044167	56458	Foxo1	AI876417|Afxh|FKHR|Fkhr1|Foxo1a	forkhead box O1	ENSG00000150907:FOXO1	ILMN_2509340
Up	ENSMUSG00000026667	16589	Uhmk1	4732477C12Rik|4930500M09Rik|AA673513|AI449218|AU021979|KIS|Kist|P-CIP2	U2AF homology motif (UHM) kinase 1	ENSG00000152332:UHMK1	ILMN_2512928
Up	ENSMUSG00000024130	27410	Abca3	1810036E22Rik|ABC-C|Abc3	ATP-binding cassette, sub-family A (ABC1), member 3	ENSG00000167972:ABCA3	ILMN_2514655
Up	ENSMUSG00000076939	102641542	Iglv3	-	immunoglobulin lambda variable 3		ILMN_2520956
Up	ENSMUSG00000026630	381319	Batf3	9130211I03Rik|Snft	basic leucine zipper transcription factor, ATF-like 3	ENSG00000123685:BATF3	ILMN_2526739
Up	ENSMUSG00000029360	100379143	Gm9754	ENSMUSG00000029360	predicted gene 9754		ILMN_2549653
Up	ENSMUSG00000030067	108655	Foxp1	3110052D19Rik|4932443N09Rik|AI461938|AW494214	forkhead box P1		ILMN_2552236
Up	ENSMUSG00000003746	17155	Man1a	Man1a1|PCR1	mannosidase 1, alpha	ENSG00000111885:MAN1A1	ILMN_2564090
Up	ENSMUSG00000057914	12296	Cacnb2	AW060387|CAB2|Cavbeta2|Cchb2	calcium channel, voltage-dependent, beta 2 subunit	ENSG00000165995:CACNB2	ILMN_2565436
Up	ENSMUSG00000015522	11863	Arnt	D3Ertd557e|Drnt|ESTM42|Hif1b|W08714|bHLHe2|mKIAA4051	aryl hydrocarbon receptor nuclear translocator	ENSG00000143437:ARNT	ILMN_2567803
Up	ENSMUSG00000058793	110911	Cds2	5730450N06Rik|5730460C18Rik|AI854580|D2Wsu127e	CDP-diacylglycerol synthase (phosphatidate cytidylyltransferase) 2	ENSG00000101290:CDS2	ILMN_2572849
Up	ENSMUSG00000029093	81840	Sorcs2	N28137|mKIAA1329	sortilin-related VPS10 domain containing receptor 2	ENSG00000184985:SORCS2	ILMN_2575815
Up	ENSMUSG00000062319	791270	Gm10115	ENSMUSG00000062319	predicted gene 10115		ILMN_2578681
Up	ENSMUSG00000026123	226971	Plekhb2	2310009M15Rik|AU018239|Evt2|Phdc|evt-2	pleckstrin homology domain containing, family B (evectins) member 2	ENSG00000115762:PLEKHB2	ILMN_2587084
Up	ENSMUSG00000037548	15000	H2-DMb2	H-2Mb2|H2-Mb2	histocompatibility 2, class II, locus Mb2	ENSG00000242574:HLA-DMB	ILMN_2589164
Up	ENSMUSG00000039782	231207	Cpeb2	A630055H10Rik|Cpe-bp2	cytoplasmic polyadenylation element binding protein 2	ENSG00000137449:CPEB2	ILMN_2589667
Up	ENSMUSG00000040616	214359	Tmem51	BC003277	transmembrane protein 51	ENSG00000171729:TMEM51	ILMN_2589741
Up	ENSMUSG00000026807	68870	Ak8	1190002A17Rik|AK 8	adenylate kinase 8	ENSG00000165695:AK8	ILMN_2590894
Up	ENSMUSG00000018171	75909	Vmp1	3110098I04Rik|4930579A11Rik|AI787464|Tango5|Tmem49|ni-2	vacuole membrane protein 1	ENSG00000062716:VMP1	ILMN_2591777
Up	ENSMUSG00000050914	654824	Ankrd37	-	ankyrin repeat domain 37	ENSG00000186352:ANKRD37	ILMN_2595857
Up	ENSMUSG00000054728	218194	Phactr1	9630030F18Rik|Rpel1	phosphatase and actin regulator 1	ENSG00000112137:PHACTR1	ILMN_2596560
Up	ENSMUSG00000041264	231915	Uspl1	E430026A01Rik	ubiquitin specific peptidase like 1	ENSG00000132952:USPL1	ILMN_2599110
Up	ENSMUSG00000046020	140484	Pofut1	O-FucT-1|mKIAA0180	protein O-fucosyltransferase 1	ENSG00000101346:POFUT1	ILMN_2599360
Up	ENSMUSG00000075254	77446	Heg1	4632417D23Rik|5530401I02Rik|9530025L16Rik|BC038614|Gm629|OTTMUSG00000027315	HEG homolog 1 (zebrafish)	ENSG00000173706:HEG1	ILMN_2600022
Up	ENSMUSG00000034330	234779	Plcg2	PLCgamma2|Plcg-2	phospholipase C, gamma 2		ILMN_2601833
Up	ENSMUSG00000026482	19731	Rgl1	Rgl|mKIAA0959	ral guanine nucleotide dissociation stimulator,-like 1	ENSG00000143344:RGL1	ILMN_2603944
Up	ENSMUSG00000074570	320664	Cass4	F730031O20Rik	Cas scaffolding protein family member 4	ENSG00000087589:CASS4	ILMN_2603976
Up	ENSMUSG00000037296	67207	Lsm1	2810025O06Rik|CASM	LSM1 homolog, U6 small nuclear RNA associated (S. cerevisiae)	ENSG00000175324:LSM1	ILMN_2603984
Up	ENSMUSG00000021416	69123	Eci3	1810022C23Rik|Kseg2	enoyl-Coenzyme A delta isomerase 3		ILMN_2604310
Up	ENSMUSG00000033170	105844	Card10	AI449026|Bimp1|Carma3	caspase recruitment domain family, member 10	ENSG00000100065:CARD10	ILMN_2606660
Up	ENSMUSG00000028524	73094	Sgip1	3110007P09Rik|SGIP1alpha|gag	SH3-domain GRB2-like (endophilin) interacting protein 1		ILMN_2610891
Up	ENSMUSG00000023026	239667	Dip2b	4932422C22|AI317237|AI854602|mKIAA1463	DIP2 disco-interacting protein 2 homolog B (Drosophila)	ENSG00000066084:DIP2B	ILMN_2611098
Up	ENSMUSG00000025239	29806	Limd1	AW822033|D9Ertd192e	LIM domains containing 1		ILMN_2615259
Up	ENSMUSG00000009291	108705	Pttg1ip	1810010L20Rik|AI314311|AU018448|C79540	pituitary tumor-transforming 1 interacting protein	ENSG00000183255:PTTG1IP	ILMN_2616309
Up	ENSMUSG00000036067	227659	Slc2a6	A330096C23|F630103L12Rik|Glut6|Glut9	solute carrier family 2 (facilitated glucose transporter), member 6	ENSG00000160326:SLC2A6	ILMN_2618918
Up	ENSMUSG00000060181	215436	Slc35e3	9330166G04Rik|AI481200	solute carrier family 35, member E3		ILMN_2619574
Up	ENSMUSG00000036905	12260	C1qb	-	complement component 1, q subcomponent, beta polypeptide	ENSG00000173369:C1QB	ILMN_2619620
Up	ENSMUSG00000045348	243300	Nyap1	6430598A04Rik	neuronal tyrosine-phosphorylated phosphoinositide 3-kinase adaptor 1	ENSG00000166924:NYAP1	ILMN_2621130
Up	ENSMUSG00000029771	27056	Irf5	AW491843|mirf5	interferon regulatory factor 5	ENSG00000128604:IRF5	ILMN_2621752
Up	ENSMUSG00000031652	80750	N4bp1	AI481586|C81621	NEDD4 binding protein 1	ENSG00000102921:N4BP1	ILMN_2621901
Up	ENSMUSG00000037032	11785	Apbb1	Fe65|Rir	amyloid beta (A4) precursor protein-binding, family B, member 1	ENSG00000166313:APBB1	ILMN_2623591
Up	ENSMUSG00000064039	12770	Ccr1l1	Cmkbr1l1	chemokine (C-C motif) receptor 1-like 1		ILMN_2625504
Up	ENSMUSG00000046110	574418	Serinc4	-	serine incorporator 4	ENSG00000184716:SERINC4	ILMN_2627179
Up	ENSMUSG00000029650	71706	Slc46a3	1200006F02Rik	solute carrier family 46, member 3	ENSG00000139508:SLC46A3	ILMN_2627733
Up	ENSMUSG00000027452	68738	Acss1	1110032O15Rik|AI788978|Acas2|Acas2l|AceCS2	acyl-CoA synthetase short-chain family member 1	ENSG00000154930:ACSS1	ILMN_2628174
Up	ENSMUSG00000021221	70127	Dpf3	2810403B03Rik|6530402L11Rik|BAF45C|C78788|CERD4|cer-d4	D4, zinc and double PHD fingers, family 3	ENSG00000205683:DPF3	ILMN_2628799
Up	ENSMUSG00000044701	246779	Il27	IL-27|IL-27p28|Il30|p28	interleukin 27	ENSG00000197272:IL27	ILMN_2630045
Up	ENSMUSG00000028524	73094	Sgip1	3110007P09Rik|SGIP1alpha|gag	SH3-domain GRB2-like (endophilin) interacting protein 1		ILMN_2631934
Up	ENSMUSG00000052384	224109	Nrros	E430025L02Rik|Lrcc33|Lrrc33	negative regulator of reactive oxygen species	ENSG00000174004:NRROS	ILMN_2634235
Up	ENSMUSG00000003228	14773	Grk5	Gprk5	G protein-coupled receptor kinase 5	ENSG00000198873:GRK5	ILMN_2637571
Up	ENSMUSG00000033319	240263	Fem1c	2610312A07Rik|3632443A22Rik|AI646567	fem-1 homolog c (C.elegans)	ENSG00000145780:FEM1C	ILMN_2641669
Up	ENSMUSG00000056708	15939	Ier5	-	immediate early response 5		ILMN_2642275
Up	ENSMUSG00000043505	317757	Gimap5	D630024P16|E230026N22Rik	GTPase, IMAP family member 5	ENSG00000196329:GIMAP5	ILMN_2643096
Up	ENSMUSG00000021895	71704	Arhgef3	1200004I24Rik|9830169H03Rik|C76747|Xpln	Rho guanine nucleotide exchange factor (GEF) 3	ENSG00000163947:ARHGEF3	ILMN_2645208
Up	ENSMUSG00000032611	112418	1700102P08Rik	AI593206	RIKEN cDNA 1700102P08 gene		ILMN_2646254
Up	ENSMUSG00000010067	56289	Rassf1	123F2|AA536941|AU044980|NORE2A|RDA32|REH3P21|Rassf1A|Rassf1B|Rassf1C	Ras association (RalGDS/AF-6) domain family member 1	ENSG00000068028:RASSF1	ILMN_2647435
Up	ENSMUSG00000086782	77866	E130102H24Rik	-	RIKEN cDNA E130102H24 gene		ILMN_2647694
Up	ENSMUSG00000042659	66412	Arrdc4	2410003C09Rik|AV216361	arrestin domain containing 4	ENSG00000140450:ARRDC4	ILMN_2648967
Up	ENSMUSG00000032492	19228	Pth1r	PPR|Pthr|Pthr1	parathyroid hormone 1 receptor	ENSG00000160801:PTH1R	ILMN_2650356
Up	ENSMUSG00000025429	19201	Pstpip2	MAYP|cmo	proline-serine-threonine phosphatase-interacting protein 2	ENSG00000152229:PSTPIP2	ILMN_2651808
Up	ENSMUSG00000067825	74043	Pex26	4632428M11Rik|AI853212	peroxisomal biogenesis factor 26	ENSG00000215193:PEX26	ILMN_2652077
Up	ENSMUSG00000050304	83885	Slc25a2	Ornt2	solute carrier family 25 (mitochondrial carrier, ornithine transporter) member 2		ILMN_2653772
Up	ENSMUSG00000000805	12351	Car4	AW456718|Ca4	carbonic anhydrase 4	ENSG00000167434:CA4	ILMN_2655795
Up	ENSMUSG00000001036	13855	Epn2	9530051D10Rik|AA536924|Ibp2	epsin 2	ENSG00000072134:EPN2	ILMN_2659617
Up	ENSMUSG00000000594	14667	Gm2a	AA408702|AW215435|GM2-AP|SAP-3	GM2 ganglioside activator protein	ENSG00000196743:GM2A	ILMN_2661971
Up	ENSMUSG00000024242	225028	Map4k3	4833416M01Rik|4833416M07Rik|9530052P13Rik|Glk|MAPKKKK3|MEKKK 3|MEKKK3|RAB8IPL1	mitogen-activated protein kinase kinase kinase kinase 3	ENSG00000011566:MAP4K3	ILMN_2663805
Up	ENSMUSG00000078763	20555	Slfn1	AV316259	schlafen 1		ILMN_2663930
Up	ENSMUSG00000038776	13849	Ephx1	AI195553|Eph-1|Eph1|mEH	epoxide hydrolase 1, microsomal	ENSG00000143819:EPHX1	ILMN_2664224
Up	ENSMUSG00000020941	53859	Map3k14	Nik|aly	mitogen-activated protein kinase kinase kinase 14	ENSG00000006062:MAP3K14	ILMN_2665050
Up	ENSMUSG00000046245	231805	Pilra	AV021745|FDF03	paired immunoglobin-like type 2 receptor alpha	ENSG00000085514:PILRA	ILMN_2665307
Up	ENSMUSG00000061887	72475	Ssbp3	2610021L12Rik|2610200M23Rik|5730488C10Rik|AI854733|AW551939|LAST|SSDP1	single-stranded DNA binding protein 3	ENSG00000157216:SSBP3	ILMN_2666108
Up	ENSMUSG00000030730	11937	Atp2a1	SERCA1	ATPase, Ca++ transporting, cardiac muscle, fast twitch 1	ENSG00000196296:ATP2A1	ILMN_2666864
Up	ENSMUSG00000037683	70882	Armc3	4921513G22Rik	armadillo repeat containing 3	ENSG00000165309:ARMC3	ILMN_2668224
Up	ENSMUSG00000042808	14776	Gpx2	GI-GPx|GPx-GI|GSHPx-2|GSHPx-GI	glutathione peroxidase 2	ENSG00000176153:GPX2	ILMN_2674483
Up	ENSMUSG00000021278	93835	Amn	5033428N14Rik|AV002116	amnionless	ENSG00000166126:AMN	ILMN_2675289
Up	ENSMUSG00000039013	233186	Siglecf	Siglec5|mSiglec-F	sialic acid binding Ig-like lectin F	ENSG00000105366:SIGLEC8	ILMN_2675309
Up	ENSMUSG00000031565	14182	Fgfr1	AW208770|Eask|FLG|Fgfr-1|Flt-2|Hspy|MFR|bFGF-R-1|c-fgr	fibroblast growth factor receptor 1		ILMN_2675581
Up	ENSMUSG00000055538	71918	Zcchc24	2310047A01Rik	zinc finger, CCHC domain containing 24	ENSG00000165424:ZCCHC24	ILMN_2675922
Up	ENSMUSG00000031875	68119	Cmtm3	9430096L06Rik|AI413895|BNAS2|Cklfsf3	CKLF-like MARVEL transmembrane domain containing 3	ENSG00000140931:CMTM3	ILMN_2679037
Up	ENSMUSG00000009772	74137	Nuak2	1200013B22Rik|Omphk2|Snark|mKIAA0537	NUAK family, SNF1-like kinase, 2	ENSG00000163545:NUAK2	ILMN_2680038
Up	ENSMUSG00000039981	237256	Zc3h12d	D730019B10Rik|TFL	zinc finger CCCH type containing 12D	ENSG00000178199:ZC3H12D	ILMN_2680398
Up	ENSMUSG00000059288	12593	Cdyl	AI325931	chromodomain protein, Y chromosome-like	ENSG00000153046:CDYL	ILMN_2680574
Up	ENSMUSG00000066278	330192	Vps37b	2300007F24Rik|AI415429|BC026744	vacuolar protein sorting 37B (yeast)	ENSG00000139722:VPS37B	ILMN_2681670
Up	ENSMUSG00000033066	14457	Gas7	AW124766|B230343A10Rik|Gas7-cb	growth arrest specific 7	ENSG00000007237:GAS7	ILMN_2683424
Up	ENSMUSG00000053641	102442	Dennd4a	AI115600|AI851943|F730015K02Rik	DENN/MADD domain containing 4A	ENSG00000174485:DENND4A	ILMN_2683486
Up	ENSMUSG00000019320	71893	Noxo1	2310034C04Rik|P41NOX|P41NOXA|P41NOXB|P41NOXC|Snx28|hslt	NADPH oxidase organizer 1	ENSG00000196408:NOXO1	ILMN_2683856
Up	ENSMUSG00000039005	21898	Tlr4	Lps|Ly87|Ran/M1|Rasl2-8	toll-like receptor 4	ENSG00000136869:TLR4	ILMN_2684234
Up	ENSMUSG00000002007	56504	Srpk3	Mssk1|Stk23	serine/arginine-rich protein specific kinase 3	ENSG00000184343:SRPK3	ILMN_2684515
Up	ENSMUSG00000075706	625249	Gpx4	GPx-4|GSHPx-4|PHGPx|mtPHGPx|snGPx	glutathione peroxidase 4	ENSG00000167468:GPX4	ILMN_2684855
Up	ENSMUSG00000020865	76408	Abcc3	1700019L09Rik|ABC31|MLP2|MOAT-D|MRP3	ATP-binding cassette, sub-family C (CFTR/MRP), member 3	ENSG00000108846:ABCC3	ILMN_2685157
Up	ENSMUSG00000042129	213391	Rassf4	3830411C14Rik|AD037|AI586137	Ras association (RalGDS/AF-6) domain family member 4		ILMN_2686244
Up	ENSMUSG00000038582	320717	Pptc7	9130017A15Rik|AA672638|AI848390|TA-PP2C	PTC7 protein phosphatase homolog (S. cerevisiae)		ILMN_2688607
Up	ENSMUSG00000037820	21817	Tgm2	G[a]h|TG2|TGase2|tTG|tTGas	transglutaminase 2, C polypeptide		ILMN_2692615
Up	ENSMUSG00000002885	26364	Cd97	AA409984|TM7LN1	CD97 antigen	ENSG00000123146:CD97	ILMN_2694170
Up	ENSMUSG00000029190	320661	D5Ertd579e	9030221A05Rik|A930018H20Rik|Kiaa0232|mKIAA0232	DNA segment, Chr 5, ERATO Doi 579, expressed	ENSG00000170871:KIAA0232	ILMN_2696299
Up	ENSMUSG00000009035	223693	Tmem184b	2610507A11|4732495E13Rik	transmembrane protein 184b	ENSG00000198792:TMEM184B	ILMN_2697433
Up	ENSMUSG00000006344	23887	Ggt5	AI551243|GGL|GGT-REL|Ggtla1	gamma-glutamyltransferase 5	ENSG00000099998:GGT5	ILMN_2698271
Up	ENSMUSG00000024486	15200	Hbegf	AW047313|Dtr|Dts|Hegfl	heparin-binding EGF-like growth factor	ENSG00000113070:HBEGF	ILMN_2698449
Up	ENSMUSG00000033444	74392	Specc1l	4930470P14Rik|4932439K10Rik|9530057A13Rik|AI317249|Cytsa|mKIAA0376	sperm antigen with calponin homology and coiled-coil domains 1-like	ENSG00000100014:SPECC1L	ILMN_2700448
Up	ENSMUSG00000035513	171171	Ntng2	2610016D08Rik|Lmnt2	netrin G2		ILMN_2701486
Up	ENSMUSG00000055994	257632	Nod2	ACUG|BLAU|CD|Card15|F830032C23Rik|IBD1|Nlrc2	nucleotide-binding oligomerization domain containing 2	ENSG00000167207:NOD2	ILMN_2702208
Up	ENSMUSG00000031174	19893	Rpgr	Rp3h	retinitis pigmentosa GTPase regulator	ENSG00000156313:RPGR	ILMN_2703093
Up	ENSMUSG00000022885	20440	St6gal1	AW742324|Siat1|St6Gal-I|St6gal|St6galI	beta galactoside alpha 2,6 sialyltransferase 1	ENSG00000073849:ST6GAL1	ILMN_2705166
Up	ENSMUSG00000040268	101476	Plekha1	AA960558|C920009D07Rik|TAPP1	pleckstrin homology domain containing, family A (phosphoinositide binding specific) member 1	ENSG00000107679:PLEKHA1	ILMN_2708877
Up	ENSMUSG00000038150	66612	Ormdl3	2810011N17Rik|AI315223	ORM1-like 3 (S. cerevisiae)	ENSG00000172057:ORMDL3	ILMN_2712280
Up	ENSMUSG00000020838	15567	Slc6a4	5-HTT|AI323329|Htt|Sert	solute carrier family 6 (neurotransmitter transporter, serotonin), member 4	ENSG00000108576:SLC6A4	ILMN_2713714
Up	ENSMUSG00000050212	230752	Eva1b	2610027C15Rik|Fam176b	eva-1 homolog B (C. elegans)	ENSG00000142694:EVA1B	ILMN_2714073
Up	ENSMUSG00000025743	20970	Sdc3	Synd3|mKIAA0468|syn-3	syndecan 3		ILMN_2715042
Up	ENSMUSG00000036896	12262	C1qc	AI385742|C1qg|Ciqc	complement component 1, q subcomponent, C chain	ENSG00000159189:C1QC	ILMN_2715840
Up	ENSMUSG00000026482	19731	Rgl1	Rgl|mKIAA0959	ral guanine nucleotide dissociation stimulator,-like 1	ENSG00000143344:RGL1	ILMN_2717176
Up	ENSMUSG00000026737	18718	Pip4k2a	AW742916|Pip5k2a	phosphatidylinositol-5-phosphate 4-kinase, type II, alpha	ENSG00000150867:PIP4K2A	ILMN_2717439
Up	ENSMUSG00000007617	26556	Homer1	PSD-Zip45|SYN47|Ves-1|homer-1|vesl-1	homer homolog 1 (Drosophila)		ILMN_2718149
Up	ENSMUSG00000004633	69993	Chn2	1700026N20Rik|4930557O16Rik|ARHGAP3|Bch	chimerin 2	ENSG00000106069:CHN2	ILMN_2718189
Up	ENSMUSG00000032578	12700	Cish	AI385595|CIS1|Cis|F17|F23	cytokine inducible SH2-containing protein	ENSG00000114737:CISH	ILMN_2718330
Up	ENSMUSG00000026938	14133	Fcna	Fcn1	ficolin A		ILMN_2718589
Up	ENSMUSG00000056268	329260	Dennd1b	4632404N19Rik|4930467M19Rik|6820401H01Rik|F730008N07Rik	DENN/MADD domain containing 1B	ENSG00000213047:DENND1B	ILMN_2718929
Up	ENSMUSG00000045667	276829	Smtnl2	D130058I21Rik	smoothelin-like 2	ENSG00000188176:SMTNL2	ILMN_2723293
Up	ENSMUSG00000005580	11515	Adcy9	ACtp10|AW125421|D16Wsu65e|mKIAA0520	adenylate cyclase 9	ENSG00000162104:ADCY9	ILMN_2723474
Up	ENSMUSG00000057963	217837	Itpk1	BC031182	inositol 1,3,4-triphosphate 5/6 kinase	ENSG00000100605:ITPK1	ILMN_2723920
Up	ENSMUSG00000033319	240263	Fem1c	2610312A07Rik|3632443A22Rik|AI646567	fem-1 homolog c (C.elegans)	ENSG00000145780:FEM1C	ILMN_2724409
Up	ENSMUSG00000031565	14182	Fgfr1	AW208770|Eask|FLG|Fgfr-1|Flt-2|Hspy|MFR|bFGF-R-1|c-fgr	fibroblast growth factor receptor 1		ILMN_2727068
Up	ENSMUSG00000028864	15234	Hgf	C230052L06Rik|HGF/SF|NK1|NK2|SF|SF/HGF	hepatocyte growth factor	ENSG00000019991:HGF	ILMN_2729117
Up	ENSMUSG00000043099	15248	Hic1	AA408311|HIC-1	hypermethylated in cancer 1	ENSG00000177374:HIC1	ILMN_2729197
Up	ENSMUSG00000085603	76024	Gm11346	5830431A10Rik|AI447617|Gm11347|OTTMUSG00000000601|OTTMUSG00000000602	predicted gene 11346		ILMN_2729252
Up	ENSMUSG00000074240	234421	Cib3	C730014M21Rik|Gm1107|KIP3	calcium and integrin binding family member 3	ENSG00000141977:CIB3	ILMN_2730100
Up	ENSMUSG00000056055	20215	Sag	A930001K18Rik|Arr1|Irbp|arrestin	S-antigen, retina and pineal gland (arrestin)	ENSG00000130561:SAG	ILMN_2730436
Up	ENSMUSG00000036117	16191	Il5	Il-5	interleukin 5	ENSG00000113525:IL5	ILMN_2731160
Up	ENSMUSG00000030592	20190	Ryr1	AI528790|RYR-1|Ryr|skrr	ryanodine receptor 1, skeletal muscle	ENSG00000196218:RYR1	ILMN_2733073
Up	ENSMUSG00000025372	108100	Baiap2	IRSp53|R75030	brain-specific angiogenesis inhibitor 1-associated protein 2	ENSG00000175866:BAIAP2	ILMN_2733091
Up	ENSMUSG00000027488	20648	Snta1	AW228934|Snt1	syntrophin, acidic 1	ENSG00000101400:SNTA1	ILMN_2734142
Up	ENSMUSG00000024013	26382	Fgd2	Tcd-2|Tcd2|ZFYVE4|tcs-2|tcs2	FYVE, RhoGEF and PH domain containing 2	ENSG00000146192:FGD2	ILMN_2737903
Up	ENSMUSG00000021203	68149	Otub2	2010015L18Rik|4930586I02Rik|AI413508|AW557219|OTB2|OTU2	OTU domain, ubiquitin aldehyde binding 2	ENSG00000089723:OTUB2	ILMN_2740268
Up	ENSMUSG00000027634	29812	Ndrg3	4833415O14Rik|AI747193|Ndr3	N-myc downstream regulated gene 3	ENSG00000101079:NDRG3	ILMN_2740628
Up	ENSMUSG00000036322	100504404	H2-Ea-ps	AI323765|E-alpha-f|H-2Ea|H2-Ea|I-Ealpha|Ia-3|Ia3	histocompatibility 2, class II antigen E alpha, pseudogene	ENSG00000204287:HLA-DRA	ILMN_2741935
Up	ENSMUSG00000040229	23890	Gpr34	Lypsr1	G protein-coupled receptor 34	ENSG00000171659:GPR34	ILMN_2742840
Up	ENSMUSG00000004933	17179	Matk	CHK|HYL|Ntk	megakaryocyte-associated tyrosine kinase	ENSG00000007264:MATK	ILMN_2743902
Up	ENSMUSG00000017774	17913	Myo1c	C80397|MMIb|MYO1E|NMI|mm1beta|myr2	myosin IC	ENSG00000197879:MYO1C	ILMN_2745367
Up	ENSMUSG00000024187	106581	Itfg3	-	integrin alpha FG-GAP repeat containing 3	ENSG00000167930:ITFG3	ILMN_2748941
Up	ENSMUSG00000053175	12051	Bcl3	AI528691|Bcl-3	B cell leukemia/lymphoma 3	ENSG00000069399:BCL3	ILMN_2749717
Up	ENSMUSG00000070002	13716	Ell	Ell1|Men	elongation factor RNA polymerase II	ENSG00000105656:ELL	ILMN_2751304
Up	ENSMUSG00000043953	54199	Ccrl2	1810047I05Rik|Ackr5|CCR11|Cmkbr1l2|E01|L-CCR	chemokine (C-C motif) receptor-like 2	ENSG00000121797:CCRL2	ILMN_2752624
Up	ENSMUSG00000039005	21898	Tlr4	Lps|Ly87|Ran/M1|Rasl2-8	toll-like receptor 4	ENSG00000136869:TLR4	ILMN_2752966
Up	ENSMUSG00000030203	70686	Dusp16	3830417M17Rik|AW558566|D6Ertd213e|MKP-7|MKP7|Mkpm	dual specificity phosphatase 16	ENSG00000111266:DUSP16	ILMN_2754148
Up	ENSMUSG00000047182	16369	Irs3	AA408304	insulin receptor substrate 3		ILMN_2755312
Up	ENSMUSG00000056501	12608	Cebpb	C/EBPbeta|CRP2|IL-6DBP|LAP|LIP|NF-IL6|NF-M|Nfil6	CCAAT/enhancer binding protein (C/EBP), beta	ENSG00000172216:CEBPB	ILMN_2756435
Up	ENSMUSG00000041633	207474	Kctd12b	9530071H11Rik|B430319H24Rik	potassium channel tetramerisation domain containing 12b		ILMN_2759619
Up	ENSMUSG00000021200	65256	Asb2	1110008E15Rik	ankyrin repeat and SOCS box-containing 2	ENSG00000100628:ASB2	ILMN_2765759
Up	ENSMUSG00000036840	20437	Siah1a	AA982064|AI853500|Sinh1a	seven in absentia 1A	ENSG00000196470:SIAH1	ILMN_2768831
Up	ENSMUSG00000056529	19204	Ptafr	PAFR	platelet-activating factor receptor	ENSG00000169403:PTAFR	ILMN_2769521
Up	ENSMUSG00000034614	216505	Pik3ip1	1500004A08Rik|5830455E04Rik|Crkd|Hgfl	phosphoinositide-3-kinase interacting protein 1	ENSG00000100100:PIK3IP1	ILMN_2769772
Up	ENSMUSG00000032402	17127	Smad3	AU022421|Madh3	SMAD family member 3	ENSG00000166949:SMAD3	ILMN_2772582
Up	ENSMUSG00000036139	15427	Hoxc9	Hox-3.2	homeobox C9	ENSG00000180806:HOXC9	ILMN_2772764
Up	ENSMUSG00000036887	12259	C1qa	AI255395|C1q	complement component 1, q subcomponent, alpha polypeptide	ENSG00000173372:C1QA	ILMN_2776431
Up	ENSMUSG00000019122	20308	Ccl9	CCF18|MRP-2|Scya10|Scya9	chemokine (C-C motif) ligand 9		ILMN_2776603
Up	ENSMUSG00000033066	14457	Gas7	AW124766|B230343A10Rik|Gas7-cb	growth arrest specific 7	ENSG00000007237:GAS7	ILMN_2776850
Up	ENSMUSG00000043705	381122	Capn13	CANP 13|Gm943	calpain 13	ENSG00000162949:CAPN13	ILMN_3160190
