# Supplementary material for: Transcriptional profiling of eosinophil subsets in interleukin‐5 transgenic mice
Source: J Leukoc Biol. 2018 May 14;104(1):195–204. doi: 10.1002/JLB.6MA1117-451R (PMC6749942; doi:10.1002/JLB.6MA1117-451R)
Supplement: Supplementary file 4 — tableS3 [file JLB-104-195-s004.xlsx]

## Sheet: Sheet1
Group	Direction	EnsemblId	EntrezId	GeneSymbol	Synonyms	Description	Human Orthologue	ILMN_ID
Eosinophil Maturation	Up	ENSMUSG00000028064	20351	Sema4a	AI132332|SemB|Semab	sema domain, immunoglobulin domain (Ig), transmembrane domain (TM) and short cytoplasmic domain, (semaphorin) 4A	ENSG00000196189:SEMA4A	ILMN_1215120
Eosinophil Maturation	Up	ENSMUSG00000025190	14718	Got1	AI789014|Got-1|cAspAT|cCAT	glutamic-oxaloacetic transaminase 1, soluble	ENSG00000120053:GOT1	ILMN_1217043
Eosinophil Maturation	Up	ENSMUSG00000022836	107589	Mylk	9530072E15Rik|A930019C19Rik|AW489456|KRP|MLCK108|MLCK210|Mlck|nmMlck|smMLCK	myosin, light polypeptide kinase	ENSG00000065534:MYLK	ILMN_1219471
Eosinophil Maturation	Up	ENSMUSG00000059565	384179	Gm5292	EG384179	predicted gene 5292		ILMN_1220253
Eosinophil Maturation	Up	ENSMUSG00000028669	66193	Pithd1	1110049F12Rik|AA408179|Trp26	PITH (C-terminal proteasome-interacting domain of thioredoxin-like) domain containing 1	ENSG00000057757:PITHD1	ILMN_1221838
Eosinophil Maturation	Up	ENSMUSG00000083679	666937	Gm12892	Ck1|OTTMUSG00000008948	predicted gene 12892		ILMN_1224754
Eosinophil Maturation	Up	ENSMUSG00000032715	228775	Trib3	Ifld2|Nipk|SINK|SKIP3|TRB-3|Trb3	tribbles homolog 3 (Drosophila)	ENSG00000101255:TRIB3	ILMN_1225528
Eosinophil Maturation	Up	ENSMUSG00000005514	18984	Por	4933424M13Rik|CPR|CYPOR	P450 (cytochrome) oxidoreductase	ENSG00000127948:POR	ILMN_1232447
Eosinophil Maturation	Up	ENSMUSG00000047250	19224	Ptgs1	COX1|Cox-1|Cox-3|PGHS-1|PHS 1|Pghs1	prostaglandin-endoperoxide synthase 1	ENSG00000095303:PTGS1	ILMN_1233864
Eosinophil Maturation	Up	ENSMUSG00000021675	14064	F2rl2	F730031A08|PAR3	coagulation factor II (thrombin) receptor-like 2	ENSG00000164220:F2RL2	ILMN_1236465
Eosinophil Maturation	Up	ENSMUSG00000056498	320782	Tmem154	9930117H01Rik	transmembrane protein 154		ILMN_1237114
Eosinophil Maturation	Up	ENSMUSG00000087190	319403	D430001F17Rik	-	RIKEN cDNA D430001F17 gene		ILMN_1237733
Eosinophil Maturation	Up	ENSMUSG00000047250	19224	Ptgs1	COX1|Cox-1|Cox-3|PGHS-1|PHS 1|Pghs1	prostaglandin-endoperoxide synthase 1	ENSG00000095303:PTGS1	ILMN_1239239
Eosinophil Maturation	Up	ENSMUSG00000033717	11551	Adra2a	AW122659|Adra-2|Adra-2a|alpha(2A)AR|alpha2-C10|alpha2A|alpha2A-AR	adrenergic receptor, alpha 2a	ENSG00000150594:ADRA2A	ILMN_1242170
Eosinophil Maturation	Up	ENSMUSG00000020656	195733	Grhl1	LBP-32|MGR|Tcfcp2l2	grainyhead-like 1 (Drosophila)	ENSG00000134317:GRHL1	ILMN_1246419
Eosinophil Maturation	Up	ENSMUSG00000030103	20893	Bhlhe40	Bhlhb2|C130042M06Rik|CR8|Clast5|Dec1|Sharp2|Stra13|Stra14	basic helix-loop-helix family, member e40	ENSG00000134107:BHLHE40	ILMN_1249378
Eosinophil Maturation	Up	ENSMUSG00000000730	54427	Dnmt3l	D6Ertd14e|ecat7	DNA (cytosine-5-)-methyltransferase 3-like	ENSG00000142182:DNMT3L	ILMN_1250149
Eosinophil Maturation	Up	ENSMUSG00000035274	21983	Tpbg	5T4|AW495680|WAIF1	trophoblast glycoprotein	ENSG00000146242:TPBG	ILMN_1250696
Eosinophil Maturation	Up	ENSMUSG00000026832	227929	Cytip	A130053M09Rik|AI462064|C80816|Cbp|Cybr|Pscdbp	cytohesin 1 interacting protein	ENSG00000115165:CYTIP	ILMN_1251748
Eosinophil Maturation	Up	ENSMUSG00000028063	16905	Lmna	Dhe	lamin A	ENSG00000160789:LMNA	ILMN_1254405
Eosinophil Maturation	Up	ENSMUSG00000032018	235293	Sc5d	A830037K02|A830073K23Rik|Sc5dl	sterol-C5-desaturase (fungal ERG3, delta-5-desaturase) homolog (S. cerevisae)		ILMN_1254827
Eosinophil Maturation	Up	ENSMUSG00000028063	16905	Lmna	Dhe	lamin A	ENSG00000160789:LMNA	ILMN_1255510
Eosinophil Maturation	Up	ENSMUSG00000028669	66193	Pithd1	1110049F12Rik|AA408179|Trp26	PITH (C-terminal proteasome-interacting domain of thioredoxin-like) domain containing 1	ENSG00000057757:PITHD1	ILMN_1255697
Eosinophil Maturation	Up	ENSMUSG00000027940	59069	Tpm3	TM30nm|TMnm|Tm5NM|Tpm-5|Tpm5|Trop-5|gamma-TM|hTM30nm|hTMnm	tropomyosin 3, gamma	ENSG00000143549:TPM3	ILMN_2443164
Eosinophil Maturation	Up	ENSMUSG00000054999	381204	Naaladl1	Gm964|Naaladasel	N-acetylated alpha-linked acidic dipeptidase-like 1	ENSG00000168060:NAALADL1	ILMN_2531527
Eosinophil Maturation	Up	ENSMUSG00000027068	241452	Dhrs9	C730025I08Rik|Rdh15	dehydrogenase/reductase (SDR family) member 9	ENSG00000073737:DHRS9	ILMN_2602089
Eosinophil Maturation	Up	ENSMUSG00000037580	14528	Gch1	GTP-CH|GTPCH|Gch	GTP cyclohydrolase 1	ENSG00000131979:GCH1	ILMN_2606295
Eosinophil Maturation	Up	ENSMUSG00000025701	11689	Alox5	5-LO|5-LOX|5LO|5LX|AI850497|F730011J02	arachidonate 5-lipoxygenase	ENSG00000012779:ALOX5	ILMN_2607112
Eosinophil Maturation	Up	ENSMUSG00000038172	69863	Ttc39b	1810054D07Rik|9130422G05Rik|AI450603|AV103077|AW215585	tetratricopeptide repeat domain 39B	ENSG00000155158:TTC39B	ILMN_2610609
Eosinophil Maturation	Up	ENSMUSG00000019235	238323	Rps6kl1	A830084F09Rik|AW046440	ribosomal protein S6 kinase-like 1	ENSG00000198208:RPS6KL1	ILMN_2649333
Eosinophil Maturation	Up	ENSMUSG00000022836	107589	Mylk	9530072E15Rik|A930019C19Rik|AW489456|KRP|MLCK108|MLCK210|Mlck|nmMlck|smMLCK	myosin, light polypeptide kinase	ENSG00000065534:MYLK	ILMN_2662602
Eosinophil Maturation	Up	ENSMUSG00000042745	15901	Id1	AI323524|D2Wsu140e|Idb1|bHLHb24	inhibitor of DNA binding 1	ENSG00000125968:ID1	ILMN_2672190
Eosinophil Maturation	Up	ENSMUSG00000022305	239393	Lrp12	AI848829|C820005L12Rik|LRP-12	low density lipoprotein-related protein 12	ENSG00000147650:LRP12	ILMN_2703738
Eosinophil Maturation	Up	ENSMUSG00000032578	12700	Cish	AI385595|CIS1|Cis|F17|F23	cytokine inducible SH2-containing protein	ENSG00000114737:CISH	ILMN_2718330
Eosinophil Maturation	Up	ENSMUSG00000025429	19201	Pstpip2	MAYP|cmo	proline-serine-threonine phosphatase-interacting protein 2	ENSG00000152229:PSTPIP2	ILMN_2722513
Eosinophil Maturation	Up	ENSMUSG00000048376	14062	F2r	AI482343|Cf2r|Par1|ThrR	coagulation factor II (thrombin) receptor	ENSG00000181104:F2R	ILMN_2740852
Eosinophil Maturation	Up	ENSMUSG00000030664	68469	Sox6os	1110006G14Rik	SRY (sex determining region Y)-box 6, opposite strand		ILMN_2756311
Eosinophil Maturation	Down	ENSMUSG00000029673	319974	Auts2	2700063G02Rik|A730011F23Rik|D830032G16Rik	autism susceptibility candidate 2	ENSG00000158321:AUTS2	ILMN_1213708
Eosinophil Maturation	Down	ENSMUSG00000030866	26918	Ern2	Ern1|Ire1|Ire1b	endoplasmic reticulum (ER) to nucleus signalling 2	ENSG00000134398:ERN2	ILMN_1214511
Eosinophil Maturation	Down	ENSMUSG00000068587	232714	Mgam	6030407P20Rik|MGA	maltase-glucoamylase	ENSG00000257335:MGAM	ILMN_1215251
Eosinophil Maturation	Down	ENSMUSG00000002985	11816	Apoe	AI255918	apolipoprotein E	ENSG00000130203:APOE	ILMN_1216042
Eosinophil Maturation	Down	ENSMUSG00000027875	15360	Hmgcs2	1300002P16|mHS	3-hydroxy-3-methylglutaryl-Coenzyme A synthase 2	ENSG00000134240:HMGCS2	ILMN_1216322
Eosinophil Maturation	Down	ENSMUSG00000024155	75178	Meiob	4930528F23Rik|MLZ-675	meiosis specific with OB domains	ENSG00000162039:MEIOB	ILMN_1217280
Eosinophil Maturation	Down	ENSMUSG00000024379	53603	Tslp	-	thymic stromal lymphopoietin	ENSG00000145777:TSLP	ILMN_1218069
Eosinophil Maturation	Down	ENSMUSG00000033209	209683	Ttc28	2310015L07Rik|6030435N04|AI428795|AI851761|BC002262|TPRBK	tetratricopeptide repeat domain 28	ENSG00000100154:TTC28	ILMN_1220397
Eosinophil Maturation	Down	ENSMUSG00000020334	30805	Slc22a4	Octn1	solute carrier family 22 (organic cation transporter), member 4	ENSG00000197208:SLC22A4	ILMN_1223035
Eosinophil Maturation	Down	ENSMUSG00000039167	170757	Eltd1	1110033N21Rik|ETL1|Etl	EGF, latrophilin seven transmembrane domain containing 1	ENSG00000162618:ELTD1	ILMN_1224540
Eosinophil Maturation	Down	ENSMUSG00000043384	67298	Gprasp1	2210415K24Rik|3110031O14Rik|C87852|GASP|GASP1	G protein-coupled receptor associated sorting protein 1	ENSG00000198932:GPRASP1	ILMN_1224770
Eosinophil Maturation	Down	ENSMUSG00000066687	235320	Zbtb16	AI467657|PLZF|Zfp145|lu	zinc finger and BTB domain containing 16	ENSG00000109906:ZBTB16	ILMN_1229216
Eosinophil Maturation	Down	ENSMUSG00000021662	110596	Arhgef28	9230110L08Rik|AI323540|D13Bwg1089e|RIP2|Rgnef|RhoGEF|Rhoip2|p190RhoGEF	Rho guanine nucleotide exchange factor (GEF) 28	ENSG00000214944:ARHGEF28	ILMN_1229911
Eosinophil Maturation	Down	ENSMUSG00000031074	14174	Fgf3	Fgf-3|Int-2|Int-P	fibroblast growth factor 3		ILMN_1231254
Eosinophil Maturation	Down	ENSMUSG00000030336	21940	Cd27	S152|Tnfrsf7|Tp55	CD27 antigen	ENSG00000139193:CD27	ILMN_1233589
Eosinophil Maturation	Down	ENSMUSG00000039193	268973	Nlrc4	9530011P19Rik|CLAN|CLAN1|CLANA|CLANB|CLANC|CLAND|Card12|IPAF	NLR family, CARD domain containing 4	ENSG00000091106:NLRC4	ILMN_1235447
Eosinophil Maturation	Down	ENSMUSG00000062939	20849	Stat4	-	signal transducer and activator of transcription 4	ENSG00000138378:STAT4	ILMN_1236059
Eosinophil Maturation	Down	ENSMUSG00000028830	100317	AU040320	A730047D20Rik|Kiaa0319l	expressed sequence AU040320	ENSG00000142687:KIAA0319L	ILMN_1237034
Eosinophil Maturation	Down	ENSMUSG00000041935	106064	AW549877	AI195826	expressed sequence AW549877	ENSG00000205765:C5orf51	ILMN_1237132
Eosinophil Maturation	Down	ENSMUSG00000001173	320634	Ocrl	9530014D17Rik|BB143339|OCRL1	oculocerebrorenal syndrome of Lowe	ENSG00000122126:OCRL	ILMN_1238440
Eosinophil Maturation	Down	ENSMUSG00000026888	50915	Grb14	AI505286	growth factor receptor bound protein 14	ENSG00000115290:GRB14	ILMN_1241015
Eosinophil Maturation	Down	ENSMUSG00000042524	223697	Sun2	B230369L08Rik|C030011B15|Unc84b	Sad1 and UNC84 domain containing 2	ENSG00000100242:SUN2	ILMN_1244343
Eosinophil Maturation	Down	ENSMUSG00000057173	619289	Rfx8	4933400N17Rik	regulatory factor X 8	ENSG00000196460:RFX8	ILMN_1246518
Eosinophil Maturation	Down	ENSMUSG00000031397	83553	Tktl1	C79967	transketolase-like 1	ENSG00000007350:TKTL1	ILMN_1249204
Eosinophil Maturation	Down	ENSMUSG00000022129	13190	Dct	DT|TRP-2|TRP2|Tyrp-2|Tyrp2|slaty|slt	dopachrome tautomerase	ENSG00000080166:DCT	ILMN_1251894
Eosinophil Maturation	Down	ENSMUSG00000056596	69539	Trnp1	2300002D11Rik|Trnp	TMF1-regulated nuclear protein 1	ENSG00000253368:TRNP1	ILMN_1253600
Eosinophil Maturation	Down	ENSMUSG00000039713	269608	Plekhg5	BC023181|Syx	pleckstrin homology domain containing, family G (with RhoGef domain) member 5	ENSG00000171680:PLEKHG5	ILMN_1253661
Eosinophil Maturation	Down	ENSMUSG00000026409	18640	Pfkfb2	4930568D07Rik	6-phosphofructo-2-kinase/fructose-2,6-biphosphatase 2	ENSG00000123836:PFKFB2	ILMN_1253966
Eosinophil Maturation	Down	ENSMUSG00000038370	66425	Pcp4l1	1500036F01Rik	Purkinje cell protein 4-like 1		ILMN_1254622
Eosinophil Maturation	Down	ENSMUSG00000024420	225207	Zfp521	B930086A16Rik|Evi3|Znf521	zinc finger protein 521	ENSG00000198795:ZNF521	ILMN_1256012
Eosinophil Maturation	Down	ENSMUSG00000044968	242864	Napepld	A530089G06|Mbldc1|NAPE-PLD	N-acyl phosphatidylethanolamine phospholipase D	ENSG00000161048:NAPEPLD	ILMN_1258210
Eosinophil Maturation	Down	ENSMUSG00000033880	19039	Lgals3bp	90K|CyCAP|MAC-2BP|Ppicap|Tango10b	lectin, galactoside-binding, soluble, 3 binding protein	ENSG00000108679:LGALS3BP	ILMN_1258526
Eosinophil Maturation	Down	ENSMUSG00000056476	329650	Med12l	A130035F20|A630079M02|AU044581|TRALPUSH	mediator complex subunit 12-like	ENSG00000144893:MED12L	ILMN_2445658
Eosinophil Maturation	Down	ENSMUSG00000034613	319468	Ppm1h	A430075L18Rik|ARHCL1|C030002B11Rik	protein phosphatase 1H (PP2C domain containing)	ENSG00000111110:PPM1H	ILMN_2484932
Eosinophil Maturation	Down	ENSMUSG00000035045	547176	Zc3h12b	A130028J20Rik|CXorf32|Gm373	zinc finger CCCH-type containing 12B	ENSG00000102053:ZC3H12B	ILMN_2516710
Eosinophil Maturation	Down	ENSMUSG00000040557	79565	Wbscr27	AW492986|BC002286	Williams Beuren syndrome chromosome region 27 (human)	ENSG00000165171:WBSCR27	ILMN_2518946
Eosinophil Maturation	Down	ENSMUSG00000024697	14675	Gna14	AU023208	guanine nucleotide binding protein, alpha 14	ENSG00000156049:GNA14	ILMN_2597778
Eosinophil Maturation	Down	ENSMUSG00000021725	52552	Parp8	2810430O08Rik|ARTD16|D13Ertd275e	poly (ADP-ribose) polymerase family, member 8	ENSG00000151883:PARP8	ILMN_2598402
Eosinophil Maturation	Down	ENSMUSG00000031712	16168	Il15	AI503618|IL-15	interleukin 15	ENSG00000164136:IL15	ILMN_2610234
Eosinophil Maturation	Down	ENSMUSG00000083282	56464	Ctsf	AI481912	cathepsin F	ENSG00000174080:CTSF	ILMN_2615879
Eosinophil Maturation	Down	ENSMUSG00000000303	12550	Cdh1	AA960649|E-cad|Ecad|L-CAM|UVO|Um	cadherin 1	ENSG00000039068:CDH1	ILMN_2628629
Eosinophil Maturation	Down	ENSMUSG00000030051	72103	Aplf	2010301N04Rik|AI452191	aprataxin and PNKP like factor		ILMN_2630884
Eosinophil Maturation	Down	ENSMUSG00000024109	18189	Nrxn1	1700062G21Rik|9330127H16Rik|A230068P09Rik|mKIAA0578	neurexin I	ENSG00000179915:NRXN1	ILMN_2636528
Eosinophil Maturation	Down	ENSMUSG00000021982	71891	Cdadc1	2310010M10Rik|AI449174|AI463398|BB130816|NYD-SP15	cytidine and dCMP deaminase domain containing 1	ENSG00000102543:CDADC1	ILMN_2639588
Eosinophil Maturation	Down	ENSMUSG00000050377	218624	Il31ra	CRL3|GLM-R|GPL|Glmr|NR10	interleukin 31 receptor A	ENSG00000164509:IL31RA	ILMN_2658827
Eosinophil Maturation	Down	ENSMUSG00000028936	19934	Rpl22	2700038K18Rik	ribosomal protein L22	ENSG00000116251:RPL22	ILMN_2659229
Eosinophil Maturation	Down	ENSMUSG00000000594	14667	Gm2a	AA408702|AW215435|GM2-AP|SAP-3	GM2 ganglioside activator protein	ENSG00000196743:GM2A	ILMN_2661971
Eosinophil Maturation	Down	ENSMUSG00000028459	12517	Cd72	CD72c|Ly-19|Ly-32|Ly-m19|Lyb-2	CD72 antigen	ENSG00000137101:CD72	ILMN_2675669
Eosinophil Maturation	Down	ENSMUSG00000041189	11443	Chrnb1	Achr-2|Acrb	cholinergic receptor, nicotinic, beta polypeptide 1 (muscle)	ENSG00000170175:CHRNB1	ILMN_2685921
Eosinophil Maturation	Down	ENSMUSG00000037692	230793	Ahdc1	D030015G18Rik	AT hook, DNA binding motif, containing 1	ENSG00000126705:AHDC1	ILMN_2689187
Eosinophil Maturation	Down	ENSMUSG00000031442	17207	Mcf2l	C130040G20Rik|Dbs|Ost|mKIAA0362	mcf.2 transforming sequence-like	ENSG00000126217:MCF2L	ILMN_2689784
Eosinophil Maturation	Down	ENSMUSG00000056608	109151	Chd9	1810014J18Rik|9030205D12Rik|A330063D19Rik|AD013|PRIC320|mKIAA0308	chromodomain helicase DNA binding protein 9	ENSG00000177200:CHD9	ILMN_2697954
Eosinophil Maturation	Down	ENSMUSG00000027776	16159	Il12a	IL-12p35|Il-12a|Ll12a|p35	interleukin 12a	ENSG00000168811:IL12A	ILMN_2706462
Eosinophil Maturation	Down	ENSMUSG00000033429	73724	Mcee	1110007A04Rik	methylmalonyl CoA epimerase	ENSG00000124370:MCEE	ILMN_2707494
Eosinophil Maturation	Down	ENSMUSG00000039007	54381	Cpq	1190003P12Rik|2610034C17Rik|Hls2|Lal-1|Pgcp	carboxypeptidase Q	ENSG00000104324:CPQ	ILMN_2710121
Eosinophil Maturation	Down	ENSMUSG00000062393	331374	Dgkk	Gm360	diacylglycerol kinase kappa		ILMN_2716799
Eosinophil Maturation	Down	ENSMUSG00000015224	74519	Cyp2j9	8430417E17Rik	cytochrome P450, family 2, subfamily j, polypeptide 9		ILMN_2719908
Eosinophil Maturation	Down	ENSMUSG00000076431	20677	Sox4	AA682046|Sox-4	SRY (sex determining region Y)-box 4	ENSG00000124766:SOX4	ILMN_2727116
Eosinophil Maturation	Down	ENSMUSG00000060376	12039	Bckdha	-	branched chain ketoacid dehydrogenase E1, alpha polypeptide	ENSG00000248098:BCKDHA	ILMN_2727329
Eosinophil Maturation	Down	ENSMUSG00000050447	320343	Lypd6	E130115E03Rik	LY6/PLAUR domain containing 6	ENSG00000187123:LYPD6	ILMN_2729745
Eosinophil Maturation	Down	ENSMUSG00000072966	245607	Gprasp2	5330440H13Rik|GASP-2|GASP2|Prpl5	G protein-coupled receptor associated sorting protein 2		ILMN_2730909
Eosinophil Maturation	Down	ENSMUSG00000038932	277353	Tcfl5	AV260129|Figlb	transcription factor-like 5 (basic helix-loop-helix)	ENSG00000101190:TCFL5	ILMN_2733257
Eosinophil Maturation	Down	ENSMUSG00000021719	52882	Rgs7bp	A930030I01Rik|AI842293|D13Bwg1146e|R7bp	regulator of G-protein signalling 7 binding protein	ENSG00000186479:RGS7BP	ILMN_2733314
Eosinophil Maturation	Down	ENSMUSG00000039735	214459	Fnbp1l	2610318I01Rik|AW548221|TOCA1|toca-1	formin binding protein 1-like		ILMN_2746132
Eosinophil Maturation	Down	ENSMUSG00000070527	22652	Mkrn3	D7H15S9-1|Zfp127	makorin, ring finger protein, 3	ENSG00000179455:MKRN3	ILMN_2754447
Eosinophil Maturation	Down	ENSMUSG00000047394	70113	Odf3b	2010001J22Rik	outer dense fiber of sperm tails 3B	ENSG00000177989:ODF3B	ILMN_2759088
Eosinophil Maturation	Down	ENSMUSG00000022129	13190	Dct	DT|TRP-2|TRP2|Tyrp-2|Tyrp2|slaty|slt	dopachrome tautomerase	ENSG00000080166:DCT	ILMN_2770040
Eosinophil Maturation	Down	ENSMUSG00000015966	50905	Il17rb	Evi27|IL-17ER|IL-17Rh1|IL17RH1|Il17br	interleukin 17 receptor B	ENSG00000056736:IL17RB	ILMN_2770260
Eosinophil Maturation	Down	ENSMUSG00000030768	68897	Disp1	1190008H24Rik|DispA	dispatched homolog 1 (Drosophila)	ENSG00000154309:DISP1	ILMN_2772288
IL5 in Eosinophil Lineage	Up	ENSMUSG00000081920	100040561	Gm15359	OTTMUSG00000020720	predicted gene 15359		ILMN_1215213
IL5 in Eosinophil Lineage	Up	ENSMUSG00000028655	76574	Mfsd2a	1700018O18Rik|Mfsd2|NLS1	major facilitator superfamily domain containing 2A	ENSG00000168389:MFSD2A	ILMN_1225764
IL5 in Eosinophil Lineage	Up	ENSMUSG00000002578	22781	Ikzf4	A630026H08Rik|Eos|Zfpn1a4|Znfn1a4	IKAROS family zinc finger 4	ENSG00000123411:IKZF4	ILMN_1228038
IL5 in Eosinophil Lineage	Up	ENSMUSG00000069310	319148	Hist1h3c	H3-143	histone cluster 1, H3c	ENSG00000183598:HIST2H3D	ILMN_1229755
IL5 in Eosinophil Lineage	Up	ENSMUSG00000023243	16529	Kcnk5	TASK-2	potassium channel, subfamily K, member 5	ENSG00000164626:KCNK5	ILMN_1232263
IL5 in Eosinophil Lineage	Up	ENSMUSG00000009092	70377	Derl3	1810006I20Rik|1810063P04Rik|IZP6|derlin-3	Der1-like domain family, member 3	ENSG00000099958:DERL3	ILMN_1234931
IL5 in Eosinophil Lineage	Up	ENSMUSG00000039523	230967	Cep104	A930027E11|AI115523|Kiaa0562|mKIAA0562	centrosomal protein 104	ENSG00000116198:CEP104	ILMN_1240038
IL5 in Eosinophil Lineage	Up	ENSMUSG00000021266	22375	Wars	TrpRS|WRS	tryptophanyl-tRNA synthetase	ENSG00000140105:WARS	ILMN_1254157
IL5 in Eosinophil Lineage	Up	ENSMUSG00000020697	16882	Lig3	D11Wsu78e	ligase III, DNA, ATP-dependent	ENSG00000005156:LIG3	ILMN_1256377
IL5 in Eosinophil Lineage	Up	ENSMUSG00000015342	22439	Xk	1810038K19Rik|XRG1|Xkh	Kell blood group precursor (McLeod phenotype) homolog	ENSG00000047597:XK	ILMN_2453051
IL5 in Eosinophil Lineage	Up	ENSMUSG00000028991	56717	Mtor	2610315D21Rik|AI327068|FRAP|FRAP2|Frap1|RAFT1|RAPT1|flat	mechanistic target of rapamycin (serine/threonine kinase)	ENSG00000198793:MTOR	ILMN_2563765
IL5 in Eosinophil Lineage	Up	ENSMUSG00000020027	216233	Socs2	8030460M17|AI527257|AW108012|CIS2|Cish2|D130043N08Rik|JAB|SOCS-2|SSI-2|hg	suppressor of cytokine signaling 2	ENSG00000120833:SOCS2	ILMN_2628178
IL5 in Eosinophil Lineage	Up	ENSMUSG00000032323	13070	Cyp11a1	Cyp11a|Cypxia1|D9Ertd411e|P450scc|Scc|cscc	cytochrome P450, family 11, subfamily a, polypeptide 1	ENSG00000140459:CYP11A1	ILMN_2634367
IL5 in Eosinophil Lineage	Up	ENSMUSG00000044636	207785	Csrnp2	CSRNP-2|Csnrp2|taip-12	cysteine-serine-rich nuclear protein 2	ENSG00000110925:CSRNP2	ILMN_2638721
IL5 in Eosinophil Lineage	Up	ENSMUSG00000026546	71870	Cfap45	1700028D05Rik|Ccdc19|Nesg1	cilia and flagella associated protein 45	ENSG00000213085:CFAP45	ILMN_2648180
IL5 in Eosinophil Lineage	Up	ENSMUSG00000089929	12045	Bcl2a1b	A1-b	B cell leukemia/lymphoma 2 related protein A1b	ENSG00000140379:BCL2A1	ILMN_2660263
IL5 in Eosinophil Lineage	Up	ENSMUSG00000010830	105785	Kdelr3	AI173274	KDEL (Lys-Asp-Glu-Leu) endoplasmic reticulum protein retention receptor 3	ENSG00000100196:KDELR3	ILMN_2675697
IL5 in Eosinophil Lineage	Up	ENSMUSG00000049907	68939	Rasl11b	1190017B18Rik	RAS-like, family 11, member B	ENSG00000128045:RASL11B	ILMN_2706819
IL5 in Eosinophil Lineage	Up	ENSMUSG00000028982	70556	Slc25a33	5730438N18Rik|Pnc1	solute carrier family 25, member 33		ILMN_2761046
IL5 in Eosinophil Lineage	Up	ENSMUSG00000069237	97863	C78339	-	expressed sequence C78339	ENSG00000137414:FAM8A1	ILMN_3162465
IL5 in Eosinophil Lineage	Down	ENSMUSG00000029004	69188	Kmt2e	1810033J14Rik|9530077A04Rik|D230038D11Rik|Mll5|NKp44L	lysine (K)-specific methyltransferase 2E	ENSG00000005483:KMT2E	ILMN_1217776
IL5 in Eosinophil Lineage	Down	ENSMUSG00000022508	12053	Bcl6	Bcl5	B cell leukemia/lymphoma 6	ENSG00000113916:BCL6	ILMN_1230353
IL5 in Eosinophil Lineage	Down	ENSMUSG00000044734	66222	Serpinb1a	1190005M04Rik|AI325983|EI|EIA|ELANH2|LEI|M/NEI|MNEI|PI2	serine (or cysteine) peptidase inhibitor, clade B, member 1a	ENSG00000021355:SERPINB1	ILMN_1231573
IL5 in Eosinophil Lineage	Down	ENSMUSG00000069727	434179	Gm5595	EG434179|mszf88	predicted gene 5595	ENSG00000105708:ZNF14	ILMN_2522884
IL5 in Eosinophil Lineage	Down	ENSMUSG00000059479	232984	B3gnt8	B3galt7|B7galt7|BC025206	UDP-GlcNAc:betaGal beta-1,3-N-acetylglucosaminyltransferase 8	ENSG00000177191:B3GNT8	ILMN_2614889
IL5 in Eosinophil Lineage	Down	ENSMUSG00000018417	17912	Myo1b	AA406997|MIH-L|MMIa	myosin IB	ENSG00000128641:MYO1B	ILMN_2671235
IL5 in Eosinophil Lineage	Down	ENSMUSG00000030124	16768	Lag3	CD223|LAG-3|Ly66	lymphocyte-activation gene 3	ENSG00000089692:LAG3	ILMN_2719811
IL5 in Eosinophil Lineage	Down	ENSMUSG00000037902	19261	Sirpa	AI835480|Bit|CD172a|P84|Ptpns1|SHP-1|SHPS-1|SIRP	signal-regulatory protein alpha	ENSG00000198053:SIRPA	ILMN_2722996
IL5 in Eosinophil Lineage	Down	ENSMUSG00000004655	11826	Aqp1	CHIP28	aquaporin 1	ENSG00000240583:AQP1	ILMN_2756486
IL5 in Eosinophil Lineage	Down	ENSMUSG00000034614	216505	Pik3ip1	1500004A08Rik|5830455E04Rik|Crkd|Hgfl	phosphoinositide-3-kinase interacting protein 1	ENSG00000100100:PIK3IP1	ILMN_2769772
EoPOnly	Up	ENSMUSG00000021236	12499	Entpd5	AI196558|AI987697|Cd39l4|ER-UDPase|NTPDase-5|NTPDase5|Pcph|mNTPase	ectonucleoside triphosphate diphosphohydrolase 5		ILMN_1215096
EoPOnly	Up	ENSMUSG00000041895	52639	Wipi1	4930533H01Rik|AW411817|D11Ertd498e	WD repeat domain, phosphoinositide interacting 1	ENSG00000070540:WIPI1	ILMN_1216091
EoPOnly	Up	ENSMUSG00000040842	213491	Szrd1	1110022I03|D4Ertd22e	SUZ RNA binding domain containing 1	ENSG00000055070:SZRD1	ILMN_1216950
EoPOnly	Up	ENSMUSG00000025491	68713	Ifitm1	1110036C17Rik|DSPA2a|Mil-2|Mil2	interferon induced transmembrane protein 1		ILMN_1217180
EoPOnly	Up	ENSMUSG00000047293	71223	Gpr15	4933439K08Rik	G protein-coupled receptor 15	ENSG00000154165:GPR15	ILMN_1217545
EoPOnly	Up	ENSMUSG00000079614	72124	Seh1l	2610007A16Rik|AW540070|SEC13L|SEH1A|SEH1B|Seh1	SEH1-like (S. cerevisiae	ENSG00000085415:SEH1L	ILMN_1223674
EoPOnly	Up	ENSMUSG00000040013	94244	Fkbp6	1700008G22Rik|36kDa|AU017274|D5Ertd724e|FKBP-36|FKBP-6	FK506 binding protein 6	ENSG00000077800:FKBP6	ILMN_1224270
EoPOnly	Up	ENSMUSG00000021256	238328	Vash1	AI834978|D930046M13Rik|G630009D10Rik	vasohibin 1	ENSG00000071246:VASH1	ILMN_1224607
EoPOnly	Up	ENSMUSG00000003355	66120	Fkbp11	1110002O23Rik|FKBP-11	FK506 binding protein 11	ENSG00000134285:FKBP11	ILMN_1224635
EoPOnly	Up	ENSMUSG00000002017	72722	Fam98a	2810405J04Rik|AL024114	family with sequence similarity 98, member A	ENSG00000119812:FAM98A	ILMN_1224651
EoPOnly	Up	ENSMUSG00000037535	76924	1700021A07Rik	-	RIKEN cDNA 1700021A07 gene		ILMN_1224685
EoPOnly	Up	ENSMUSG00000022054	18040	Nefm	NF-M|NF160|NF165|Nef3|Nfm	neurofilament, medium polypeptide		ILMN_1225279
EoPOnly	Up	ENSMUSG00000001436	20509	Slc19a1	AI323572|RFC|RFC-1|RFC1	solute carrier family 19 (folate transporter), member 1	ENSG00000173638:SLC19A1	ILMN_1225544
EoPOnly	Up	ENSMUSG00000043635	330119	Adamts3	1100001H14Rik|6330442E02Rik	a disintegrin-like and metallopeptidase (reprolysin type) with thrombospondin type 1 motif, 3	ENSG00000156140:ADAMTS3	ILMN_1226959
EoPOnly	Up	ENSMUSG00000034201	78926	Gas2l1	4930500E24Rik|D0Jmb1|Gar22|TU-71.1	growth arrest-specific 2 like 1	ENSG00000185340:GAS2L1	ILMN_1227009
EoPOnly	Up	ENSMUSG00000026127	27993	Imp4	AA409888|AV031295|D1Wsu40e	IMP4, U3 small nucleolar ribonucleoprotein, homolog (yeast)	ENSG00000136718:IMP4	ILMN_1227519
EoPOnly	Up	ENSMUSG00000027217	241556	Tspan18	2610042G18Rik|6720430O15|BB226562	tetraspanin 18	ENSG00000157570:TSPAN18	ILMN_1227699
EoPOnly	Up	ENSMUSG00000019923	52696	Zwint	2010007E07Rik|2600001N01Rik|D10Ertd749e|Zwint-1	ZW10 interactor	ENSG00000122952:ZWINT	ILMN_1228654
EoPOnly	Up	ENSMUSG00000034586	217310	Hid1	C630004H02Rik	HID1 domain containing	ENSG00000167861:HID1	ILMN_1228783
EoPOnly	Up	ENSMUSG00000070287	245020	Slc35g2	Gm519|Tmem22	solute carrier family 35, member G2	ENSG00000168917:SLC35G2	ILMN_1232065
EoPOnly	Up	ENSMUSG00000019590	13056	Cyb561	-	cytochrome b-561	ENSG00000008283:CYB561	ILMN_1232601
EoPOnly	Up	ENSMUSG00000026525	13603	Opn3	ERO|Ecpn	opsin 3	ENSG00000054277:OPN3	ILMN_1236196
EoPOnly	Up	ENSMUSG00000071470	239083	Ccnb1ip1	Gm288|Hei10|mei4	cyclin B1 interacting protein 1	ENSG00000100814:CCNB1IP1	ILMN_1236306
EoPOnly	Up	ENSMUSG00000041895	52639	Wipi1	4930533H01Rik|AW411817|D11Ertd498e	WD repeat domain, phosphoinositide interacting 1	ENSG00000070540:WIPI1	ILMN_1236411
EoPOnly	Up	ENSMUSG00000020396	380684	Nefh	NF-H|NF200|Nfh|mKIAA0845	neurofilament, heavy polypeptide	ENSG00000100285:NEFH	ILMN_1237729
EoPOnly	Up	ENSMUSG00000003438	66525	Timm50	2810403L02Rik|AU015082|TIM50L	translocase of inner mitochondrial membrane 50	ENSG00000105197:TIMM50	ILMN_1241845
EoPOnly	Up	ENSMUSG00000026196	12021	Bard1	ENSMUSG00000060893|ENSMUSG00000073653	BRCA1 associated RING domain 1	ENSG00000138376:BARD1	ILMN_1242054
EoPOnly	Up	ENSMUSG00000032702	107351	Kank1	A930031B09Rik|AU015049|AW121052|Ankrd15|D330024H06Rik|mKIAA0172	KN motif and ankyrin repeat domains 1	ENSG00000107104:KANK1	ILMN_1242456
EoPOnly	Up	ENSMUSG00000050953	14609	Gja1	AU042049|AW546267|Cnx43|Cx43|Cx43alpha1|Gja-1|Npm1|connexin43	gap junction protein, alpha 1	ENSG00000152661:GJA1	ILMN_1244291
EoPOnly	Up	ENSMUSG00000028334	94181	Nans	4632418E04Rik|BB056474|Sas	N-acetylneuraminic acid synthase (sialic acid synthase)	ENSG00000095380:NANS	ILMN_1245757
EoPOnly	Up	ENSMUSG00000028613	16975	Lrp8	4932703M08Rik|AA921429|AI848122|ApoER2|Lr8b	low density lipoprotein receptor-related protein 8, apolipoprotein e receptor		ILMN_1249775
EoPOnly	Up	ENSMUSG00000032373	76459	Car12	2310047E01Rik|AI314958|Ca12	carbonic anyhydrase 12		ILMN_1251713
EoPOnly	Up	ENSMUSG00000078713	68512	Tomm5	1110019J04Rik|Tom5	translocase of outer mitochondrial membrane 5 homolog (yeast)		ILMN_1251853
EoPOnly	Up	ENSMUSG00000026339	70829	Ccdc93	4633402D15Rik|9230102M16Rik	coiled-coil domain containing 93	ENSG00000125633:CCDC93	ILMN_1252430
EoPOnly	Up	ENSMUSG00000053979	208924	A730045E13Rik	Gm584	RIKEN cDNA A730045E13 gene		ILMN_1252461
EoPOnly	Up	ENSMUSG00000032532	12424	Cck	-	cholecystokinin	ENSG00000187094:CCK	ILMN_1252990
EoPOnly	Up	ENSMUSG00000016619	18141	Nup50	1700030K07Rik|AI413123|Npap60	nucleoporin 50	ENSG00000093000:NUP50	ILMN_1253804
EoPOnly	Up	ENSMUSG00000061436	15258	Hipk2	1110014O20Rik|B230339E18Rik|Stank	homeodomain interacting protein kinase 2	ENSG00000064393:HIPK2	ILMN_1253938
EoPOnly	Up	ENSMUSG00000022286	252973	Grhl2	0610015A08Rik|BOM|Tcfcp2l3	grainyhead-like 2 (Drosophila)	ENSG00000083307:GRHL2	ILMN_1257070
EoPOnly	Up	ENSMUSG00000044165	229672	Bcl2l15	Bfk|Gm566	BCLl2-like 15		ILMN_1257368
EoPOnly	Up	ENSMUSG00000031297	11989	Slc7a3	Atrc3|CAT-3|CAT3|SLC7A1|SLC7A2	solute carrier family 7 (cationic amino acid transporter, y+ system), member 3	ENSG00000165349:SLC7A3	ILMN_1257987
EoPOnly	Up	ENSMUSG00000031960	234734	Aars	AI316495|C76919|sti	alanyl-tRNA synthetase	ENSG00000090861:AARS	ILMN_1258394
EoPOnly	Up	ENSMUSG00000028804	329942	Csmd2	B230311I21|B230378I17|Gm139|mKIAA1884	CUB and Sushi multiple domains 2	ENSG00000121904:CSMD2	ILMN_2421411
EoPOnly	Up	ENSMUSG00000045322	81897	Tlr9	-	toll-like receptor 9	ENSG00000239732:TLR9	ILMN_2454579
EoPOnly	Up	ENSMUSG00000027596	50518	a	A<y>|ASIP|ASP|As	nonagouti		ILMN_2456526
EoPOnly	Up	ENSMUSG00000063450	319565	Syne2	6820443O06Rik|AW546258|D12Ertd777e|NUA|Nesp2g|mKIAA1011	spectrin repeat containing, nuclear envelope 2	ENSG00000054654:SYNE2	ILMN_2482651
EoPOnly	Up	ENSMUSG00000034485	72565	Uaca	2700059D02Rik|nucling	uveal autoantigen with coiled-coil domains and ankyrin repeats	ENSG00000137831:UACA	ILMN_2492716
EoPOnly	Up	ENSMUSG00000042523	105000	Dnal1	1700010H15Rik|AW121714|Dnalc1|E330027P08Rik	dynein, axonemal, light chain 1	ENSG00000119661:DNAL1	ILMN_2535392
EoPOnly	Up	ENSMUSG00000079105	109828	C7	A530026G17|Gm1238	complement component 7	ENSG00000112936:C7	ILMN_2536590
EoPOnly	Up	ENSMUSG00000049354	71833	Dcaf7	1700012F10Rik|2610037L01Rik|C86529|HAN11|Wdr68	DDB1 and CUL4 associated factor 7	ENSG00000136485:DCAF7	ILMN_2546073
EoPOnly	Up	ENSMUSG00000009739	19009	Pou6f1	2310038G18Rik|Brn5.0|C79593|Emb|cns-1	POU domain, class 6, transcription factor 1		ILMN_2589318
EoPOnly	Up	ENSMUSG00000023068	52014	Nus1	1600027K07Rik|AU019165|AW538011|BC003223|D10Ertd438e	nuclear undecaprenyl pyrophosphate synthase 1 homolog (S. cerevisiae)	ENSG00000153989:NUS1	ILMN_2614895
EoPOnly	Up	ENSMUSG00000029320	74218	1700016H13Rik	-	RIKEN cDNA 1700016H13 gene		ILMN_2618779
EoPOnly	Up	ENSMUSG00000022797	22042	Tfrc	2610028K12Rik|AI195355|AI426448|AU015758|CD71|E430033M20Rik|Mtvr-1|Mtvr1|TFR|TFR1|TR|Trfr|p90	transferrin receptor	ENSG00000072274:TFRC	ILMN_2619848
EoPOnly	Up	ENSMUSG00000025858	67604	Get4	1110007L15Rik|AW412535|Cee	golgi to ER traffic protein 4 homolog (S. cerevisiae)	ENSG00000239857:GET4	ILMN_2621472
EoPOnly	Up	ENSMUSG00000004460	67838	Dnajb11	1810031F23Rik|ABBP-2|AL024055|Dj9|ERdj3|ERj3p	DnaJ (Hsp40) homolog, subfamily B, member 11	ENSG00000090520:DNAJB11	ILMN_2631576
EoPOnly	Up	ENSMUSG00000030268	12035	Bcat1	BCATc|Eca39	branched chain aminotransferase 1, cytosolic	ENSG00000060982:BCAT1	ILMN_2631939
EoPOnly	Up	ENSMUSG00000041957	67451	Pkp2	1200008D14Rik|1200012P04Rik|AA516617|Pkp2l	plakophilin 2	ENSG00000057294:PKP2	ILMN_2637122
EoPOnly	Up	ENSMUSG00000066382	75470	Iqcf5	1700007L12Rik	IQ motif containing F5	ENSG00000214681:IQCF5	ILMN_2637839
EoPOnly	Up	ENSMUSG00000047654	83984	Tssk6	Sstk	testis-specific serine kinase 6	ENSG00000178093:TSSK6	ILMN_2650022
EoPOnly	Up	ENSMUSG00000046768	80837	Rhoj	1110005O19Rik|AW210585|Arhj|TC10L|TCL	ras homolog gene family, member J	ENSG00000126785:RHOJ	ILMN_2653567
EoPOnly	Up	ENSMUSG00000030268	12035	Bcat1	BCATc|Eca39	branched chain aminotransferase 1, cytosolic	ENSG00000060982:BCAT1	ILMN_2656827
EoPOnly	Up	ENSMUSG00000037278	69071	Tmem97	1810014L12Rik|AI115531|AL022956|D11Bhm182e	transmembrane protein 97	ENSG00000109084:TMEM97	ILMN_2656871
EoPOnly	Up	ENSMUSG00000026548	98365	Slamf9	2310026I04Rik|AI462096|CD2F-10|CD84-H1|Cd2f10|SF2001	SLAM family member 9	ENSG00000162723:SLAMF9	ILMN_2663249
EoPOnly	Up	ENSMUSG00000035936	214579	Aldh5a1	6330403E24Rik|Ahd-1|Ahd1|D630032B01Rik|OTTMUSG00000000613|SSADH|Ssdh1	aldhehyde dehydrogenase family 5, subfamily A1	ENSG00000112294:ALDH5A1	ILMN_2664660
EoPOnly	Up	ENSMUSG00000052271	17341	Bhlha15	1810009C13Rik|Bhlhb8|MIST-1|Mist1	basic helix-loop-helix family, member a15	ENSG00000180535:BHLHA15	ILMN_2664777
EoPOnly	Up	ENSMUSG00000053624	14625	Gykl1	AI449806|Gk-rs1	glycerol kinase-like 1	ENSG00000198814:GK	ILMN_2665209
EoPOnly	Up	ENSMUSG00000072889	100978	Nfxl1	1700012H24Rik|AW538212|D430033A06Rik|DNABF|GCF|Gm1058|TCF9	nuclear transcription factor, X-box binding-like 1	ENSG00000170448:NFXL1	ILMN_2665988
EoPOnly	Up	ENSMUSG00000035232	236900	Pdk3	2610001M10Rik|AI035637	pyruvate dehydrogenase kinase, isoenzyme 3	ENSG00000067992:PDK3	ILMN_2676876
EoPOnly	Up	ENSMUSG00000042834	27528	Nrep	AI325076|D0H4S114|Harp|P311|PTZ17|SEZ17	neuronal regeneration related protein	ENSG00000134986:NREP	ILMN_2680054
EoPOnly	Up	ENSMUSG00000022246	75646	Rai14	1700008J19Rik|1700020L11Rik|Ankycorbin|Norpeg|mKIAA1334	retinoic acid induced 14	ENSG00000039560:RAI14	ILMN_2682928
EoPOnly	Up	ENSMUSG00000005225	231999	Plekha8	6330400G01|AA517676|BC052360|Fapp-2|Fapp2	pleckstrin homology domain containing, family A (phosphoinositide binding specific) member 8	ENSG00000106086:PLEKHA8	ILMN_2683119
EoPOnly	Up	ENSMUSG00000079580	71138	Tmem217	4933413N12Rik|EG622644	transmembrane protein 217	ENSG00000172738:TMEM217	ILMN_2686008
EoPOnly	Up	ENSMUSG00000041202	18782	Pla2g2d	Splash|mGIID	phospholipase A2, group IID	ENSG00000117215:PLA2G2D	ILMN_2700514
EoPOnly	Up	ENSMUSG00000025347	71664	Mettl7b	0610006F02Rik|AI266817	methyltransferase like 7B	ENSG00000170439:METTL7B	ILMN_2707227
EoPOnly	Up	ENSMUSG00000040010	20539	Slc7a5	4F2LC|D0H16S474E|LAT1|TA1	solute carrier family 7 (cationic amino acid transporter, y+ system), member 5	ENSG00000103257:SLC7A5	ILMN_2711948
EoPOnly	Up	ENSMUSG00000002068	12447	Ccne1	AW538188|CycE1	cyclin E1	ENSG00000105173:CCNE1	ILMN_2716497
EoPOnly	Up	ENSMUSG00000028836	230810	Slc30a2	6030430C21|ZnT-2|Znt2	solute carrier family 30 (zinc transporter), member 2	ENSG00000158014:SLC30A2	ILMN_2718910
EoPOnly	Up	ENSMUSG00000075270	241489	Pde11a	6330414F14Rik|A630086N24Rik|Gm350|PDE11A1	phosphodiesterase 11A	ENSG00000128655:PDE11A	ILMN_2720173
EoPOnly	Up	ENSMUSG00000062580	21854	Timm17a	17kDa|mTim17a	translocase of inner mitochondrial membrane 17a	ENSG00000134375:TIMM17A	ILMN_2722704
EoPOnly	Up	ENSMUSG00000075415	14269	Fnbp1	1110057E06Rik|2210010H06Rik|FBP1|Fbp17	formin binding protein 1	ENSG00000187239:FNBP1	ILMN_2723708
EoPOnly	Up	ENSMUSG00000020307	216150	Cdc34	AI327276|UBE2R1	cell division cycle 34	ENSG00000099804:CDC34	ILMN_2724386
EoPOnly	Up	ENSMUSG00000028890	17764	Mtf1	MTF-1|Thyls	metal response element binding transcription factor 1	ENSG00000188786:MTF1	ILMN_2725227
EoPOnly	Up	ENSMUSG00000042286	192187	Stab1	FEEL-1|FELE-1|MFEEL-1|MS-1|STAB-1|mKIAA0246	stabilin 1	ENSG00000010327:STAB1	ILMN_2727432
EoPOnly	Up	ENSMUSG00000030431	664968	Tmem238	2210411K11Rik	transmembrane protein 238		ILMN_2736690
EoPOnly	Up	ENSMUSG00000016477	13557	E2f3	E2F3b|E2f3a	E2F transcription factor 3	ENSG00000112242:E2F3	ILMN_2743503
EoPOnly	Up	ENSMUSG00000044254	100102	Pcsk9	AI415265|AI747682|FH3|HCHOLA3|Narc1|PC9	proprotein convertase subtilisin/kexin type 9	ENSG00000169174:PCSK9	ILMN_2756023
EoPOnly	Up	ENSMUSG00000023272	76737	Creld2	5730592L21Rik|C85758	cysteine-rich with EGF-like domains 2	ENSG00000184164:CRELD2	ILMN_2757368
EoPOnly	Up	ENSMUSG00000062082	239849	Cd200r4	F630107N04Rik|MCD200RLa	CD200 receptor 4	ENSG00000206531:CD200R1L	ILMN_2760743
EoPOnly	Up	ENSMUSG00000019797	67851	1700021F05Rik	-	RIKEN cDNA 1700021F05 gene	ENSG00000130349:C6orf203	ILMN_2761181
EoPOnly	Up	ENSMUSG00000022768	76872	Ccdc116	4930432J16Rik	coiled-coil domain containing 116	ENSG00000161180:CCDC116	ILMN_2764250
EoPOnly	Up	ENSMUSG00000005667	17768	Mthfd2	AW558851|NMDMC	methylenetetrahydrofolate dehydrogenase (NAD+ dependent), methenyltetrahydrofolate cyclohydrolase		ILMN_2769136
EoPOnly	Up	ENSMUSG00000031727	56523	Pmfbp1	1700016D22Rik|F77|Stap	polyamine modulated factor 1 binding protein 1	ENSG00000118557:PMFBP1	ILMN_2773224
EoPOnly	Up	ENSMUSG00000032584	19882	Mst1r	CD136|CDw136|Fv-2|Fv2|PTK8|Ron|STK	macrophage stimulating 1 receptor (c-met-related tyrosine kinase)	ENSG00000164078:MST1R	ILMN_2773374
EoPOnly	Up	ENSMUSG00000035551	75426	Igfbpl1	2810011G06Rik|2810453O06Rik|IGFBPL	insulin-like growth factor binding protein-like 1		ILMN_2776554
EoPOnly	Up	ENSMUSG00000045948	24030	Mrps12	AI327385|Rpms12|rps12	mitochondrial ribosomal protein S12	ENSG00000128626:MRPS12	ILMN_2777706
EoPOnly	Up	ENSMUSG00000038295	213948	Atg9b	Apg912|Apg9l2|Apgdc2|Gm574|Nos3as|eONE|sONE	autophagy related 9B	ENSG00000181652:ATG9B	ILMN_3160369
EoPOnly	Down	ENSMUSG00000050350	110168	Gpr18	-	G protein-coupled receptor 18	ENSG00000125245:GPR18	ILMN_1213809
EoPOnly	Down	ENSMUSG00000022861	110197	Dgkg	2900055E17Rik|90kDa|AI854428|Dagk3|E430001K23Rik|mKIAA4131	diacylglycerol kinase, gamma	ENSG00000058866:DGKG	ILMN_1214288
EoPOnly	Down	ENSMUSG00000010362	66599	Rdm1	2410008M22Rik|AW212028|Rad52b	RAD52 motif 1	ENSG00000278023:RDM1	ILMN_1218934
EoPOnly	Down	ENSMUSG00000030617	75338	Ccdc83	4930549K11Rik|4930554C01Rik|4932423M01Rik	coiled-coil domain containing 83	ENSG00000150676:CCDC83	ILMN_1219556
EoPOnly	Down	ENSMUSG00000002996	73389	Hbp1	1700058O05Rik|BE629963|C330012F01Rik|C86454	high mobility group box transcription factor 1	ENSG00000105856:HBP1	ILMN_1220230
EoPOnly	Down	ENSMUSG00000049502	209200	Dtx3l	AU042200|BC023741	deltex 3-like (Drosophila)	ENSG00000163840:DTX3L	ILMN_1220813
EoPOnly	Down	ENSMUSG00000009292	28240	Trpm2	9830168K16Rik|C79133|LTRPC2|TRPC7|Trp7|Trrp7	transient receptor potential cation channel, subfamily M, member 2	ENSG00000142185:TRPM2	ILMN_1221194
EoPOnly	Down	ENSMUSG00000057554	56048	Lgals8	1200015E08Rik|AI326142|D13Ertd524e|Lgals-8	lectin, galactose binding, soluble 8	ENSG00000116977:LGALS8	ILMN_1221288
EoPOnly	Down	ENSMUSG00000066036	69116	Ubr4	1810009A16Rik|A930005E13Rik|D930005K06Rik|Gm1032|Gm1666|N28143|RBAF600|Zubr1|mKIAA0462|p600	ubiquitin protein ligase E3 component n-recognin 4	ENSG00000127481:UBR4	ILMN_1222599
EoPOnly	Down	ENSMUSG00000036273	66725	Lrrk2	4921513O20Rik|9330188B09Rik|AW561911|D630001M17Rik|Gm927|cI-46	leucine-rich repeat kinase 2	ENSG00000188906:LRRK2	ILMN_1222736
EoPOnly	Down	ENSMUSG00000028759	15441	Hp1bp3	Hp1bp74	heterochromatin protein 1, binding protein 3	ENSG00000127483:HP1BP3	ILMN_1223353
EoPOnly	Down	ENSMUSG00000041132	100637	N4bp2l1	2410024N18Rik|AI428195|B230342M21Rik	NEDD4 binding protein 2-like 1	ENSG00000139597:N4BP2L1	ILMN_1224250
EoPOnly	Down	ENSMUSG00000037940	234515	Inpp4b	E130107I17Rik	inositol polyphosphate-4-phosphatase, type II	ENSG00000109452:INPP4B	ILMN_1226239
EoPOnly	Down	ENSMUSG00000083041	100040018	Gm9835	ENSMUSG00000049365	predicted pseudogene 9835	ENSG00000130755:GMFG	ILMN_1227907
EoPOnly	Down	ENSMUSG00000021360	14538	Gcnt2	5330430K10Rik|IGnT|IGnTA|IGnTB|IGnTC	glucosaminyl (N-acetyl) transferase 2, I-branching enzyme	ENSG00000111846:GCNT2	ILMN_1227951
EoPOnly	Down	ENSMUSG00000022779	21976	Top3b	-	topoisomerase (DNA) III beta	ENSG00000100038:TOP3B	ILMN_1228175
EoPOnly	Down	ENSMUSG00000037940	234515	Inpp4b	E130107I17Rik	inositol polyphosphate-4-phosphatase, type II	ENSG00000109452:INPP4B	ILMN_1229245
EoPOnly	Down	ENSMUSG00000060131	241633	Atp8b4	A530043E15|Im	ATPase, class I, type 8B, member 4	ENSG00000104043:ATP8B4	ILMN_1229383
EoPOnly	Down	ENSMUSG00000033177	208171	Tmprss7	B230219I23Rik|Gm1748	transmembrane serine protease 7	ENSG00000176040:TMPRSS7	ILMN_1229433
EoPOnly	Down	ENSMUSG00000032596	74153	Uba7	1300004C08Rik|Ube1l	ubiquitin-like modifier activating enzyme 7	ENSG00000182179:UBA7	ILMN_1230019
EoPOnly	Down	ENSMUSG00000040123	219105	Zmym5	9830124H08Rik	zinc finger, MYM-type 5	ENSG00000132950:ZMYM5	ILMN_1231971
EoPOnly	Down	ENSMUSG00000033545	170737	Znrf1	B830022L21Rik|Rnf42|Zrfp1|nin283	zinc and ring finger 1	ENSG00000186187:ZNRF1	ILMN_1232073
EoPOnly	Down	ENSMUSG00000026872	24136	Zeb2	9130203F04Rik|D130016B08Rik|SIP1|Zfhx1b|Zfx1b|Zfxh1b	zinc finger E-box binding homeobox 2		ILMN_1232121
EoPOnly	Down	ENSMUSG00000002325	16391	Irf9	Irf-9|Isgf3g|p48	interferon regulatory factor 9	ENSG00000213928:IRF9	ILMN_1233461
EoPOnly	Down	ENSMUSG00000055065	67040	Ddx17	2610007K22Rik|A430025E01Rik|AI047725|C80929|Gm926|p72	DEAD (Asp-Glu-Ala-Asp) box polypeptide 17	ENSG00000100201:DDX17	ILMN_1234672
EoPOnly	Down	ENSMUSG00000078716	242409	Tmem8b	4930500O05Rik	transmembrane protein 8B		ILMN_1234712
EoPOnly	Down	ENSMUSG00000031789	333329	Cngb1	Cngb1b|Gm1959	cyclic nucleotide gated channel beta 1		ILMN_1234944
EoPOnly	Down	ENSMUSG00000022861	110197	Dgkg	2900055E17Rik|90kDa|AI854428|Dagk3|E430001K23Rik|mKIAA4131	diacylglycerol kinase, gamma	ENSG00000058866:DGKG	ILMN_1237518
EoPOnly	Down	ENSMUSG00000030930	77590	Chst15	4631426J05Rik|BRAG|GalNAcS-6ST|MAd5|mKIAA0598	carbohydrate (N-acetylgalactosamine 4-sulfate 6-O) sulfotransferase 15	ENSG00000182022:CHST15	ILMN_1239627
EoPOnly	Down	ENSMUSG00000036185	78376	Sapcd1	2810436B06Rik|G7d|Ng23	suppressor APC domain containing 1		ILMN_1239632
EoPOnly	Down	ENSMUSG00000024457	22670	Trim26	AI462198|Zfp173|Zfp1736	tripartite motif-containing 26	ENSG00000234127:TRIM26	ILMN_1240074
EoPOnly	Down	ENSMUSG00000025064	12821	Col17a1	BP180|Bpag|Bpag2	collagen, type XVII, alpha 1		ILMN_1240481
EoPOnly	Down	ENSMUSG00000025959	93691	Klf7	9830124P08Rik	Kruppel-like factor 7 (ubiquitous)	ENSG00000118263:KLF7	ILMN_1241890
EoPOnly	Down	ENSMUSG00000007035	17687	Msh5	Mut5	mutS homolog 5 (E. coli)		ILMN_1241923
EoPOnly	Down	ENSMUSG00000055782	26874	Abcd2	ABC39|ALDL1|ALDR|ALDRP	ATP-binding cassette, sub-family D (ALD), member 2		ILMN_1243944
EoPOnly	Down	ENSMUSG00000021209	74521	Ppp4r4	8430415E04Rik|mKIAA1622	protein phosphatase 4, regulatory subunit 4	ENSG00000119698:PPP4R4	ILMN_1246165
EoPOnly	Down	ENSMUSG00000069237	97863	C78339	-	expressed sequence C78339	ENSG00000137414:FAM8A1	ILMN_1246895
EoPOnly	Down	ENSMUSG00000028266	16911	Lmo4	A730077C12Rik|Crp3|Etohi4	LIM domain only 4	ENSG00000143013:LMO4	ILMN_1247702
EoPOnly	Down	ENSMUSG00000067242	56839	Lgi1	BB130740	leucine-rich repeat LGI family, member 1	ENSG00000108231:LGI1	ILMN_1249160
EoPOnly	Down	ENSMUSG00000071280	100039225	Gm10322	ENSMUSG00000071280	predicted gene 10322		ILMN_1249819
EoPOnly	Down	ENSMUSG00000005533	16001	Igf1r	A330103N21Rik|CD221|D930020L01|IGF-1R|hyft	insulin-like growth factor I receptor	ENSG00000140443:IGF1R	ILMN_1249824
EoPOnly	Down	ENSMUSG00000028758	16559	Kif17	5930435E01Rik|AW492270|Kif17b|mKIAA1405	kinesin family member 17	ENSG00000117245:KIF17	ILMN_1251085
EoPOnly	Down	ENSMUSG00000025959	93691	Klf7	9830124P08Rik	Kruppel-like factor 7 (ubiquitous)	ENSG00000118263:KLF7	ILMN_1251426
EoPOnly	Down	ENSMUSG00000027074	58207	Slc43a3	Eeg1|SEEEG-1	solute carrier family 43, member 3	ENSG00000134802:SLC43A3	ILMN_1256416
EoPOnly	Down	ENSMUSG00000031749	20444	St3gal2	AI429591|AW822065|ST3GalII|Siat5	ST3 beta-galactoside alpha-2,3-sialyltransferase 2	ENSG00000157350:ST3GAL2	ILMN_1256849
EoPOnly	Down	ENSMUSG00000020176	14783	Grb10	5730571D09Rik|AI325020|Meg1|mKIAA0207	growth factor receptor bound protein 10	ENSG00000106070:GRB10	ILMN_1257352
EoPOnly	Down	ENSMUSG00000040613	11810	Apobec1	Cdar1	apolipoprotein B mRNA editing enzyme, catalytic polypeptide 1	ENSG00000111701:APOBEC1	ILMN_1257631
EoPOnly	Down	ENSMUSG00000030930	77590	Chst15	4631426J05Rik|BRAG|GalNAcS-6ST|MAd5|mKIAA0598	carbohydrate (N-acetylgalactosamine 4-sulfate 6-O) sulfotransferase 15	ENSG00000182022:CHST15	ILMN_2428931
EoPOnly	Down	ENSMUSG00000025959	93691	Klf7	9830124P08Rik	Kruppel-like factor 7 (ubiquitous)	ENSG00000118263:KLF7	ILMN_2433213
EoPOnly	Down	ENSMUSG00000032558	74025	Nphp3	3632410F03Rik|AI550417|C230078J01|D330020E01Rik|pcy	nephronophthisis 3 (adolescent)	ENSG00000113971:NPHP3	ILMN_2438221
EoPOnly	Down	ENSMUSG00000043279	384309	Trim56	A130009K11Rik|Gm452|RNF109	tripartite motif-containing 56	ENSG00000169871:TRIM56	ILMN_2441921
EoPOnly	Down	ENSMUSG00000006369	14114	Fbln1	-	fibulin 1	ENSG00000077942:FBLN1	ILMN_2449644
EoPOnly	Down	ENSMUSG00000090272	100040462	Mndal	Gm2785	myeloid nuclear differentiation antigen like	ENSG00000163565:IFI16	ILMN_2483422
EoPOnly	Down	ENSMUSG00000027523	14683	Gnas	5530400H20Rik|A930027G11Rik|C130027O20Rik|GPSA|GSP|Galphas|Gnas1|Gnasxl|Gsa|Nesp|Nespl|Oed-Sml|Oedsml|P1|P2|P3|PHP1A|PHP1B|POH	GNAS (guanine nucleotide binding protein, alpha stimulating) complex locus	ENSG00000087460:GNAS	ILMN_2483957
EoPOnly	Down	ENSMUSG00000062901	75785	Klhl24	1110046J11Rik|4930429H24Rik|6530402O20Rik|C85082	kelch-like 24	ENSG00000114796:KLHL24	ILMN_2513451
EoPOnly	Down	ENSMUSG00000061759	73419	1700052N19Rik	AW320013|AW536799	RIKEN cDNA 1700052N19 gene	ENSG00000146476:C6orf211	ILMN_2590231
EoPOnly	Down	ENSMUSG00000023952	56055	Gtpbp2	nmf205	GTP binding protein 2	ENSG00000172432:GTPBP2	ILMN_2600113
EoPOnly	Down	ENSMUSG00000030157	93694	Clec2d	Clr-b|Clrb|Ocil	C-type lectin domain family 2, member d		ILMN_2603647
EoPOnly	Down	ENSMUSG00000022636	11658	Alcam	AI853494|BEN|CD166|DM-GRASP|MuSC|SC1	activated leukocyte cell adhesion molecule	ENSG00000170017:ALCAM	ILMN_2606804
EoPOnly	Down	ENSMUSG00000038301	71982	Snx10	2410004M09Rik	sorting nexin 10	ENSG00000086300:SNX10	ILMN_2609614
EoPOnly	Down	ENSMUSG00000004568	102098	Arhgef18	AI467246|D030053O22Rik	rho/rac guanine nucleotide exchange factor (GEF) 18	ENSG00000268861:CTD-2207O23.3	ILMN_2612125
EoPOnly	Down	ENSMUSG00000028248	66625	Pnisr	5730406M06Rik|AA673174|Pinsr|Sfrs18|Srsf18	PNN interacting serine/arginine-rich	ENSG00000132424:PNISR	ILMN_2614644
EoPOnly	Down	ENSMUSG00000021822	18792	Plau	u-PA|uPA	plasminogen activator, urokinase	ENSG00000122861:PLAU	ILMN_2629582
EoPOnly	Down	ENSMUSG00000047642	216393	D930020B18Rik	1500017I17Rik	RIKEN cDNA D930020B18 gene		ILMN_2632688
EoPOnly	Down	ENSMUSG00000034220	14733	Gpc1	AI462976	glypican 1	ENSG00000063660:GPC1	ILMN_2635784
EoPOnly	Down	ENSMUSG00000007035	17687	Msh5	Mut5	mutS homolog 5 (E. coli)		ILMN_2636175
EoPOnly	Down	ENSMUSG00000018417	17912	Myo1b	AA406997|MIH-L|MMIa	myosin IB	ENSG00000128641:MYO1B	ILMN_2642375
EoPOnly	Down	ENSMUSG00000021895	71704	Arhgef3	1200004I24Rik|9830169H03Rik|C76747|Xpln	Rho guanine nucleotide exchange factor (GEF) 3	ENSG00000163947:ARHGEF3	ILMN_2645208
EoPOnly	Down	ENSMUSG00000086782	77866	E130102H24Rik	-	RIKEN cDNA E130102H24 gene		ILMN_2647694
EoPOnly	Down	ENSMUSG00000021365	18003	Nedd9	Cas-L|CasL|HEF1|MEF1|Nedd-9|p105	neural precursor cell expressed, developmentally down-regulated gene 9	ENSG00000111859:NEDD9	ILMN_2654186
EoPOnly	Down	ENSMUSG00000018907	11685	Alox12e	8-LOX|AW259591|Alox12-ps1|Alox12-ps2|Aloxe|e-LOX1	arachidonate lipoxygenase, epidermal		ILMN_2654225
EoPOnly	Down	ENSMUSG00000026686	110648	Lmx1a	Lmx1.1|dr|dreher|sst	LIM homeobox transcription factor 1 alpha	ENSG00000162761:LMX1A	ILMN_2655648
EoPOnly	Down	ENSMUSG00000024639	14682	Gnaq	1110005L02Rik|6230401I02Rik|AA408290|AW060788|Dsk1|Dsk10|Galphaq|Gq|GqI	guanine nucleotide binding protein, alpha q polypeptide	ENSG00000156052:GNAQ	ILMN_2658443
EoPOnly	Down	ENSMUSG00000023007	54614	Prpf40b	2610317D23Rik|Hypc	PRP40 pre-mRNA processing factor 40 homolog B (yeast)	ENSG00000110844:PRPF40B	ILMN_2659200
EoPOnly	Down	ENSMUSG00000022817	16419	Itgb5	AA475909|AI874634|ESTM23|[b]-5|[b]5|[b]5A|[b]5B|beta-5|beta5	integrin beta 5	ENSG00000082781:ITGB5	ILMN_2663613
EoPOnly	Down	ENSMUSG00000037683	70882	Armc3	4921513G22Rik	armadillo repeat containing 3	ENSG00000165309:ARMC3	ILMN_2668224
EoPOnly	Down	ENSMUSG00000059439	192197	Bcas3	1500019F07Rik|2610028P08Rik|AU021018|BC028339|K20D4|rudhira	breast carcinoma amplified sequence 3	ENSG00000141376:BCAS3	ILMN_2669958
EoPOnly	Down	ENSMUSG00000026509	12334	Capn2	AI326419|Capa-2|Capa2|m-calpain|m-calpin	calpain 2	ENSG00000162909:CAPN2	ILMN_2683586
EoPOnly	Down	ENSMUSG00000070733	72313	Fryl	2010313D22Rik|2310004H21Rik|2510002A14Rik|9030227G01Rik|mKIAA0826	furry homolog-like (Drosophila)	ENSG00000075539:FRYL	ILMN_2686425
EoPOnly	Down	ENSMUSG00000038056	231051	Kmt2c	E330008K23Rik|HALR|Mll3|mKIAA1506	lysine (K)-specific methyltransferase 2C	ENSG00000055609:KMT2C	ILMN_2700430
EoPOnly	Down	ENSMUSG00000052917	66315	Senp7	2410152H17Rik|2810413I22Rik|2900036C23Rik|6030449K19Rik|AI790676	SUMO1/sentrin specific peptidase 7	ENSG00000138468:SENP7	ILMN_2706451
EoPOnly	Down	ENSMUSG00000030766	70497	Arhgap17	5730403H17Rik|Nadrin|Nadrin2|Rich1|Wbp15	Rho GTPase activating protein 17	ENSG00000140750:ARHGAP17	ILMN_2715558
EoPOnly	Down	ENSMUSG00000089083	19866	Rnu7	-	U7 small nuclear RNA		ILMN_2722678
EoPOnly	Down	ENSMUSG00000021209	74521	Ppp4r4	8430415E04Rik|mKIAA1622	protein phosphatase 4, regulatory subunit 4	ENSG00000119698:PPP4R4	ILMN_2725215
EoPOnly	Down	ENSMUSG00000028864	15234	Hgf	C230052L06Rik|HGF/SF|NK1|NK2|SF|SF/HGF	hepatocyte growth factor	ENSG00000019991:HGF	ILMN_2729117
EoPOnly	Down	ENSMUSG00000022270	66270	Fam134b	1810015C04Rik|AU015349	family with sequence similarity 134, member B	ENSG00000154153:FAM134B	ILMN_2745614
EoPOnly	Down	ENSMUSG00000051314	233079	Ffar2	GPCR43|Gpr43	free fatty acid receptor 2	ENSG00000126262:FFAR2	ILMN_2756046
EoPOnly	Down	ENSMUSG00000032698	16909	Lmo2	Rbtn-2|Rbtn2|Rhom-2|Ttg2	LIM domain only 2	ENSG00000135363:LMO2	ILMN_2767605
EoPOnly	Down	ENSMUSG00000026380	81879	Tfcp2l1	1810030F05Rik|4932442M07Rik|AA575098|Cp2l1|Crtr-1|D930018N21Rik|LBP-9|Tcfcp2l1	transcription factor CP2-like 1	ENSG00000115112:TFCP2L1	ILMN_2769832
EoPOnly	Down	ENSMUSG00000002996	73389	Hbp1	1700058O05Rik|BE629963|C330012F01Rik|C86454	high mobility group box transcription factor 1	ENSG00000105856:HBP1	ILMN_2773012
EoPOnly	Down	ENSMUSG00000054676	72244	1600014C10Rik	AI428873	RIKEN cDNA 1600014C10 gene	ENSG00000131943:C19orf12	ILMN_2773909
EoPOnly	Down	ENSMUSG00000033066	14457	Gas7	AW124766|B230343A10Rik|Gas7-cb	growth arrest specific 7	ENSG00000007237:GAS7	ILMN_2776850
